# Supplementary material for: Insights into the pan-microbiome: skin microbial communities of Chinese individuals differ from other racial groups
Source: Sci Rep. 2015 Jul 16;5:11845. doi: 10.1038/srep11845 (PMC4503953; doi:10.1038/srep11845)
Supplement: Supplementary Data 1 [file srep11845-s1.xlsx]

## Sheet: Metadata
Supplementary Data 1. Sample metadata including individual and household characteristics
Sample	Individual	Skin Site	Anatomy	Age Group	Gender	Handedness	Smoke	Pet	Allergy	Household	Ventilation
ADMa3ZLPWIN	ADMa3Z	Left Palm	Palm	21-50 (Adult)	Male	Left	No	No	No	Admiralty A	Closed
ADMa3zFOHWINT	ADMa3Z	Forehead	Forehead	21-50 (Adult)	Male	Left	No	No	No	Admiralty A	Closed
ADMa3zLFWINT	ADMa3Z	Left Forearm	Forearm	21-50 (Adult)	Male	Left	No	No	No	Admiralty A	Closed
ADMa3zRFWINT	ADMa3Z	Right Forearm	Forearm	21-50 (Adult)	Male	Left	No	No	No	Admiralty A	Closed
ADMa3zRPWINT	ADMa3Z	Right Palm	Palm	21-50 (Adult)	Male	Left	No	No	No	Admiralty A	Closed
FH3YFOHWINT	FH3Y	Forehead	Forehead	51-90 (Elderly)	Female	Right	No	No	No	Fortress Hill	Open
FH3YLFWINT	FH3Y	Left Forearm	Forearm	51-90 (Elderly)	Female	Right	No	No	No	Fortress Hill	Open
FH3YLPWINT	FH3Y	Left Palm	Palm	51-90 (Elderly)	Female	Right	No	No	No	Fortress Hill	Open
FH3YRFWINT	FH3Y	Right Forearm	Forearm	51-90 (Elderly)	Female	Right	No	No	No	Fortress Hill	Open
FH3YRPWINT	FH3Y	Right Palm	Palm	51-90 (Elderly)	Female	Right	No	No	No	Fortress Hill	Open
FH3ZFOHWINT	FH3Z	Forehead	Forehead	51-90 (Elderly)	Female	Right	No	No	No	Fortress Hill	Open
FH3ZLFWINT	FH3Z	Left Forearm	Forearm	51-90 (Elderly)	Female	Right	No	No	No	Fortress Hill	Open
FH3ZLPWINT	FH3Z	Left Palm	Palm	51-90 (Elderly)	Female	Right	No	No	No	Fortress Hill	Open
FH3ZRFWINT	FH3Z	Right Forearm	Forearm	51-90 (Elderly)	Female	Right	No	No	No	Fortress Hill	Open
FH3ZRPWINT	FH3Z	Right Palm	Palm	51-90 (Elderly)	Female	Right	No	No	No	Fortress Hill	Open
FT3zFOHWINT	FT3Z	Forehead	Forehead	21-50 (Adult)	Female	Right	No	No	No	Fo Tan	Closed
FT3zLFWINT	FT3Z	Left Forearm	Forearm	21-50 (Adult)	Female	Right	No	No	No	Fo Tan	Closed
FT3zLPWINT	FT3Z	Left Palm	Palm	21-50 (Adult)	Female	Right	No	No	No	Fo Tan	Closed
FT3zRFWINT	FT3Z	Right Forearm	Forearm	21-50 (Adult)	Female	Right	No	No	No	Fo Tan	Closed
FT3zRPWINT	FT3Z	Right Palm	Palm	21-50 (Adult)	Female	Right	No	No	No	Fo Tan	Closed
HFC3ZRPWINT	HFC3Z	Right Palm	Palm	21-50 (Adult)	Female	Right	No	No	No	Heng Fa Chuen	Open
HFC3zFOHWINT	HFC3Z	Forehead	Forehead	21-50 (Adult)	Female	Right	No	No	No	Heng Fa Chuen	Open
HFC3zLFWINT	HFC3Z	Left Forearm	Forearm	21-50 (Adult)	Female	Right	No	No	No	Heng Fa Chuen	Open
HFC3zLPWINT	HFC3Z	Left Palm	Palm	21-50 (Adult)	Female	Right	No	No	No	Heng Fa Chuen	Open
HFC3zRFWINT	HFC3Z	Right Forearm	Forearm	21-50 (Adult)	Female	Right	No	No	No	Heng Fa Chuen	Open
HHa3zFOHWINT	HHa3Z	Forehead	Forehead	21-50 (Adult)	Female	Right	No	Yes	No	Hong Hum A	Closed
HHa3zLFWINT	HHa3Z	Left Forearm	Forearm	21-50 (Adult)	Female	Right	No	Yes	No	Hong Hum A	Closed
HHa3zLPWINT	HHa3Z	Left Palm	Palm	21-50 (Adult)	Female	Right	No	Yes	No	Hong Hum A	Closed
HHa3zRFWINT	HHa3Z	Right Forearm	Forearm	21-50 (Adult)	Female	Right	No	Yes	No	Hong Hum A	Closed
HHa3zRPWINT	HHa3Z	Right Palm	Palm	21-50 (Adult)	Female	Right	No	Yes	No	Hong Hum A	Closed
KT3zFOHWINT	KT3Z	Forehead	Forehead	51-90 (Elderly)	Female	Right	No	No	No	Kwun Tong	Closed
KT3zLFWINT	KT3Z	Left Forearm	Forearm	51-90 (Elderly)	Female	Right	No	No	No	Kwun Tong	Closed
KT3zLPWINT	KT3Z	Left Palm	Palm	51-90 (Elderly)	Female	Right	No	No	No	Kwun Tong	Closed
KT3zRFWINT	KT3Z	Right Forearm	Forearm	51-90 (Elderly)	Female	Right	No	No	No	Kwun Tong	Closed
KT3zRPWINT	KT3Z	Right Palm	Palm	51-90 (Elderly)	Female	Right	No	No	No	Kwun Tong	Closed
MOS3wFOHWINT	MOS3W	Forehead	Forehead	21-50 (Adult)	Female	Right	No	No	No	Ma On Shan	Open
MOS3wLFWINT	MOS3W	Left Forearm	Forearm	21-50 (Adult)	Female	Right	No	No	No	Ma On Shan	Open
MOS3wLPWINT	MOS3W	Left Palm	Palm	21-50 (Adult)	Female	Right	No	No	No	Ma On Shan	Open
MOS3wRFWINT	MOS3W	Right Forearm	Forearm	21-50 (Adult)	Female	Right	No	No	No	Ma On Shan	Open
MOS3wRPWINT	MOS3W	Right Palm	Palm	21-50 (Adult)	Female	Right	No	No	No	Ma On Shan	Open
MOS3xFOHWINT	MOS3X	Forehead	Forehead	51-90 (Elderly)	Male	Right	No	No	No	Ma On Shan	Open
MOS3xLFWINT	MOS3X	Left Forearm	Forearm	51-90 (Elderly)	Male	Right	No	No	No	Ma On Shan	Open
MOS3xLPWINT	MOS3X	Left Palm	Palm	51-90 (Elderly)	Male	Right	No	No	No	Ma On Shan	Open
MOS3xRFWINT	MOS3X	Right Forearm	Forearm	51-90 (Elderly)	Male	Right	No	No	No	Ma On Shan	Open
MOS3xRPWINT	MOS3X	Right Palm	Palm	51-90 (Elderly)	Male	Right	No	No	No	Ma On Shan	Open
MOS3yFOHWINT	MOS3Y	Forehead	Forehead	21-50 (Adult)	Female	Right	No	No	No	Ma On Shan	Open
MOS3yLFWINT	MOS3Y	Left Forearm	Forearm	21-50 (Adult)	Female	Right	No	No	No	Ma On Shan	Open
MOS3yLPWINT	MOS3Y	Left Palm	Palm	21-50 (Adult)	Female	Right	No	No	No	Ma On Shan	Open
MOS3yRFWINT	MOS3Y	Right Forearm	Forearm	21-50 (Adult)	Female	Right	No	No	No	Ma On Shan	Open
MOS3yRPWINT	MOS3Y	Right Palm	Palm	21-50 (Adult)	Female	Right	No	No	No	Ma On Shan	Open
QB3XFOHWINT	QB3X	Forehead	Forehead	21-50 (Adult)	Female	Right	Yes	Yes	No	Quarry Bay	Open
QB3XLFWINT	QB3X	Left Forearm	Forearm	21-50 (Adult)	Female	Right	Yes	Yes	No	Quarry Bay	Open
QB3XLPWINT	QB3X	Left Palm	Palm	21-50 (Adult)	Female	Right	Yes	Yes	No	Quarry Bay	Open
QB3XRFWINT	QB3X	Right Forearm	Forearm	21-50 (Adult)	Female	Right	Yes	Yes	No	Quarry Bay	Open
QB3XRPWINT	QB3X	Right Palm	Palm	21-50 (Adult)	Female	Right	Yes	Yes	No	Quarry Bay	Open
QB3YFOHWINT	QB3Y	Forehead	Forehead	51-90 (Elderly)	Female	Right	No	No	No	Quarry Bay	Open
QB3YLFWINT	QB3Y	Left Forearm	Forearm	51-90 (Elderly)	Female	Right	No	No	No	Quarry Bay	Open
QB3YLPWINT	QB3Y	Left Palm	Palm	51-90 (Elderly)	Female	Right	No	No	No	Quarry Bay	Open
QB3YRFWINT	QB3Y	Right Forearm	Forearm	51-90 (Elderly)	Female	Right	No	No	No	Quarry Bay	Open
QB3YRPWINT	QB3Y	Right Palm	Palm	51-90 (Elderly)	Female	Right	No	No	No	Quarry Bay	Open
QB3ZFOHWINT	QB3Z	Forehead	Forehead	51-90 (Elderly)	Male	Right	No	No	Allergy	Quarry Bay	Open
QB3ZLFWINT	QB3Z	Left Forearm	Forearm	51-90 (Elderly)	Male	Right	No	No	Allergy	Quarry Bay	Open
QB3ZLPWINT	QB3Z	Left Palm	Palm	51-90 (Elderly)	Male	Right	No	No	Allergy	Quarry Bay	Open
QB3ZRFWINT	QB3Z	Right Forearm	Forearm	51-90 (Elderly)	Male	Right	No	No	Allergy	Quarry Bay	Open
QB3ZRPWINT	QB3Z	Right Palm	Palm	51-90 (Elderly)	Male	Right	No	No	Allergy	Quarry Bay	Open
STW3xFOHWINT	STW3X	Forehead	Forehead	21-50 (Adult)	Female	Right	No	Yes	No	Sha Tin Wai	Closed
STW3xLFWINT	STW3X	Left Forearm	Forearm	21-50 (Adult)	Female	Right	No	Yes	No	Sha Tin Wai	Closed
STW3xLPWINT	STW3X	Left Palm	Palm	21-50 (Adult)	Female	Right	No	Yes	No	Sha Tin Wai	Closed
STW3xRFWINT	STW3X	Right Forearm	Forearm	21-50 (Adult)	Female	Right	No	Yes	No	Sha Tin Wai	Closed
STW3xRPWINT	STW3X	Right Palm	Palm	21-50 (Adult)	Female	Right	No	Yes	No	Sha Tin Wai	Closed
STW3yFOHWINT	STW3Y	Forehead	Forehead	51-90 (Elderly)	Female	Right	No	Yes	No	Sha Tin Wai	Closed
STW3yLFWINT	STW3Y	Left Forearm	Forearm	51-90 (Elderly)	Female	Right	No	Yes	No	Sha Tin Wai	Closed
STW3yLPWINT	STW3Y	Left Palm	Palm	51-90 (Elderly)	Female	Right	No	Yes	No	Sha Tin Wai	Closed
STW3yRFWINT	STW3Y	Right Forearm	Forearm	51-90 (Elderly)	Female	Right	No	Yes	No	Sha Tin Wai	Closed
STW3yRPWINT	STW3Y	Right Palm	Palm	51-90 (Elderly)	Female	Right	No	Yes	No	Sha Tin Wai	Closed
SW3yFOHWINT	SW3Y	Forehead	Forehead	21-50 (Adult)	Male	Right	Yes	No	No	Sai Wan	Open
SW3yLFWINT	SW3Y	Left Forearm	Forearm	21-50 (Adult)	Male	Right	Yes	No	No	Sai Wan	Open
SW3yLPWINT	SW3Y	Left Palm	Palm	21-50 (Adult)	Male	Right	Yes	No	No	Sai Wan	Open
SW3yRFWINT	SW3Y	Right Forearm	Forearm	21-50 (Adult)	Male	Right	Yes	No	No	Sai Wan	Open
SW3yRPWINT	SW3Y	Right Palm	Palm	21-50 (Adult)	Male	Right	Yes	No	No	Sai Wan	Open
SW3zFOHWINT	SW3Z	Forehead	Forehead	21-50 (Adult)	Female	Right	No	No	No	Sai Wan	Open
SW3zLFWINT	SW3Z	Left Forearm	Forearm	21-50 (Adult)	Female	Right	No	No	No	Sai Wan	Open
SW3zLPWINT	SW3Z	Left Palm	Palm	21-50 (Adult)	Female	Right	No	No	No	Sai Wan	Open
SW3zRFWINT	SW3Z	Right Forearm	Forearm	21-50 (Adult)	Female	Right	No	No	No	Sai Wan	Open
SW3zRPWINT	SW3Z	Right Palm	Palm	21-50 (Adult)	Female	Right	No	No	No	Sai Wan	Open
TH3zFOHWINT	TH3Z	Forehead	Forehead	21-50 (Adult)	Male	Right	No	No	No	Tin Hau	Closed
TH3zLFWINT	TH3Z	Left Forearm	Forearm	21-50 (Adult)	Male	Right	No	No	No	Tin Hau	Closed
TH3zLPWINT	TH3Z	Left Palm	Palm	21-50 (Adult)	Male	Right	No	No	No	Tin Hau	Closed
TH3zRFWINT	TH3Z	Right Forearm	Forearm	21-50 (Adult)	Male	Right	No	No	No	Tin Hau	Closed
TH3zRPWINT	TH3Z	Right Palm	Palm	21-50 (Adult)	Male	Right	No	No	No	Tin Hau	Closed
TK3XFOHWINT	TK3X	Forehead	Forehead	0-20 (Children)	Female	Right	No	No	No	Tai Koo	Open
TK3XLFWINT	TK3X	Left Forearm	Forearm	0-20 (Children)	Female	Right	No	No	No	Tai Koo	Open
TK3XLPWINT	TK3X	Left Palm	Palm	0-20 (Children)	Female	Right	No	No	No	Tai Koo	Open
TK3XRFWINT	TK3X	Right Forearm	Forearm	0-20 (Children)	Female	Right	No	No	No	Tai Koo	Open
TK3XRPWINT	TK3X	Right Palm	Palm	0-20 (Children)	Female	Right	No	No	No	Tai Koo	Open
TK3YFOHWINT	TK3Y	Forehead	Forehead	51-90 (Elderly)	Female	Right	No	No	No	Tai Koo	Open
TK3YLFWINT	TK3Y	Left Forearm	Forearm	51-90 (Elderly)	Female	Right	No	No	No	Tai Koo	Open
TK3YLPWINT	TK3Y	Left Palm	Palm	51-90 (Elderly)	Female	Right	No	No	No	Tai Koo	Open
TK3YRFWINT	TK3Y	Right Forearm	Forearm	51-90 (Elderly)	Female	Right	No	No	No	Tai Koo	Open
TK3YRPWINT	TK3Y	Right Palm	Palm	51-90 (Elderly)	Female	Right	No	No	No	Tai Koo	Open
TK3ZFOHWINT	TK3Z	Forehead	Forehead	51-90 (Elderly)	Male	Right	No	No	No	Tai Koo	Open
TK3ZLFWINT	TK3Z	Left Forearm	Forearm	51-90 (Elderly)	Male	Right	No	No	No	Tai Koo	Open
TK3ZLPWINT	TK3Z	Left Palm	Palm	51-90 (Elderly)	Male	Right	No	No	No	Tai Koo	Open
TK3ZRFWINT	TK3Z	Right Forearm	Forearm	51-90 (Elderly)	Male	Right	No	No	No	Tai Koo	Open
TK3ZRPWINT	TK3Z	Right Palm	Palm	51-90 (Elderly)	Male	Right	No	No	No	Tai Koo	Open
TMa3ZFOHWINT	TMa3Z	Forehead	Forehead	21-50 (Adult)	Female	Right	No	No	No	Tuen Mun A	Closed
TMa3xFOHWINT	TMa3X	Forehead	Forehead	0-20 (Children)	Female	Right	No	No	No	Tuen Mun A	Closed
TMa3xLFWINT	TMa3X	Left Forearm	Forearm	0-20 (Children)	Female	Right	No	No	No	Tuen Mun A	Closed
TMa3xLPWINT	TMa3X	Left Palm	Palm	0-20 (Children)	Female	Right	No	No	No	Tuen Mun A	Closed
TMa3xRFWINT	TMa3X	Right Forearm	Forearm	0-20 (Children)	Female	Right	No	No	No	Tuen Mun A	Closed
TMa3xRPWINT	TMa3X	Right Palm	Palm	0-20 (Children)	Female	Right	No	No	No	Tuen Mun A	Closed
TMa3yFOHWINT	TMa3Y	Forehead	Forehead	0-20 (Children)	Male	Right	No	No	No	Tuen Mun A	Closed
TMa3yLFWINT	TMa3Y	Left Forearm	Forearm	0-20 (Children)	Male	Right	No	No	No	Tuen Mun A	Closed
TMa3yLPWINT	TMa3Y	Left Palm	Palm	0-20 (Children)	Male	Right	No	No	No	Tuen Mun A	Closed
TMa3yRFWINT	TMa3Y	Right Forearm	Forearm	0-20 (Children)	Male	Right	No	No	No	Tuen Mun A	Closed
TMa3yRPWINT	TMa3Y	Right Palm	Palm	0-20 (Children)	Male	Right	No	No	No	Tuen Mun A	Closed
TMa3zLFWINT	TMa3Z	Left Forearm	Forearm	21-50 (Adult)	Female	Right	No	No	No	Tuen Mun A	Closed
TMa3zLPWINT	TMa3Z	Left Palm	Palm	21-50 (Adult)	Female	Right	No	No	No	Tuen Mun A	Closed
TMa3zRFWINT	TMa3Z	Right Forearm	Forearm	21-50 (Adult)	Female	Right	No	No	No	Tuen Mun A	Closed
TMa3zRPWINT	TMa3Z	Right Palm	Palm	21-50 (Adult)	Female	Right	No	No	No	Tuen Mun A	Open
TMb3wFOHWINT	TMb3W	Forehead	Forehead	51-90 (Elderly)	Male	Right	No	No	No	Tuen Mun B	Open
TMb3wLFWINT	TMb3W	Left Forearm	Forearm	51-90 (Elderly)	Male	Right	No	No	No	Tuen Mun B	Open
TMb3wLPWINT	TMb3W	Left Palm	Palm	51-90 (Elderly)	Male	Right	No	No	No	Tuen Mun B	Open
TMb3wRFWINT	TMb3W	Right Forearm	Forearm	51-90 (Elderly)	Male	Right	No	No	No	Tuen Mun B	Open
TMb3wRPWINT	TMb3W	Right Palm	Palm	51-90 (Elderly)	Male	Right	No	No	No	Tuen Mun B	Open
TMb3xFOHWINT	TMb3X	Forehead	Forehead	21-50 (Adult)	Female	Right	No	No	Allergy	Tuen Mun B	Open
TMb3xLFWINT	TMb3X	Left Forearm	Forearm	21-50 (Adult)	Female	Right	No	No	Allergy	Tuen Mun B	Open
TMb3xLPWINT	TMb3X	Left Palm	Palm	21-50 (Adult)	Female	Right	No	No	Allergy	Tuen Mun B	Open
TMb3xRFWINT	TMb3X	Right Forearm	Forearm	21-50 (Adult)	Female	Right	No	No	Allergy	Tuen Mun B	Open
TMb3xRPWINT	TMb3X	Right Palm	Palm	21-50 (Adult)	Female	Right	No	No	Allergy	Tuen Mun B	Open
TMb3yFOHWINT	TMb3Y	Forehead	Forehead	21-50 (Adult)	Male	Right	No	No	No	Tuen Mun B	Open
TMb3yLFWINT	TMb3Y	Left Forearm	Forearm	21-50 (Adult)	Male	Right	No	No	No	Tuen Mun B	Open
TMb3yLPWINT	TMb3Y	Left Palm	Palm	21-50 (Adult)	Male	Right	No	No	No	Tuen Mun B	Open
TMb3yRFWINT	TMb3Y	Right Forearm	Forearm	21-50 (Adult)	Male	Right	No	No	No	Tuen Mun B	Open
TMb3yRPWINT	TMb3Y	Right Palm	Palm	21-50 (Adult)	Male	Right	No	No	No	Tuen Mun B	Open
TY3wFOHWINT	TY3W	Forehead	Forehead	21-50 (Adult)	Female	Right	No	No	No	Tsing Yi	Open
TY3wLFWINT	TY3W	Left Forearm	Forearm	21-50 (Adult)	Female	Right	No	No	No	Tsing Yi	Open
TY3wLPWINT	TY3W	Left Palm	Palm	21-50 (Adult)	Female	Right	No	No	No	Tsing Yi	Open
TY3wRFWINT	TY3W	Right Forearm	Forearm	21-50 (Adult)	Female	Right	No	No	No	Tsing Yi	Open
TY3wRPWINT	TY3W	Right Palm	Palm	21-50 (Adult)	Female	Right	No	No	No	Tsing Yi	Open
TY3xFOHWINT	TY3X	Forehead	Forehead	0-20 (Children)	Male	Right	No	No	No	Tsing Yi	Open
TY3xLFWINT	TY3X	Left Forearm	Forearm	0-20 (Children)	Male	Right	No	No	No	Tsing Yi	Open
TY3xLPWINT	TY3X	Left Palm	Palm	0-20 (Children)	Male	Right	No	No	No	Tsing Yi	Open
TY3xRFWINT	TY3X	Right Forearm	Forearm	0-20 (Children)	Male	Right	No	No	No	Tsing Yi	Open
TY3xRPWINT	TY3X	Right Palm	Palm	0-20 (Children)	Male	Right	No	No	No	Tsing Yi	Open
TY3yFOHWINT	TY3Y	Forehead	Forehead	0-20 (Children)	Female	Right	No	No	No	Tsing Yi	Open
TY3yLFWINT	TY3Y	Left Forearm	Forearm	0-20 (Children)	Female	Right	No	No	No	Tsing Yi	Open
TY3yLPWINT	TY3Y	Left Palm	Palm	0-20 (Children)	Female	Right	No	No	No	Tsing Yi	Open
TY3yRFWINT	TY3Y	Right Forearm	Forearm	0-20 (Children)	Female	Right	No	No	No	Tsing Yi	Open
TY3yRPWINT	TY3Y	Right Palm	Palm	0-20 (Children)	Female	Right	No	No	No	Tsing Yi	Open
TY3zFOHWINT	TY3Z	Forehead	Forehead	21-50 (Adult)	Female	Right	No	No	No	Tsing Yi	Open
TY3zLFWINT	TY3Z	Left Forearm	Forearm	21-50 (Adult)	Female	Right	No	No	No	Tsing Yi	Open
TY3zLPWINT	TY3Z	Left Palm	Palm	21-50 (Adult)	Female	Right	No	No	No	Tsing Yi	Open
TY3zRFWINT	TY3Z	Right Forearm	Forearm	21-50 (Adult)	Female	Right	No	No	No	Tsing Yi	Open
TY3zRPWINT	TY3Z	Right Palm	Palm	21-50 (Adult)	Female	Right	No	No	No	Tsing Yi	Closed
WKS3uFOHWINT	WKS3U	Forehead	Forehead	0-20 (Children)	Female	Right	No	No	No	Wu Kai Sha	Closed
WKS3uLFWINT	WKS3U	Left Forearm	Forearm	0-20 (Children)	Female	Right	No	No	No	Wu Kai Sha	Closed
WKS3uLPWINT	WKS3U	Left Palm	Palm	0-20 (Children)	Female	Right	No	No	No	Wu Kai Sha	Closed
WKS3uRFWINT	WKS3U	Right Forearm	Forearm	0-20 (Children)	Female	Right	No	No	No	Wu Kai Sha	Closed
WKS3uRPWINT	WKS3U	Right Palm	Palm	0-20 (Children)	Female	Right	No	No	No	Wu Kai Sha	Closed
WKS3vFOHWINT	WKS3V	Forehead	Forehead	0-20 (Children)	Female	Right	No	No	No	Wu Kai Sha	Closed
WKS3vLFWINT	WKS3V	Left Forearm	Forearm	0-20 (Children)	Female	Right	No	No	No	Wu Kai Sha	Closed
WKS3vLPWINT	WKS3V	Left Palm	Palm	0-20 (Children)	Female	Right	No	No	No	Wu Kai Sha	Closed
WKS3vRFWINT	WKS3V	Right Forearm	Forearm	0-20 (Children)	Female	Right	No	No	No	Wu Kai Sha	Closed
WKS3vRPWINT	WKS3V	Right Palm	Palm	0-20 (Children)	Female	Right	No	No	No	Wu Kai Sha	Closed
WKS3wFOHWINT	WKS3W	Forehead	Forehead	0-20 (Children)	Female	Right	No	No	No	Wu Kai Sha	Closed
WKS3wLFWINT	WKS3W	Left Forearm	Forearm	0-20 (Children)	Female	Right	No	No	No	Wu Kai Sha	Closed
WKS3wLPWINT	WKS3W	Left Palm	Palm	0-20 (Children)	Female	Right	No	No	No	Wu Kai Sha	Closed
WKS3wRFWINT	WKS3W	Right Forearm	Forearm	0-20 (Children)	Female	Right	No	No	No	Wu Kai Sha	Closed
WKS3wRPWINT	WKS3W	Right Palm	Palm	0-20 (Children)	Female	Right	No	No	No	Wu Kai Sha	Closed
WKS3xFOHWINT	WKS3X	Forehead	Forehead	21-50 (Adult)	Female	Right	No	No	No	Wu Kai Sha	Closed
WKS3xLFWINT	WKS3X	Left Forearm	Forearm	21-50 (Adult)	Female	Right	No	No	No	Wu Kai Sha	Closed
WKS3xLPWINT	WKS3X	Left Palm	Palm	21-50 (Adult)	Female	Right	No	No	No	Wu Kai Sha	Closed
WKS3xRFWINT	WKS3X	Right Forearm	Forearm	21-50 (Adult)	Female	Right	No	No	No	Wu Kai Sha	Closed
WKS3xRPWINT	WKS3X	Right Palm	Palm	21-50 (Adult)	Female	Right	No	No	No	Wu Kai Sha	Closed
WKS3yFOHWINT	WKS3Y	Forehead	Forehead	21-50 (Adult)	Female	Right	No	No	No	Wu Kai Sha	Closed
WKS3yLFWINT	WKS3Y	Left Forearm	Forearm	21-50 (Adult)	Female	Right	No	No	No	Wu Kai Sha	Closed
WKS3yLPWINT	WKS3Y	Left Palm	Palm	21-50 (Adult)	Female	Right	No	No	No	Wu Kai Sha	Closed
WKS3yRFWINT	WKS3Y	Right Forearm	Forearm	21-50 (Adult)	Female	Right	No	No	No	Wu Kai Sha	Closed
WKS3yRPWINT	WKS3Y	Right Palm	Palm	21-50 (Adult)	Female	Right	No	No	No	Wu Kai Sha	Closed
WTS3vFOHWINT	WTS3V	Forehead	Forehead	0-20 (Children)	Male	Right	No	No	No	Wong Tai Sin	Open
WTS3vLFWINT	WTS3V	Left Forearm	Forearm	0-20 (Children)	Male	Right	No	No	No	Wong Tai Sin	Open
WTS3vLPWINT	WTS3V	Left Palm	Palm	0-20 (Children)	Male	Right	No	No	No	Wong Tai Sin	Open
WTS3vRFWINT	WTS3V	Right Forearm	Forearm	0-20 (Children)	Male	Right	No	No	No	Wong Tai Sin	Open
WTS3vRPWINT	WTS3V	Right Palm	Palm	0-20 (Children)	Male	Right	No	No	No	Wong Tai Sin	Open
WTS3wFOHWINT	WTS3W	Forehead	Forehead	0-20 (Children)	Male	Right	No	No	No	Wong Tai Sin	Open
WTS3wLFWINT	WTS3W	Left Forearm	Forearm	0-20 (Children)	Male	Right	No	No	No	Wong Tai Sin	Open
WTS3wLPWINT	WTS3W	Left Palm	Palm	0-20 (Children)	Male	Right	No	No	No	Wong Tai Sin	Open
WTS3wRFWINT	WTS3W	Right Forearm	Forearm	0-20 (Children)	Male	Right	No	No	No	Wong Tai Sin	Open
WTS3wRPWINT	WTS3W	Right Palm	Palm	0-20 (Children)	Male	Right	No	No	No	Wong Tai Sin	Open
WTS3yFOHWINT	WTS3Y	Forehead	Forehead	21-50 (Adult)	Female	Right	No	No	No	Wong Tai Sin	Open
WTS3yLFWINT	WTS3Y	Left Forearm	Forearm	21-50 (Adult)	Female	Right	No	No	No	Wong Tai Sin	Open
WTS3yLPWINT	WTS3Y	Left Palm	Palm	21-50 (Adult)	Female	Right	No	No	No	Wong Tai Sin	Open
WTS3yRFWINT	WTS3Y	Right Forearm	Forearm	21-50 (Adult)	Female	Right	No	No	No	Wong Tai Sin	Open
WTS3yRPWINT	WTS3Y	Right Palm	Palm	21-50 (Adult)	Female	Right	No	No	No	Wong Tai Sin	Open
WTS3zFOHWINT	WTS3Z	Forehead	Forehead	51-90 (Elderly)	Male	Right	Yes	No	No	Wong Tai Sin	Open
WTS3zLFWINT	WTS3Z	Left Forearm	Forearm	51-90 (Elderly)	Male	Right	Yes	No	No	Wong Tai Sin	Open
WTS3zLPWINT	WTS3Z	Left Palm	Palm	51-90 (Elderly)	Male	Right	Yes	No	No	Wong Tai Sin	Open
WTS3zRFWINT	WTS3Z	Right Forearm	Forearm	51-90 (Elderly)	Male	Right	Yes	No	No	Wong Tai Sin	Open
WTS3zRPWINT	WTS3Z	Right Palm	Palm	51-90 (Elderly)	Male	Right	Yes	No	No	Wong Tai Sin	Open
