# Supplementary material for: Insights into the pan-microbiome: skin microbial communities of Chinese individuals differ from other racial groups
Source: Sci Rep. 2015 Jul 16;5:11845. doi: 10.1038/srep11845 (PMC4503953; doi:10.1038/srep11845)
Supplement: Supplementary Data 2 [file srep11845-s2.xls]

## Sheet: Gender
Supplementary Data 2. Relative abundances of major genera and Mann-Whitney and Kruskal-Wallis comparisons between gender, household ventilation, and age group
	Relative Abundance (%)
Genus	Female	Male	P value (MW)a
Acinetobacter	5.57174	5.21384	NS
Actinomyces	1.17633	0.981862	0.01
Chryseobacterium	3.21037	4.34111	NS
Corynebacterium	3.57204	6.17928	0.0007
Deinococcus	2.41036	3.23059	NS
Dermacoccus	2.79524	1.93514	NS
Enhydrobacter	4.32051	6.49909	0.005
Gordonia	1.91276	0.329053	0.003
Kocuria	1.25663	0.493272	0.004
Micrococcus	2.88476	3.20296	NS
Neisseria	1.84242	1.12857	0.01
Paracoccus	1.4068	1.42146	NS
Prevotella	1.27642	0.69041	0.007
Propionibacterium	13.3834	18.8971	0.008
Pseudomonas	0.94607	0.911313	NS
Rothia	0.950393	0.674552	NS
Sphingomonas	1.47454	0.940578	0.004
Staphylococcus	5.14798	8.8991	0.02
Streptococcus	5.88017	4.47997	0.03
a MW: Mann-Whitney; NS: statistically non-significant (P > 0.05)

## Sheet: Ventilation
	Relative abundance (%)
Genus	Natural Ventilation	No Ventilation	P value (MW)a
Acinetobacter	6.17911	4.14897	NS
Actinomyces	0.880722	1.53799	3 x 10-6
Chryseobacterium	3.72367	3.33576	NS
Corynebacterium	3.91817	5.2603	0.04
Deinococcus	3.26283	1.23748	NS
Dermacoccus	2.4713	2.95667	NS
Enhydrobacter	6.17795	3.11575	0.01
Gordonia	2.09066	0.250898	3 x 10-5
Kocuria	0.995763	1.04788	NS
Micrococcus	2.70045	4.09554	0.003
Neisseria	1.21242	2.32032	2 x 10-8
Paracoccus	1.40476	1.39602	NS
Prevotella	0.841112	1.57502	8 x 10-5
Propionibacterium	16.0393	13.7882	NS
Pseudomonas	1.01896	0.782237	NS
Rothia	0.903193	0.797559	0.03
Sphingomonas	4.37953	7.2094	0.02
Staphylococcus	1.43023	1.13357	0.06
Streptococcus	5.62747	7.56469	5 x 10-5
a MW: Mann-Whitney; NS: statistically non-significant (p > 0.05)

## Sheet: Age Group
	Relative abundance (%)			KW test with post-hoc multiple pairwise comparisona
Genus	0-20 (Children)	21-50 (Adult)	51-90 (Elderly)	Overallb	Children-Adultb	Children-Elderlyb	Adult-Elderlyb
Acinetobacter	5.56846	6.4333	3.66359	0.02	NS	< 0.05	< 0.05
Actinomyces	1.48987	1.05942	0.863386	0.01	NS	NS	< 0.05
Chryseobacterium	3.27984	1.30223	7.77945	1 x 10-14	NS	< 0.05	< 0.05
Corynebacterium	4.06612	5.038	3.67203	NS	NS	NS	NS
Deinococcus	5.08384	0.642136	4.0035	1 x 10-8	< 0.05	NS	< 0.05
Dermacoccus	5.26804	1.60056	1.5943	0.001	< 0.05	NS	NS
Enhydrobacter	5.73366	4.08369	6.01957	0.01	< 0.05	NS	NS
Gordonia	0.603622	0.222942	4.14809	7 x 10-10	NS	< 0.05	< 0.05
Kocuria	1.45786	1.05541	0.519125	0.003	< 0.05	< 0.05	NS
Micrococcus	3.92036	2.72086	2.60248	NS	NS	NS	NS
Neisseria	1.12801	2.39233	0.698398	4 x 10-9	< 0.05	< 0.05	< 0.05
Paracoccus	1.91927	1.19895	1.31725	0.03	< 0.05	NS	NS
Prevotella	1.09935	1.41768	0.497624	8 x 10-6	NS	< 0.05	< 0.05
Propionibacterium	8.6495	19.1874	14.1781	0.0001	< 0.05	NS	NS
Pseudomonas	0.620204	1.22756	0.715032	1 x 10-5	< 0.05	NS	< 0.05
Rothia	0.642589	1.06081	0.713503	NS	NS	NS	NS
Sphingomonas	1.46362	0.950801	1.75807	3 x 10-6	< 0.05	NS	< 0.05
Staphylococcus	7.06587	7.09591	4.47299	0.003	NS	NS	< 0.05
Streptococcus	5.13749	6.82465	3.26917	4 x 10-5	NS	NS	< 0.05
a KW: Kruskal-Wallis. Pairwise post-hoc tests performed using kruskalmc function in the pgirmess R package
b NS: statistically non-significant (P > 0.05)
