# Supplementary material for: Insights into the pan-microbiome: skin microbial communities of Chinese individuals differ from other racial groups
Source: Sci Rep. 2015 Jul 16;5:11845. doi: 10.1038/srep11845 (PMC4503953; doi:10.1038/srep11845)
Supplement: Supplementary Data 3 [file srep11845-s3.xls]

## Sheet: Overview
Supplementary Data 3. Core, distributed, and skin-site unique genera and OTUs with taxonomic classification
Households	Number of Genera	Genus Type
1	85	Unique
2	70	Distributed
3	49	Distributed
4	42	Distributed
5	32	Distributed
6	24	Distributed
7	32	Distributed
8	25	Distributed
9	28	Distributed
10	28	Distributed
11	36	Distributed
12	16	Distributed
13	15	Distributed
14	14	Distributed
15	34	Distributed
16	42	Distributed
17	178	Core
	750	Total
Individuals	Number of Genera	Genus Type
1	80	Unique
2	58	Distributed
3	43	Distributed
4	40	Distributed
5	29	Distributed
6	23	Distributed
7	17	Distributed
8	16	Distributed
9	14	Distributed
10	19	Distributed
11	22	Distributed
12	19	Distributed
13	17	Distributed
14	11	Distributed
15	19	Distributed
16	12	Distributed
17	7	Distributed
18	9	Distributed
19	5	Distributed
20	3	Distributed
21	5	Distributed
22	4	Distributed
23	7	Distributed
24	9	Distributed
25	8	Distributed
26	8	Distributed
27	5	Distributed
28	7	Distributed
29	12	Distributed
30	6	Distributed
31	9	Distributed
32	4	Distributed
33	13	Distributed
34	7	Distributed
35	11	Distributed
36	9	Distributed
37	10	Distributed
38	15	Distributed
39	34	Distributed
40	104	Core
	750	Total

## Sheet: Genera By Household
Genus	Number of Households Detected (n = 17)	Genus Type
Eubacterium	17	Core
Prevotella	17	Core
Ruminococcus	17	Core
Achromobacter	17	Core
Acinetobacter	17	Core
Actinobacillus	17	Core
Actinomyces	17	Core
Actinomycetospora	17	Core
Aerococcus	17	Core
Aeromicrobium	17	Core
Aggregatibacter	17	Core
Agrobacterium	17	Core
Agromyces	17	Core
Alicyclobacillus	17	Core
Alloiococcus	17	Core
Amaricoccus	17	Core
Anaerococcus	17	Core
Anoxybacillus	17	Core
Arsenicicoccus	17	Core
Arthrobacter	17	Core
Atopobium	17	Core
Bacillus	17	Core
Bacteroides	17	Core
Balneimonas	17	Core
Bifidobacterium	17	Core
Blastomonas	17	Core
Blautia	17	Core
Brachybacterium	17	Core
Brevibacillus	17	Core
Brevibacterium	17	Core
Brevundimonas	17	Core
Bulleidia	17	Core
Burkholderia	17	Core
Campylobacter	17	Core
Capnocytophaga	17	Core
Cardiobacterium	17	Core
Carnobacterium	17	Core
Catonella	17	Core
Cellulomonas	17	Core
Chryseobacterium	17	Core
Citricoccus	17	Core
Cloacibacterium	17	Core
Clostridium	17	Core
Comamonas	17	Core
Coprococcus	17	Core
Corynebacterium	17	Core
Cryocola	17	Core
Cupriavidus	17	Core
Curtobacterium	17	Core
Deinococcus	17	Core
Delftia	17	Core
Dermacoccus	17	Core
Dermatophilus	17	Core
Devosia	17	Core
Dialister	17	Core
Dietzia	17	Core
Dorea	17	Core
Eikenella	17	Core
Enhydrobacter	17	Core
Enterococcus	17	Core
Erwinia	17	Core
Exiguobacterium	17	Core
Facklamia	17	Core
Faecalibacterium	17	Core
Finegoldia	17	Core
Flavisolibacter	17	Core
Flavobacterium	17	Core
Fluviicola	17	Core
Fusobacterium	17	Core
Gemella	17	Core
Gemmata	17	Core
Geobacillus	17	Core
Geodermatophilus	17	Core
Gordonia	17	Core
Granulicatella	17	Core
Haemophilus	17	Core
Hylemonella	17	Core
Hymenobacter	17	Core
Janibacter	17	Core
Janthinobacterium	17	Core
Jeotgalicoccus	17	Core
Kaistobacter	17	Core
Kingella	17	Core
Kocuria	17	Core
Lachnospira	17	Core
Lactobacillus	17	Core
Lactococcus	17	Core
Lautropia	17	Core
Leptotrichia	17	Core
Leuconostoc	17	Core
Limnohabitans	17	Core
Luteimonas	17	Core
Lysobacter	17	Core
Macrococcus	17	Core
Marinomonas	17	Core
Megasphaera	17	Core
Mesorhizobium	17	Core
Methylibium	17	Core
Methylobacterium	17	Core
Methylopila	17	Core
Microbacterium	17	Core
Microbispora	17	Core
Micrococcus	17	Core
Mobiluncus	17	Core
Modestobacter	17	Core
Mogibacterium	17	Core
Moraxella	17	Core
Moryella	17	Core
Mycobacterium	17	Core
Mycoplana	17	Core
Neisseria	17	Core
Nesterenkonia	17	Core
Nitrospira	17	Core
Nocardioides	17	Core
Novosphingobium	17	Core
Oribacterium	17	Core
Oscillospira	17	Core
Paracoccus	17	Core
Parvimonas	17	Core
Pedobacter	17	Core
Peptoniphilus	17	Core
Peptostreptococcus	17	Core
Phascolarctobacterium	17	Core
Phycicoccus	17	Core
Porphyromonas	17	Core
Prevotella	17	Core
Propionibacterium	17	Core
Propionicimonas	17	Core
Propionivibrio	17	Core
Pseudomonas	17	Core
Pseudonocardia	17	Core
Pseudoxanthomonas	17	Core
Psychrobacter	17	Core
Ralstonia	17	Core
Rheinheimera	17	Core
Rhizobium	17	Core
Rhodobacter	17	Core
Rhodococcus	17	Core
Rhodoplanes	17	Core
Roseomonas	17	Core
Rothia	17	Core
Rubellimicrobium	17	Core
Rubrobacter	17	Core
Ruminococcus	17	Core
Saccharopolyspora	17	Core
Salinibacterium	17	Core
Salinicoccus	17	Core
Schwartzia	17	Core
Sediminibacterium	17	Core
Selenomonas	17	Core
Shewanella	17	Core
Skermanella	17	Core
Sphingobacterium	17	Core
Sphingobium	17	Core
Sphingomonas	17	Core
Sphingopyxis	17	Core
Spirosoma	17	Core
Staphylococcus	17	Core
Stenotrophomonas	17	Core
Streptococcus	17	Core
Streptomyces	17	Core
Sutterella	17	Core
Tannerella	17	Core
Tepidimonas	17	Core
Terracoccus	17	Core
TG5	17	Core
Thermomonas	17	Core
Treponema	17	Core
Trichococcus	17	Core
Truepera	17	Core
Vagococcus	17	Core
Varibaculum	17	Core
Veillonella	17	Core
Vibrio	17	Core
WAL_1855D	17	Core
Wautersiella	17	Core
Williamsia	17	Core
23376	17	Core
Agrococcus	16	Distributed
Arcanobacterium	16	Distributed
Arcobacter	16	Distributed
Azohydromonas	16	Distributed
Bdellovibrio	16	Distributed
Candidatus Xiphinematobacter	16	Distributed
Cellvibrio	16	Distributed
Clavibacter	16	Distributed
Desemzia	16	Distributed
Desulfovibrio	16	Distributed
Dok59	16	Distributed
Dyadobacter	16	Distributed
Ethanoligenens	16	Distributed
Filifactor	16	Distributed
Fimbriimonas	16	Distributed
Geobacter	16	Distributed
Georgenia	16	Distributed
Hydrogenophaga	16	Distributed
Hyphomicrobium	16	Distributed
Leucobacter	16	Distributed
Luteococcus	16	Distributed
Methylotenera	16	Distributed
Nocardia	16	Distributed
nsmpVI18	16	Distributed
Paenibacillus	16	Distributed
Paludibacter	16	Distributed
Pantoea	16	Distributed
Parabacteroides	16	Distributed
Paucibacter	16	Distributed
Peptococcus	16	Distributed
ph2	16	Distributed
Phenylobacterium	16	Distributed
Planctomyces	16	Distributed
Roseburia	16	Distributed
Serratia	16	Distributed
Slackia	16	Distributed
SMB53	16	Distributed
Thermus	16	Distributed
Turicibacter	16	Distributed
Vogesella	16	Distributed
Weissella	16	Distributed
Zoogloea	16	Distributed
Actinotalea	15	Distributed
Amycolatopsis	15	Distributed
Azospirillum	15	Distributed
Bosea	15	Distributed
Bradyrhizobium	15	Distributed
Chroococcidiopsis	15	Distributed
Citrobacter	15	Distributed
Collinsella	15	Distributed
Dechloromonas	15	Distributed
Dokdonella	15	Distributed
Enterobacter	15	Distributed
Flectobacillus	15	Distributed
Gallionella	15	Distributed
Hydrogenophilus	15	Distributed
Lampropedia	15	Distributed
Leptothrix	15	Distributed
Marinilactibacillus	15	Distributed
Marinococcus	15	Distributed
Megamonas	15	Distributed
Methanobacterium	15	Distributed
Methylosinus	15	Distributed
Moritella	15	Distributed
Mycetocola	15	Distributed
Pandoraea	15	Distributed
Phormidium	15	Distributed
Planomicrobium	15	Distributed
Pleomorphomonas	15	Distributed
Proteus	15	Distributed
Psychromonas	15	Distributed
Ramlibacter	15	Distributed
Renibacterium	15	Distributed
Sodalis	15	Distributed
Thauera	15	Distributed
Variovorax	15	Distributed
Ellin506	14	Distributed
Friedmanniella	14	Distributed
Glaciecola	14	Distributed
Halomonas	14	Distributed
Legionella	14	Distributed
Luteolibacter	14	Distributed
Nevskia	14	Distributed
Photobacterium	14	Distributed
Polaromonas	14	Distributed
Rubricoccus	14	Distributed
Scardovia	14	Distributed
Sporosarcina	14	Distributed
Thermoanaerobacterium	14	Distributed
Xanthobacter	14	Distributed
Actinobaculum	13	Distributed
Adhaeribacter	13	Distributed
Akkermansia	13	Distributed
Anaerovorax	13	Distributed
CM44	13	Distributed
Elizabethkingia	13	Distributed
Flavihumibacter	13	Distributed
Herbaspirillum	13	Distributed
Perlucidibaca	13	Distributed
Raphanus	13	Distributed
Solibacillus	13	Distributed
Sulfuricurvum	13	Distributed
Thalassomonas	13	Distributed
Thermicanus	13	Distributed
Tolumonas	13	Distributed
Aliivibrio	12	Distributed
Cellulosimicrobium	12	Distributed
Chelatococcus	12	Distributed
Citromicrobium	12	Distributed
Cocleimonas	12	Distributed
Coprobacillus	12	Distributed
Crenothrix	12	Distributed
Cytophaga	12	Distributed
Kribbella	12	Distributed
Leptolyngbya	12	Distributed
Ochrobactrum	12	Distributed
Oligella	12	Distributed
Rickettsiella	12	Distributed
Roseococcus	12	Distributed
Rubrivivax	12	Distributed
Spongiibacter	12	Distributed
Actinokineospora	11	Distributed
Arenimonas	11	Distributed
Asticcacaulis	11	Distributed
Azospira	11	Distributed
Bilophila	11	Distributed
Blvii28	11	Distributed
Buchnera	11	Distributed
Calothrix	11	Distributed
Candidatus Nitrososphaera	11	Distributed
Candidatus Portiera	11	Distributed
Candidatus Protochlamydia	11	Distributed
Chloronema	11	Distributed
Halococcus	11	Distributed
Kineococcus	11	Distributed
Luteibacter	11	Distributed
Marinicella	11	Distributed
Meiothermus	11	Distributed
Methylomonas	11	Distributed
Microlunatus	11	Distributed
Myroides	11	Distributed
Nocardiopsis	11	Distributed
Novispirillum	11	Distributed
Opitutus	11	Distributed
Parvibaculum	11	Distributed
Pediococcus	11	Distributed
Pedomicrobium	11	Distributed
Pimelobacter	11	Distributed
Polaribacter	11	Distributed
Pontibacter	11	Distributed
Pseudoalteromonas	11	Distributed
RS62	11	Distributed
Rudanella	11	Distributed
Succinivibrio	11	Distributed
Terriglobus	11	Distributed
Tetrasphaera	11	Distributed
vadinHB04	11	Distributed
Afifella	10	Distributed
Butyrivibrio	10	Distributed
Chthoniobacter	10	Distributed
DA101	10	Distributed
Haererehalobacter	10	Distributed
Halothiobacillus	10	Distributed
Kaistia	10	Distributed
Klebsiella	10	Distributed
Labrys	10	Distributed
Larkinella	10	Distributed
Lentzea	10	Distributed
Magnetospirillum	10	Distributed
Maribacter	10	Distributed
Mycoplasma	10	Distributed
Oleispira	10	Distributed
Pasteurella	10	Distributed
Phyllobacterium	10	Distributed
Proteiniclasticum	10	Distributed
Rathayibacter	10	Distributed
Rhodocytophaga	10	Distributed
Rhodovulum	10	Distributed
Rickettsia	10	Distributed
Sinomonas	10	Distributed
Tenacibaculum	10	Distributed
Thiobacillus	10	Distributed
Thiothrix	10	Distributed
Virgibacillus	10	Distributed
Xanthomonas	10	Distributed
Acidaminococcus	9	Distributed
Aequorivita	9	Distributed
Alkalibacillus	9	Distributed
Alkanindiges	9	Distributed
Ammoniphilus	9	Distributed
Anaerostipes	9	Distributed
Aquicella	9	Distributed
Chitinophaga	9	Distributed
Dickeya	9	Distributed
Edaphobacter	9	Distributed
Emticicia	9	Distributed
Fusibacter	9	Distributed
Gallicola	9	Distributed
HTCC	9	Distributed
Jiangella	9	Distributed
Leadbetterella	9	Distributed
Marinobacter	9	Distributed
Mitsuokella	9	Distributed
N09	9	Distributed
Niabella	9	Distributed
Oceanicaulis	9	Distributed
Promicromonospora	9	Distributed
Prosthecobacter	9	Distributed
Pseudoclavibacter	9	Distributed
Pseudoramibacter_Eubacterium	9	Distributed
Rummeliibacillus	9	Distributed
Sneathia	9	Distributed
Winogradskyella	9	Distributed
Acholeplasma	8	Distributed
Alkalibacterium	8	Distributed
Anaerospora	8	Distributed
Aquimonas	8	Distributed
Azoarcus	8	Distributed
Caulobacter	8	Distributed
Cohnella	8	Distributed
Congregibacter	8	Distributed
Crocinitomix	8	Distributed
Euzebya	8	Distributed
Gluconobacter	8	Distributed
Kytococcus	8	Distributed
Methanobrevibacter	8	Distributed
Oleibacter	8	Distributed
Paracraurococcus	8	Distributed
Phaeobacter	8	Distributed
Planifilum	8	Distributed
Prauseria	8	Distributed
Providencia	8	Distributed
Rhodobaca	8	Distributed
Sanguibacter	8	Distributed
SHD-231	8	Distributed
Sporocytophaga	8	Distributed
Trabulsiella	8	Distributed
Yaniella	8	Distributed
Acidovorax	7	Distributed
Alcanivorax	7	Distributed
Azorhizobium	7	Distributed
BD2-13	7	Distributed
Caldilinea	7	Distributed
Caloramator	7	Distributed
Candidatus Accumulibacter	7	Distributed
Candidatus Endobugula	7	Distributed
Catenibacterium	7	Distributed
Chromobacterium	7	Distributed
Desulfomicrobium	7	Distributed
Eggerthella	7	Distributed
Erysipelothrix	7	Distributed
Hydrocarboniphaga	7	Distributed
Natronobacillus	7	Distributed
Nonomuraea	7	Distributed
Oceanobacillus	7	Distributed
Octadecabacter	7	Distributed
Parachlamydia	7	Distributed
Paraprevotella	7	Distributed
Pirellula	7	Distributed
Plesiocystis	7	Distributed
Polynucleobacter	7	Distributed
Rhodanobacter	7	Distributed
Roseateles	7	Distributed
Saccharibacillus	7	Distributed
Salimicrobium	7	Distributed
Saprospira	7	Distributed
Synechococcus	7	Distributed
Tatlockia	7	Distributed
Vitreoscilla	7	Distributed
Xylanimicrobium	7	Distributed
Actinomadura	6	Distributed
Candidatus Rhabdochlamydia	6	Distributed
Candidatus Solibacter	6	Distributed
Demequina	6	Distributed
Dermabacter	6	Distributed
Desulfobulbus	6	Distributed
Dysgonomonas	6	Distributed
Frankia	6	Distributed
Fructobacillus	6	Distributed
Odoribacter	6	Distributed
Patulibacter	6	Distributed
Pigmentiphaga	6	Distributed
Prauserella	6	Distributed
Saccharomonospora	6	Distributed
Salegentibacter	6	Distributed
Salinivibrio	6	Distributed
Sedimentibacter	6	Distributed
Sporomusa	6	Distributed
Steroidobacter	6	Distributed
Syntrophus	6	Distributed
Tessaracoccus	6	Distributed
Tetragenococcus	6	Distributed
Tsukamurella	6	Distributed
Vermamoeba	6	Distributed
Acanthamoeba	5	Distributed
Alkaliphilus	5	Distributed
Alteromonas	5	Distributed
Anaerobiospirillum	5	Distributed
Brumimicrobium	5	Distributed
Butyricimonas	5	Distributed
Candidatus Cardinium	5	Distributed
Dendrosporobacter	5	Distributed
Erythromicrobium	5	Distributed
Fervidobacterium	5	Distributed
G07	5	Distributed
Gracilibacillus	5	Distributed
HB2-32-21	5	Distributed
Hyphomonas	5	Distributed
Loktanella	5	Distributed
Lutibacterium	5	Distributed
Mannheimia	5	Distributed
Marinibacillus	5	Distributed
Methanomassiliicoccus	5	Distributed
Methyloversatilis	5	Distributed
Neoasaia	5	Distributed
Oscillochloris	5	Distributed
Oxalobacter	5	Distributed
Pilimelia	5	Distributed
Salinispora	5	Distributed
Sandaracinobacter	5	Distributed
Scytonema	5	Distributed
Segetibacter	5	Distributed
Sulfurimonas	5	Distributed
Thermosinus	5	Distributed
Uliginosibacterium	5	Distributed
Zobellella	5	Distributed
Actinopolymorpha	4	Distributed
Anaeromyxobacter	4	Distributed
Ardenscatena	4	Distributed
Azovibrio	4	Distributed
Blattabacterium	4	Distributed
Candidatus Koribacter	4	Distributed
Cryomorpha	4	Distributed
Desulfarculus	4	Distributed
Dyella	4	Distributed
Enterovibrio	4	Distributed
Epulopiscium	4	Distributed
Geothrix	4	Distributed
Gloeocapsopsis	4	Distributed
Glycomyces	4	Distributed
Helcococcus	4	Distributed
HTCC2207	4	Distributed
Idiomarina	4	Distributed
Knoellia	4	Distributed
Leptonema	4	Distributed
Leptospira	4	Distributed
Lewinella	4	Distributed
Marivita	4	Distributed
Methanosarcina	4	Distributed
Methylophaga	4	Distributed
Moorella	4	Distributed
Myxococcus	4	Distributed
Neptunomonas	4	Distributed
Oceanimonas	4	Distributed
Plesiomonas	4	Distributed
Psychrilyobacter	4	Distributed
Rhodocyclus	4	Distributed
Rhodoferax	4	Distributed
Rubritalea	4	Distributed
Salinisphaera	4	Distributed
Sediminicola	4	Distributed
Sharpea	4	Distributed
Sporolactobacillus	4	Distributed
Thermobispora	4	Distributed
Verrucomicrobium	4	Distributed
Virgisporangium	4	Distributed
Wolbachia	4	Distributed
Wolinella	4	Distributed
A17	3	Distributed
Acidocella	3	Distributed
Actinoalloteichus	3	Distributed
Adlercreutzia	3	Distributed
Anaerobacillus	3	Distributed
Anaerolinea	3	Distributed
Anaerovibrio	3	Distributed
Brasilonema	3	Distributed
C39	3	Distributed
Candidatus Aquiluna	3	Distributed
cc_115	3	Distributed
Chondromyces	3	Distributed
Chromohalobacter	3	Distributed
Citrullus	3	Distributed
Conchiformibius	3	Distributed
Coraliomargarita	3	Distributed
Desulfomonile	3	Distributed
Desulfotalea	3	Distributed
Gemmatimonas	3	Distributed
Giesbergeria	3	Distributed
Gillisia	3	Distributed
Haliscomenobacter	3	Distributed
Iamia	3	Distributed
Kutzneria	3	Distributed
Leucothrix	3	Distributed
Limnobacter	3	Distributed
Lysinibacillus	3	Distributed
Mesonia	3	Distributed
Methanolinea	3	Distributed
Methanosaeta	3	Distributed
Microcoleus	3	Distributed
Morganella	3	Distributed
Mucilaginibacter	3	Distributed
Mucispirillum	3	Distributed
Nitratireductor	3	Distributed
Olivibacter	3	Distributed
Oxobacter	3	Distributed
Phaeospirillum	3	Distributed
Propionispora	3	Distributed
PSB-M-3	3	Distributed
Runella	3	Distributed
Shimazuella	3	Distributed
Shuttleworthia	3	Distributed
Sulfurospirillum	3	Distributed
Syntrophomonas	3	Distributed
Ulvibacter	3	Distributed
Ureibacillus	3	Distributed
W22	3	Distributed
ZD0117	3	Distributed
Acetobacter	2	Distributed
Acidisoma	2	Distributed
Acidomonas	2	Distributed
Actinoallomurus	2	Distributed
Actinoplanes	2	Distributed
Aeromonas	2	Distributed
Allochromatium	2	Distributed
Anaerofustis	2	Distributed
Anaeromusa	2	Distributed
B-42	2	Distributed
Bacteriovorax	2	Distributed
Bergeriella	2	Distributed
BSV43	2	Distributed
Caldicellulosiruptor	2	Distributed
Catellatospora	2	Distributed
Cetobacterium	2	Distributed
Chelonobacter	2	Distributed
Coprothermobacter	2	Distributed
Dactylosporangium	2	Distributed
Desulfotomaculum	2	Distributed
E6	2	Distributed
Erythrobacter	2	Distributed
Gallibacterium	2	Distributed
Gardnerella	2	Distributed
Gelidibacter	2	Distributed
Haloterrigena	2	Distributed
Herminiimonas	2	Distributed
heteroC45_4W	2	Distributed
Hydrogenobacter	2	Distributed
Isosphaera	2	Distributed
LCP-6	2	Distributed
Longilinea	2	Distributed
Marinobacterium	2	Distributed
Massilia	2	Distributed
MB11C04	2	Distributed
Methylocaldum	2	Distributed
Microvirgula	2	Distributed
Niastella	2	Distributed
Oceanicella	2	Distributed
Ochromonas	2	Distributed
Oryzihumus	2	Distributed
Paenisporosarcina	2	Distributed
Petrobacter	2	Distributed
Planktothrix	2	Distributed
Pyramidobacter	2	Distributed
Pyropia	2	Distributed
rc4-4	2	Distributed
RFN20	2	Distributed
Rhodovibrio	2	Distributed
Ruegeria	2	Distributed
Saccharothrix	2	Distributed
Salana	2	Distributed
Serinicoccus	2	Distributed
Sinorhizobium	2	Distributed
SJA-88	2	Distributed
Sphaerisporangium	2	Distributed
Sphaerochaeta	2	Distributed
Spirulina	2	Distributed
Sporanaerobacter	2	Distributed
Sporichthya	2	Distributed
Sulfuritalea	2	Distributed
Swaminathania	2	Distributed
Symbiobacterium	2	Distributed
T78	2	Distributed
Thiomonas	2	Distributed
Tissierella_Soehngenia	2	Distributed
Turneriella	2	Distributed
Ureaplasma	2	Distributed
Yersinia	2	Distributed
Zymomonas	2	Distributed
5-7N15	1	Unique
Acidithiobacillus	1	Unique
Actinopolyspora	1	Unique
Alkalibacter	1	Unique
Allobaculum	1	Unique
Aminobacter	1	Unique
Amphritea	1	Unique
Anaerotruncus	1	Unique
Aneurinibacillus	1	Unique
Arenibacter	1	Unique
Asteroleplasma	1	Unique
Azolla	1	Unique
Balneola	1	Unique
Blastochloris	1	Unique
Caldicoprobacter	1	Unique
Candidatus Amoebophilus	1	Unique
Candidatus Hamiltonella	1	Unique
Candidatus Microthrix	1	Unique
Candidatus Tremblaya	1	Unique
CF231	1	Unique
Conexibacter	1	Unique
Desulfobacca	1	Unique
Desulfococcus	1	Unique
Desulfurispora	1	Unique
Desulfuromonas	1	Unique
Didymeles	1	Unique
E8	1	Unique
Ectothiorhodospira	1	Unique
Geosporobacter_Thermotalea	1	Unique
Guggenheimella	1	Unique
HA73	1	Unique
Halobacillus	1	Unique
Halobacterium	1	Unique
Haloferax	1	Unique
Halolamina	1	Unique
Halorhodospira	1	Unique
Halorubrum	1	Unique
Halostagnicola	1	Unique
Helicobacter	1	Unique
Holdemania	1	Unique
Hypseocharis	1	Unique
Jonquetella	1	Unique
Kosmotoga	1	Unique
Kouleothrix	1	Unique
KSA1	1	Unique
Kurthia	1	Unique
Lapillicoccus	1	Unique
Lentisphaera	1	Unique
Marinimicrobium	1	Unique
Methanocorpusculum	1	Unique
Methanofollis	1	Unique
Methylomicrobium	1	Unique
Microbulbifer	1	Unique
Nostoc	1	Unique
Oceanospirillum	1	Unique
Oerskovia	1	Unique
Owenweeksia	1	Unique
p-75-a5	1	Unique
Parapedobacter	1	Unique
Pectinatus	1	Unique
Pontibacillus	1	Unique
Procabacter	1	Unique
Propionigenium	1	Unique
Propionimicrobium	1	Unique
Pseudoruegeria	1	Unique
Psychroserpens	1	Unique
Rarobacter	1	Unique
Reinekea	1	Unique
Rhodospirillum	1	Unique
Salinimicrobium	1	Unique
Salisaeta	1	Unique
Simplicispira	1	Unique
Streptosporangium	1	Unique
Succiniclasticum	1	Unique
Sulfobacillus	1	Unique
Syntrophobacter	1	Unique
Tepidibacter	1	Unique
Terrimonas	1	Unique
Thalassospira	1	Unique
Thermobifida	1	Unique
u114	1	Unique
vadinCA02	1	Unique
vadinCA11	1	Unique
W5	1	Unique
45747	1	Unique

## Sheet: Genera By Individual
Genus	Number of Individuals Detected (n = 40)	Genus Type
Prevotella	40	Core
Acinetobacter	40	Core
Actinomyces	40	Core
Actinomycetospora	40	Core
Aerococcus	40	Core
Aggregatibacter	40	Core
Agrobacterium	40	Core
Alicyclobacillus	40	Core
Alloiococcus	40	Core
Amaricoccus	40	Core
Anaerococcus	40	Core
Arthrobacter	40	Core
Bacillus	40	Core
Bacteroides	40	Core
Bifidobacterium	40	Core
Brachybacterium	40	Core
Brevibacterium	40	Core
Brevundimonas	40	Core
Burkholderia	40	Core
Capnocytophaga	40	Core
Chryseobacterium	40	Core
Cloacibacterium	40	Core
Clostridium	40	Core
Comamonas	40	Core
Coprococcus	40	Core
Corynebacterium	40	Core
Cryocola	40	Core
Deinococcus	40	Core
Delftia	40	Core
Dermacoccus	40	Core
Dermatophilus	40	Core
Devosia	40	Core
Dietzia	40	Core
Eikenella	40	Core
Enhydrobacter	40	Core
Erwinia	40	Core
Exiguobacterium	40	Core
Facklamia	40	Core
Finegoldia	40	Core
Flavobacterium	40	Core
Fusobacterium	40	Core
Gemella	40	Core
Gemmata	40	Core
Geodermatophilus	40	Core
Gordonia	40	Core
Granulicatella	40	Core
Haemophilus	40	Core
Hylemonella	40	Core
Janthinobacterium	40	Core
Kaistobacter	40	Core
Kingella	40	Core
Kocuria	40	Core
Lactobacillus	40	Core
Lactococcus	40	Core
Lautropia	40	Core
Leptotrichia	40	Core
Leuconostoc	40	Core
Limnohabitans	40	Core
Luteimonas	40	Core
Lysobacter	40	Core
Methylobacterium	40	Core
Microbacterium	40	Core
Micrococcus	40	Core
Mycobacterium	40	Core
Mycoplana	40	Core
Neisseria	40	Core
Nesterenkonia	40	Core
Novosphingobium	40	Core
Paracoccus	40	Core
Parvimonas	40	Core
Peptoniphilus	40	Core
Porphyromonas	40	Core
Prevotella	40	Core
Propionibacterium	40	Core
Pseudomonas	40	Core
Pseudonocardia	40	Core
Pseudoxanthomonas	40	Core
Rhodobacter	40	Core
Rhodococcus	40	Core
Rhodoplanes	40	Core
Roseomonas	40	Core
Rothia	40	Core
Rubellimicrobium	40	Core
Rubrobacter	40	Core
Ruminococcus	40	Core
Saccharopolyspora	40	Core
Salinibacterium	40	Core
Salinicoccus	40	Core
Sediminibacterium	40	Core
Selenomonas	40	Core
Shewanella	40	Core
Skermanella	40	Core
Sphingobacterium	40	Core
Sphingobium	40	Core
Sphingomonas	40	Core
Sphingopyxis	40	Core
Staphylococcus	40	Core
Stenotrophomonas	40	Core
Streptococcus	40	Core
Streptomyces	40	Core
Tepidimonas	40	Core
Treponema	40	Core
Varibaculum	40	Core
Veillonella	40	Core
23376	39	Distributed
Actinobacillus	39	Distributed
Agrococcus	39	Distributed
Agromyces	39	Distributed
Anoxybacillus	39	Distributed
Atopobium	39	Distributed
Balneimonas	39	Distributed
Bdellovibrio	39	Distributed
Blastomonas	39	Distributed
Campylobacter	39	Distributed
Cardiobacterium	39	Distributed
Catonella	39	Distributed
Citricoccus	39	Distributed
Dialister	39	Distributed
Enterococcus	39	Distributed
Geobacillus	39	Distributed
Janibacter	39	Distributed
Jeotgalicoccus	39	Distributed
Methylibium	39	Distributed
Microbispora	39	Distributed
Mogibacterium	39	Distributed
Moraxella	39	Distributed
Nocardioides	39	Distributed
Oscillospira	39	Distributed
Pantoea	39	Distributed
Pedobacter	39	Distributed
Propionicimonas	39	Distributed
Psychrobacter	39	Distributed
Rhizobium	39	Distributed
Spirosoma	39	Distributed
Tannerella	39	Distributed
Vagococcus	39	Distributed
Vibrio	39	Distributed
Wautersiella	39	Distributed
Aeromicrobium	38	Distributed
Blautia	38	Distributed
Bulleidia	38	Distributed
Carnobacterium	38	Distributed
Curtobacterium	38	Distributed
Hymenobacter	38	Distributed
Megasphaera	38	Distributed
Phenylobacterium	38	Distributed
Phycicoccus	38	Distributed
Rheinheimera	38	Distributed
Serratia	38	Distributed
Terracoccus	38	Distributed
Thermomonas	38	Distributed
Truepera	38	Distributed
Williamsia	38	Distributed
Actinotalea	37	Distributed
Arcanobacterium	37	Distributed
Cellulomonas	37	Distributed
Flavisolibacter	37	Distributed
Macrococcus	37	Distributed
Mesorhizobium	37	Distributed
Mobiluncus	37	Distributed
Moryella	37	Distributed
Planctomyces	37	Distributed
Weissella	37	Distributed
Dokdonella	36	Distributed
Dyadobacter	36	Distributed
Fluviicola	36	Distributed
Leptothrix	36	Distributed
Luteococcus	36	Distributed
Methylopila	36	Distributed
Paenibacillus	36	Distributed
Trichococcus	36	Distributed
WAL_1855D	36	Distributed
[Ruminococcus]	35	Distributed
Arsenicicoccus	35	Distributed
Azohydromonas	35	Distributed
Marinomonas	35	Distributed
Nitrospira	35	Distributed
Oribacterium	35	Distributed
Paucibacter	35	Distributed
Propionivibrio	35	Distributed
Schwartzia	35	Distributed
Vogesella	35	Distributed
Zoogloea	35	Distributed
Cupriavidus	34	Distributed
Filifactor	34	Distributed
Georgenia	34	Distributed
Leucobacter	34	Distributed
Peptococcus	34	Distributed
ph2	34	Distributed
Ralstonia	34	Distributed
Achromobacter	33	Distributed
Arcobacter	33	Distributed
Azospirillum	33	Distributed
Cellvibrio	33	Distributed
Dok59	33	Distributed
Ethanoligenens	33	Distributed
Fimbriimonas	33	Distributed
Hyphomicrobium	33	Distributed
Methanobacterium	33	Distributed
Methylotenera	33	Distributed
Moritella	33	Distributed
Paludibacter	33	Distributed
SMB53	33	Distributed
Candidatus Xiphinematobacter	32	Distributed
Elizabethkingia	32	Distributed
Faecalibacterium	32	Distributed
Modestobacter	32	Distributed
Chroococcidiopsis	31	Distributed
Dorea	31	Distributed
Halomonas	31	Distributed
Hydrogenophaga	31	Distributed
Hydrogenophilus	31	Distributed
Parabacteroides	31	Distributed
Renibacterium	31	Distributed
Scardovia	31	Distributed
TG5	31	Distributed
Enterobacter	30	Distributed
Mycetocola	30	Distributed
Peptostreptococcus	30	Distributed
Slackia	30	Distributed
Sutterella	30	Distributed
Turicibacter	30	Distributed
Bradyrhizobium	29	Distributed
Clavibacter	29	Distributed
Flavihumibacter	29	Distributed
Geobacter	29	Distributed
Lachnospira	29	Distributed
Legionella	29	Distributed
Nocardia	29	Distributed
nsmpVI18	29	Distributed
Planomicrobium	29	Distributed
Pleomorphomonas	29	Distributed
Proteus	29	Distributed
Sodalis	29	Distributed
Bosea	28	Distributed
Desulfovibrio	28	Distributed
Flectobacillus	28	Distributed
Perlucidibaca	28	Distributed
Phascolarctobacterium	28	Distributed
Thermus	28	Distributed
Variovorax	28	Distributed
Collinsella	27	Distributed
Marinilactibacillus	27	Distributed
Marinococcus	27	Distributed
Polaromonas	27	Distributed
Sporosarcina	27	Distributed
Actinobaculum	26	Distributed
Amycolatopsis	26	Distributed
Brevibacillus	26	Distributed
Citrobacter	26	Distributed
Ellin506	26	Distributed
Luteolibacter	26	Distributed
Solibacillus	26	Distributed
Thermoanaerobacterium	26	Distributed
Dechloromonas	25	Distributed
Gallionella	25	Distributed
Glaciecola	25	Distributed
Lampropedia	25	Distributed
Megamonas	25	Distributed
Phormidium	25	Distributed
Ramlibacter	25	Distributed
Xanthobacter	25	Distributed
Asticcacaulis	24	Distributed
Chelatococcus	24	Distributed
Desemzia	24	Distributed
Methylosinus	24	Distributed
Novispirillum	24	Distributed
Ochrobactrum	24	Distributed
Photobacterium	24	Distributed
Psychromonas	24	Distributed
Thauera	24	Distributed
[Eubacterium]	23	Distributed
Akkermansia	23	Distributed
Cocleimonas	23	Distributed
Herbaspirillum	23	Distributed
Leptolyngbya	23	Distributed
Pandoraea	23	Distributed
Roseburia	23	Distributed
Nevskia	22	Distributed
Pontibacter	22	Distributed
Spongiibacter	22	Distributed
Tolumonas	22	Distributed
Anaerovorax	21	Distributed
Chloronema	21	Distributed
Friedmanniella	21	Distributed
Meiothermus	21	Distributed
Raphanus	21	Distributed
CM44	20	Distributed
Rubricoccus	20	Distributed
Sulfuricurvum	20	Distributed
Actinokineospora	19	Distributed
Mycoplasma	19	Distributed
Myroides	19	Distributed
Oleispira	19	Distributed
Parvibaculum	19	Distributed
Aliivibrio	18	Distributed
Calothrix	18	Distributed
Candidatus Protochlamydia	18	Distributed
Cellulosimicrobium	18	Distributed
Cytophaga	18	Distributed
Haererehalobacter	18	Distributed
Phyllobacterium	18	Distributed
Roseococcus	18	Distributed
Sinomonas	18	Distributed
Adhaeribacter	17	Distributed
Buchnera	17	Distributed
Crenothrix	17	Distributed
Kineococcus	17	Distributed
Niabella	17	Distributed
Rubrivivax	17	Distributed
vadinHB04	17	Distributed
Blvii28	16	Distributed
Candidatus Portiera	16	Distributed
Citromicrobium	16	Distributed
Halococcus	16	Distributed
Kribbella	16	Distributed
Kytococcus	16	Distributed
Methylomonas	16	Distributed
Rhodocytophaga	16	Distributed
Rickettsia	16	Distributed
Rickettsiella	16	Distributed
Rudanella	16	Distributed
Thalassomonas	16	Distributed
Acidaminococcus	15	Distributed
Afifella	15	Distributed
Alkalibacillus	15	Distributed
Alkanindiges	15	Distributed
Aquicella	15	Distributed
Candidatus Nitrososphaera	15	Distributed
Emticicia	15	Distributed
Fusibacter	15	Distributed
Luteibacter	15	Distributed
Nocardiopsis	15	Distributed
Oligella	15	Distributed
Opitutus	15	Distributed
Pediococcus	15	Distributed
Pseudoalteromonas	15	Distributed
Rhodovulum	15	Distributed
Sneathia	15	Distributed
Tetrasphaera	15	Distributed
Thermicanus	15	Distributed
Trabulsiella	15	Distributed
Butyrivibrio	14	Distributed
Dickeya	14	Distributed
Maribacter	14	Distributed
Pasteurella	14	Distributed
Pedomicrobium	14	Distributed
Pimelobacter	14	Distributed
Plesiocystis	14	Distributed
Prosthecobacter	14	Distributed
Terriglobus	14	Distributed
Thiobacillus	14	Distributed
Xanthomonas	14	Distributed
Anaerostipes	13	Distributed
Arenimonas	13	Distributed
Azospira	13	Distributed
Chthoniobacter	13	Distributed
Coprobacillus	13	Distributed
DA101	13	Distributed
Edaphobacter	13	Distributed
Larkinella	13	Distributed
Marinicella	13	Distributed
Microlunatus	13	Distributed
Mitsuokella	13	Distributed
Oceanicaulis	13	Distributed
Oleibacter	13	Distributed
Paracraurococcus	13	Distributed
Polaribacter	13	Distributed
RS62	13	Distributed
Thiothrix	13	Distributed
Anaerospora	12	Distributed
Bilophila	12	Distributed
Cohnella	12	Distributed
Gallicola	12	Distributed
HTCC	12	Distributed
Kaistia	12	Distributed
Labrys	12	Distributed
Magnetospirillum	12	Distributed
Planifilum	12	Distributed
Proteiniclasticum	12	Distributed
Pseudoclavibacter	12	Distributed
Rathayibacter	12	Distributed
Rummeliibacillus	12	Distributed
Salimicrobium	12	Distributed
Sporocytophaga	12	Distributed
Succinivibrio	12	Distributed
Tessaracoccus	12	Distributed
Virgibacillus	12	Distributed
Winogradskyella	12	Distributed
Acholeplasma	11	Distributed
Ammoniphilus	11	Distributed
Aquimonas	11	Distributed
Candidatus Endobugula	11	Distributed
Catenibacterium	11	Distributed
Caulobacter	11	Distributed
Chitinophaga	11	Distributed
Halothiobacillus	11	Distributed
Jiangella	11	Distributed
Klebsiella	11	Distributed
Lentzea	11	Distributed
Mannheimia	11	Distributed
Marinobacter	11	Distributed
N09	11	Distributed
Octadecabacter	11	Distributed
Prauseria	11	Distributed
Promicromonospora	11	Distributed
Pseudoramibacter_Eubacterium	11	Distributed
Rhodobaca	11	Distributed
Sanguibacter	11	Distributed
Xylanimicrobium	11	Distributed
Yaniella	11	Distributed
Acidovorax	10	Distributed
Aequorivita	10	Distributed
Alcanivorax	10	Distributed
Azoarcus	10	Distributed
Azorhizobium	10	Distributed
Chromobacterium	10	Distributed
Congregibacter	10	Distributed
Crocinitomix	10	Distributed
Gluconobacter	10	Distributed
Leadbetterella	10	Distributed
Natronobacillus	10	Distributed
Nonomuraea	10	Distributed
Phaeobacter	10	Distributed
Saccharibacillus	10	Distributed
SHD-231	10	Distributed
Tatlockia	10	Distributed
Tenacibaculum	10	Distributed
Tsukamurella	10	Distributed
Vermamoeba	10	Distributed
Alkalibacterium	9	Distributed
Candidatus Accumulibacter	9	Distributed
Candidatus Rhabdochlamydia	9	Distributed
Demequina	9	Distributed
Dendrosporobacter	9	Distributed
Desulfomicrobium	9	Distributed
Eggerthella	9	Distributed
Euzebya	9	Distributed
Marivita	9	Distributed
Neoasaia	9	Distributed
Patulibacter	9	Distributed
Providencia	9	Distributed
Saprospira	9	Distributed
Synechococcus	9	Distributed
Actinomadura	8	Distributed
Butyricimonas	8	Distributed
Caldilinea	8	Distributed
Caloramator	8	Distributed
Candidatus Solibacter	8	Distributed
Dermabacter	8	Distributed
Desulfobulbus	8	Distributed
Dysgonomonas	8	Distributed
Hydrocarboniphaga	8	Distributed
Methanobrevibacter	8	Distributed
Odoribacter	8	Distributed
Parachlamydia	8	Distributed
Polynucleobacter	8	Distributed
Rhodanobacter	8	Distributed
Sediminicola	8	Distributed
Tetragenococcus	8	Distributed
Alteromonas	7	Distributed
BD2-13	7	Distributed
Erysipelothrix	7	Distributed
Fervidobacterium	7	Distributed
HB2-32-21	7	Distributed
Hyphomonas	7	Distributed
Methanomassiliicoccus	7	Distributed
Oceanobacillus	7	Distributed
Paraprevotella	7	Distributed
Pirellula	7	Distributed
Roseateles	7	Distributed
Saccharomonospora	7	Distributed
Salinivibrio	7	Distributed
Sporomusa	7	Distributed
Steroidobacter	7	Distributed
Uliginosibacterium	7	Distributed
Vitreoscilla	7	Distributed
Acanthamoeba	6	Distributed
Anaerobiospirillum	6	Distributed
Azovibrio	6	Distributed
Brumimicrobium	6	Distributed
Erythromicrobium	6	Distributed
Frankia	6	Distributed
Fructobacillus	6	Distributed
Helcococcus	6	Distributed
Methyloversatilis	6	Distributed
Nitratireductor	6	Distributed
Oxalobacter	6	Distributed
Pigmentiphaga	6	Distributed
Prauserella	6	Distributed
Psychrilyobacter	6	Distributed
Salegentibacter	6	Distributed
Salinisphaera	6	Distributed
Salinispora	6	Distributed
Sandaracinobacter	6	Distributed
Sedimentibacter	6	Distributed
Segetibacter	6	Distributed
Sharpea	6	Distributed
Syntrophus	6	Distributed
Thermosinus	6	Distributed
Adlercreutzia	5	Distributed
Alkaliphilus	5	Distributed
Anaeromyxobacter	5	Distributed
Ardenscatena	5	Distributed
Candidatus Cardinium	5	Distributed
Chondromyces	5	Distributed
Chromohalobacter	5	Distributed
Cryomorpha	5	Distributed
Desulfarculus	5	Distributed
G07	5	Distributed
Gracilibacillus	5	Distributed
Haliscomenobacter	5	Distributed
Kutzneria	5	Distributed
Leptospira	5	Distributed
Loktanella	5	Distributed
Lutibacterium	5	Distributed
Marinibacillus	5	Distributed
Moorella	5	Distributed
Neptunomonas	5	Distributed
Oceanimonas	5	Distributed
Oscillochloris	5	Distributed
Pilimelia	5	Distributed
Plesiomonas	5	Distributed
Rhodoferax	5	Distributed
Scytonema	5	Distributed
Sulfurimonas	5	Distributed
Wolbachia	5	Distributed
Wolinella	5	Distributed
Zobellella	5	Distributed
Acidocella	4	Distributed
Actinoalloteichus	4	Distributed
Actinopolymorpha	4	Distributed
Blattabacterium	4	Distributed
Brasilonema	4	Distributed
Candidatus Aquiluna	4	Distributed
Candidatus Koribacter	4	Distributed
Catellatospora	4	Distributed
Conchiformibius	4	Distributed
Dyella	4	Distributed
Enterovibrio	4	Distributed
Epulopiscium	4	Distributed
Gemmatimonas	4	Distributed
Geothrix	4	Distributed
Giesbergeria	4	Distributed
Gloeocapsopsis	4	Distributed
Glycomyces	4	Distributed
HTCC2207	4	Distributed
Idiomarina	4	Distributed
Knoellia	4	Distributed
Leptonema	4	Distributed
Leucothrix	4	Distributed
Lewinella	4	Distributed
Mesonia	4	Distributed
Methanosarcina	4	Distributed
Methylophaga	4	Distributed
Morganella	4	Distributed
Myxococcus	4	Distributed
Olivibacter	4	Distributed
Oxobacter	4	Distributed
Phaeospirillum	4	Distributed
Rhodocyclus	4	Distributed
Rubritalea	4	Distributed
Runella	4	Distributed
Sporanaerobacter	4	Distributed
Sporolactobacillus	4	Distributed
Thermobispora	4	Distributed
Verrucomicrobium	4	Distributed
Virgisporangium	4	Distributed
ZD0117	4	Distributed
A17	3	Distributed
Acetobacter	3	Distributed
Anaerobacillus	3	Distributed
Anaerolinea	3	Distributed
Anaerovibrio	3	Distributed
C39	3	Distributed
cc_115	3	Distributed
Cetobacterium	3	Distributed
Citrullus	3	Distributed
Coprothermobacter	3	Distributed
Coraliomargarita	3	Distributed
Desulfomonile	3	Distributed
Desulfotalea	3	Distributed
Desulfotomaculum	3	Distributed
Gallibacterium	3	Distributed
Gillisia	3	Distributed
Iamia	3	Distributed
Isosphaera	3	Distributed
Limnobacter	3	Distributed
Longilinea	3	Distributed
Lysinibacillus	3	Distributed
Methanolinea	3	Distributed
Methanosaeta	3	Distributed
Microcoleus	3	Distributed
Mucilaginibacter	3	Distributed
Mucispirillum	3	Distributed
Planktothrix	3	Distributed
Propionispora	3	Distributed
PSB-M-3	3	Distributed
Pyramidobacter	3	Distributed
Salana	3	Distributed
Shimazuella	3	Distributed
Shuttleworthia	3	Distributed
Spirulina	3	Distributed
Sulfurospirillum	3	Distributed
Swaminathania	3	Distributed
Syntrophomonas	3	Distributed
Thiomonas	3	Distributed
Turneriella	3	Distributed
Ulvibacter	3	Distributed
Ureibacillus	3	Distributed
W22	3	Distributed
Zymomonas	3	Distributed
Acidisoma	2	Distributed
Acidomonas	2	Distributed
Actinoallomurus	2	Distributed
Actinoplanes	2	Distributed
Aeromonas	2	Distributed
Alkalibacter	2	Distributed
Allochromatium	2	Distributed
Anaerofustis	2	Distributed
Anaeromusa	2	Distributed
Anaerotruncus	2	Distributed
B-42	2	Distributed
Bacteriovorax	2	Distributed
Bergeriella	2	Distributed
BSV43	2	Distributed
Caldicellulosiruptor	2	Distributed
Chelonobacter	2	Distributed
Dactylosporangium	2	Distributed
E6	2	Distributed
Erythrobacter	2	Distributed
Gardnerella	2	Distributed
Gelidibacter	2	Distributed
Halobacillus	2	Distributed
Haloterrigena	2	Distributed
Herminiimonas	2	Distributed
heteroC45_4W	2	Distributed
Hydrogenobacter	2	Distributed
LCP-6	2	Distributed
Marinobacterium	2	Distributed
Massilia	2	Distributed
MB11C04	2	Distributed
Methylocaldum	2	Distributed
Microvirgula	2	Distributed
Niastella	2	Distributed
Nostoc	2	Distributed
Oceanicella	2	Distributed
Ochromonas	2	Distributed
Oryzihumus	2	Distributed
Paenisporosarcina	2	Distributed
Petrobacter	2	Distributed
Psychroserpens	2	Distributed
Pyropia	2	Distributed
rc4-4	2	Distributed
RFN20	2	Distributed
Rhodovibrio	2	Distributed
Ruegeria	2	Distributed
Saccharothrix	2	Distributed
Serinicoccus	2	Distributed
Sinorhizobium	2	Distributed
SJA-88	2	Distributed
Sphaerisporangium	2	Distributed
Sphaerochaeta	2	Distributed
Sporichthya	2	Distributed
Sulfuritalea	2	Distributed
Symbiobacterium	2	Distributed
T78	2	Distributed
Tissierella_Soehngenia	2	Distributed
Ureaplasma	2	Distributed
Yersinia	2	Distributed
45747	1	Unique
5-7N15	1	Unique
Acidithiobacillus	1	Unique
Actinopolyspora	1	Unique
Allobaculum	1	Unique
Aminobacter	1	Unique
Amphritea	1	Unique
Aneurinibacillus	1	Unique
Arenibacter	1	Unique
Asteroleplasma	1	Unique
Azolla	1	Unique
Balneola	1	Unique
Blastochloris	1	Unique
Caldicoprobacter	1	Unique
Candidatus Amoebophilus	1	Unique
Candidatus Hamiltonella	1	Unique
Candidatus Microthrix	1	Unique
Candidatus Tremblaya	1	Unique
CF231	1	Unique
Conexibacter	1	Unique
Desulfobacca	1	Unique
Desulfococcus	1	Unique
Desulfurispora	1	Unique
Desulfuromonas	1	Unique
Didymeles	1	Unique
E8	1	Unique
Ectothiorhodospira	1	Unique
Geosporobacter_Thermotalea	1	Unique
Guggenheimella	1	Unique
HA73	1	Unique
Halobacterium	1	Unique
Haloferax	1	Unique
Halolamina	1	Unique
Halorhodospira	1	Unique
Halorubrum	1	Unique
Halostagnicola	1	Unique
Helicobacter	1	Unique
Holdemania	1	Unique
Hypseocharis	1	Unique
Jonquetella	1	Unique
Kosmotoga	1	Unique
Kouleothrix	1	Unique
KSA1	1	Unique
Kurthia	1	Unique
Lapillicoccus	1	Unique
Lentisphaera	1	Unique
Marinimicrobium	1	Unique
Methanocorpusculum	1	Unique
Methanofollis	1	Unique
Methylomicrobium	1	Unique
Microbulbifer	1	Unique
Oceanospirillum	1	Unique
Oerskovia	1	Unique
Owenweeksia	1	Unique
p-75-a5	1	Unique
Parapedobacter	1	Unique
Pectinatus	1	Unique
Pontibacillus	1	Unique
Procabacter	1	Unique
Propionigenium	1	Unique
Propionimicrobium	1	Unique
Pseudoruegeria	1	Unique
Rarobacter	1	Unique
Reinekea	1	Unique
Rhodospirillum	1	Unique
Salinimicrobium	1	Unique
Salisaeta	1	Unique
Simplicispira	1	Unique
Streptosporangium	1	Unique
Succiniclasticum	1	Unique
Sulfobacillus	1	Unique
Syntrophobacter	1	Unique
Tepidibacter	1	Unique
Terrimonas	1	Unique
Thalassospira	1	Unique
Thermobifida	1	Unique
u114	1	Unique
vadinCA02	1	Unique
vadinCA11	1	Unique
W5	1	Unique

## Sheet: Unique OTU Overview
Body site	Number of unique OTUs (%)
Forehead	6,435 (22.6)
Left forearm	7,006 (24.6)
Right forearm	5,175 (18.2)
Left palm	5,791 (20.3)
Right palm	4,064 (14.3)
Total	28,471 (100.0)

## Sheet: Unique OTU Taxonomic Info
OTU	Skin Site	Kingdom	Phylum	Class	Order	Family	Genus	Species
1000512	Forehead	Bacteria	Actinobacteria	Thermoleophilia	Gaiellales	Gaiellaceae
1001564	Right Forearm	Bacteria	Firmicutes	Bacilli	Bacillales	Paenibacillaceae	Paenibacillus
1001564	Right Forearm	Bacteria	Firmicutes	Bacilli	Bacillales	Paenibacillaceae	Paenibacillus
1002005	Left Palm	Bacteria	Actinobacteria	Actinobacteria	Actinomycetales	Micrococcaceae	Arthrobacter
1002759	Right Forearm	Bacteria	Planctomycetes	Phycisphaerae	WD2101
100467	Left Forearm	Archaea	Euryarchaeota	Halobacteria	Halobacteriales	Halobacteriaceae
1005605	Right Palm	Bacteria	Actinobacteria	Actinobacteria	Actinomycetales
1006382	Left Palm	Bacteria	Bacteroidetes	Sphingobacteriia	Sphingobacteriales
1008207	Forehead	Bacteria	Proteobacteria	Deltaproteobacteria	Myxococcales
1008207	Forehead	Bacteria	Proteobacteria	Deltaproteobacteria	Myxococcales
1008207	Forehead	Bacteria	Proteobacteria	Deltaproteobacteria	Myxococcales
1009254	Right Palm	Bacteria	Actinobacteria	Actinobacteria	Actinomycetales	Streptosporangiaceae	Sphaerisporangium
1011476	Forehead	Bacteria	Actinobacteria	Acidimicrobiia	Acidimicrobiales	C111
1012585	Forehead	Bacteria	Cyanobacteria	ML635J-21
1013500	Right Forearm	Bacteria	Planctomycetes	Planctomycetia	Gemmatales	Gemmataceae	Gemmata
1014513	Left Palm	Bacteria	Planctomycetes	Planctomycetia	Gemmatales	Isosphaeraceae
1015017	Left Palm	Bacteria	Proteobacteria	Deltaproteobacteria	Myxococcales	Nannocystaceae	Plesiocystis
1016398	Right Palm	Bacteria	Tenericutes	Mollicutes	RF39
1019465	Right Palm	Bacteria	Firmicutes	Bacilli	Gemellales	Gemellaceae
102030	Forehead	Bacteria	Proteobacteria	Alphaproteobacteria	Ellin329
102030	Forehead	Bacteria	Proteobacteria	Alphaproteobacteria	Ellin329
1021078	Right Forearm	Bacteria	Cyanobacteria	Oscillatoriophycideae	Chroococcales	Xenococcaceae
1022861	Left Palm	Bacteria	Actinobacteria	Thermoleophilia	Gaiellales	Gaiellaceae
1022861	Left Palm	Bacteria	Actinobacteria	Thermoleophilia	Gaiellales	Gaiellaceae
1025861	Right Palm	Bacteria	Firmicutes	Clostridia	Clostridiales	Tissierellaceae	Peptoniphilus
1028953	Left Palm	Bacteria	Verrucomicrobia	Verrucomicrobiae	Verrucomicrobiales	Verrucomicrobiaceae	Luteolibacter
1028953	Left Palm	Bacteria	Verrucomicrobia	Verrucomicrobiae	Verrucomicrobiales	Verrucomicrobiaceae	Luteolibacter
1028964	Forehead	Bacteria	Firmicutes	Bacilli	Bacillales	Staphylococcaceae	Staphylococcus
1028964	Forehead	Bacteria	Firmicutes	Bacilli	Bacillales	Staphylococcaceae	Staphylococcus
1031040	Forehead	Bacteria	Bacteroidetes	Flavobacteriia	Flavobacteriales	Flavobacteriaceae
1033235	Right Forearm	Bacteria	Firmicutes	Bacilli	Gemellales	Gemellaceae
103366	Right Palm	Bacteria	BRC1	PRR-11
103390	Right Forearm	Bacteria	Actinobacteria	Actinobacteria	Actinomycetales	Intrasporangiaceae
103471	Forehead	Bacteria	Actinobacteria	Actinobacteria	Actinomycetales	Corynebacteriaceae	Corynebacterium
1034921	Forehead	Bacteria	Gemmatimonadetes	Gemm-3
103732	Forehead	Bacteria	Actinobacteria	Actinobacteria	Actinomycetales	Cellulomonadaceae	Cellulomonas
1038712	Right Palm	Bacteria	Bacteroidetes	Cytophagia	Cytophagales	Cytophagaceae
1040091	Forehead	Bacteria	Actinobacteria	Actinobacteria	Actinomycetales
1040713	Right Palm	Bacteria	Actinobacteria	Actinobacteria	Actinomycetales	Corynebacteriaceae	Corynebacterium
1041175	Right Palm	Bacteria	Planctomycetes	Planctomycetia	Gemmatales	Isosphaeraceae
104155	Right Forearm	Bacteria	Proteobacteria	Gammaproteobacteria	Xanthomonadales	Sinobacteraceae	Nevskia	ramosa
104162	Right Palm	Bacteria	Proteobacteria	Alphaproteobacteria	Rhodospirillales	Acetobacteraceae
1042671	Right Forearm	Bacteria	Bacteroidetes	Saprospirae	Saprospirales	Chitinophagaceae
1042774	Left Palm	Bacteria	Bacteroidetes	Cytophagia	Cytophagales	Cytophagaceae
1042774	Left Palm	Bacteria	Bacteroidetes	Cytophagia	Cytophagales	Cytophagaceae
1042850	Right Forearm	Bacteria	Fusobacteria	Fusobacteriia	Fusobacteriales	Leptotrichiaceae	Leptotrichia
104310	Right Forearm	Bacteria	Actinobacteria	Actinobacteria	Actinomycetales	Frankiaceae
104427	Right Forearm	Bacteria	Actinobacteria	Actinobacteria	Actinomycetales	Pseudonocardiaceae	Amycolatopsis
1046254	Right Forearm	Bacteria	Bacteroidetes	Cytophagia	Cytophagales	Cytophagaceae	Spirosoma
104766	Right Palm	Bacteria	Firmicutes	Bacilli	Bacillales	Bacillaceae	Virgibacillus
105173	Right Palm	Bacteria	Firmicutes	Bacilli	Bacillales	Bacillaceae	Bacillus
1052235	Left Forearm	Bacteria	Proteobacteria	Deltaproteobacteria	Myxococcales	Haliangiaceae
1053194	Forehead	Bacteria	Proteobacteria	Gammaproteobacteria	Xanthomonadales	Sinobacteraceae
105322	Left Forearm	Bacteria	Bacteroidetes
1053321	Left Palm	Bacteria	Proteobacteria	Gammaproteobacteria	Pseudomonadales	Moraxellaceae	Moraxella
1053321	Left Palm	Bacteria	Proteobacteria	Gammaproteobacteria	Pseudomonadales	Moraxellaceae	Moraxella
10535	Forehead	Bacteria	Proteobacteria	Deltaproteobacteria	Bdellovibrionales	Bacteriovoracaceae
1056577	Left Palm	Bacteria	Bacteroidetes	Flavobacteriia	Flavobacteriales	Cryomorphaceae	Fluviicola
105699	Forehead	Bacteria	Proteobacteria	Gammaproteobacteria	Xanthomonadales	Xanthomonadaceae
1059729	Left Palm	Bacteria	Firmicutes	Bacilli	Lactobacillales	Streptococcaceae
1059957	Forehead	Bacteria	Firmicutes	Clostridia	Clostridiales	Tissierellaceae	Anaerococcus
1060029	Left Forearm	Bacteria	Actinobacteria	Actinobacteria	Actinomycetales	Corynebacteriaceae	Corynebacterium
106044	Left Palm	Bacteria	Proteobacteria	Alphaproteobacteria	Rhizobiales
1061059	Right Forearm	Bacteria	FBP
1061713	Left Forearm	Bacteria	FBP
1062318	Forehead	Bacteria	Bacteroidetes	Flavobacteriia	Flavobacteriales	Flavobacteriaceae	Flavobacterium
1064062	Forehead	Bacteria	Gemmatimonadetes	Gemmatimonadetes	Gemmatimonadales
106472	Right Palm	Bacteria	Proteobacteria	Epsilonproteobacteria	Campylobacterales	Helicobacteraceae	Helicobacter
1065388	Right Forearm	Bacteria	Planctomycetes	Planctomycetia	Gemmatales	Isosphaeraceae
1068155	Left Forearm	Bacteria	Bacteroidetes	Saprospirae	Saprospirales	Chitinophagaceae
106874	Right Forearm	Bacteria	Actinobacteria	Thermoleophilia	Solirubrobacterales
1069076	Right Palm	Bacteria	Bacteroidetes	Cytophagia	Cytophagales	Cytophagaceae	Adhaeribacter
107275	Left Palm	Bacteria	Proteobacteria	Gammaproteobacteria	Xanthomonadales	Xanthomonadaceae
1073276	Left Forearm	Bacteria	Firmicutes	Bacilli	Lactobacillales	Streptococcaceae	Streptococcus
1073436	Left Palm	Bacteria	Firmicutes	Bacilli	Bacillales	Staphylococcaceae	Staphylococcus
1073436	Left Palm	Bacteria	Firmicutes	Bacilli	Bacillales	Staphylococcaceae	Staphylococcus
107428	Right Forearm	Bacteria	Verrucomicrobia	Pedosphaerae	Pedosphaerales
107461	Right Forearm	Bacteria	Proteobacteria	Alphaproteobacteria	Rhizobiales
107461	Right Forearm	Bacteria	Proteobacteria	Alphaproteobacteria	Rhizobiales
107523	Forehead	Bacteria	Proteobacteria	Betaproteobacteria	Burkholderiales	Comamonadaceae	Hylemonella
1076405	Right Palm	Bacteria	Bacteroidetes	Saprospirae	Saprospirales	Chitinophagaceae
1078732	Right Forearm	Bacteria	Cyanobacteria	Oscillatoriophycideae	Oscillatoriales	Phormidiaceae	Planktothrix
1080641	Forehead	Bacteria	Proteobacteria	Alphaproteobacteria	Rhizobiales	Methylocystaceae
108339	Forehead	Bacteria	Proteobacteria	Alphaproteobacteria	Rhodobacterales	Rhodobacteraceae
1084045	Left Forearm	Bacteria	Firmicutes	Bacilli	Bacillales	Bacillaceae	Bacillus
108491	Right Forearm	Bacteria	Proteobacteria	Epsilonproteobacteria	Campylobacterales	Campylobacteraceae	Sulfurospirillum
1085838	Left Forearm	Bacteria	Proteobacteria	Gammaproteobacteria	Alteromonadales	Alteromonadaceae
1090006	Right Forearm	Bacteria	Actinobacteria	Thermoleophilia	Solirubrobacterales
1090526	Left Forearm	Bacteria	Bacteroidetes	Cytophagia	Cytophagales	Cytophagaceae	Spirosoma
1094594	Left Palm	Bacteria	Actinobacteria	Actinobacteria	Actinomycetales	Actinomycetaceae	Varibaculum
1094594	Left Palm	Bacteria	Actinobacteria	Actinobacteria	Actinomycetales	Actinomycetaceae	Varibaculum
1097610	Forehead	Bacteria	Proteobacteria	Alphaproteobacteria	Rhizobiales
1098866	Right Palm	Bacteria	Actinobacteria	Actinobacteria	Actinomycetales	Nocardioidaceae
1099591	Right Forearm	Bacteria	Actinobacteria	Actinobacteria	Actinomycetales	Microbacteriaceae
1101096	Forehead	Bacteria	Gemmatimonadetes	Gemm-3
1101476	Left Palm	Bacteria	Actinobacteria	Acidimicrobiia	Acidimicrobiales	EB1017
1101476	Left Palm	Bacteria	Actinobacteria	Acidimicrobiia	Acidimicrobiales	EB1017
1102294	Forehead	Bacteria	Proteobacteria	Alphaproteobacteria	Rhodospirillales	Rhodospirillaceae
1102294	Forehead	Bacteria	Proteobacteria	Alphaproteobacteria	Rhodospirillales	Rhodospirillaceae
1102477	Left Palm	Bacteria	Bacteroidetes	Sphingobacteriia	Sphingobacteriales	Sphingobacteriaceae
1102554	Left Forearm	Bacteria	Bacteroidetes	Saprospirae	Saprospirales	Chitinophagaceae
1102995	Right Forearm	Bacteria	Proteobacteria	Gammaproteobacteria	Alteromonadales	Alteromonadaceae	Marinobacter
1102995	Right Forearm	Bacteria	Proteobacteria	Gammaproteobacteria	Alteromonadales	Alteromonadaceae	Marinobacter
1104521	Left Forearm	Bacteria	Chloroflexi	Thermomicrobia	AKYG1722
1104546	Left Palm	Bacteria	Proteobacteria	Alphaproteobacteria	Rhizobiales	Rhizobiaceae	Rhizobium	leguminosarum
1104556	Forehead	Bacteria	Proteobacteria	Alphaproteobacteria	Rhodospirillales	Rhodospirillaceae
1104556	Forehead	Bacteria	Proteobacteria	Alphaproteobacteria	Rhodospirillales	Rhodospirillaceae
110457	Right Forearm	Bacteria	Firmicutes	Clostridia	Clostridiales	Lachnospiraceae
1104738	Right Forearm	Bacteria	Proteobacteria	Deltaproteobacteria	Bdellovibrionales	Bacteriovoracaceae
1105620	Left Forearm	Bacteria	Proteobacteria	Alphaproteobacteria	Rhodobacterales	Rhodobacteraceae
1105758	Right Forearm	Bacteria	Bacteroidetes	Flavobacteriia	Flavobacteriales	Flavobacteriaceae	Flavobacterium
1105780	Left Palm	Bacteria	Bacteroidetes	Flavobacteriia	Flavobacteriales	Flavobacteriaceae	Flavobacterium
1105944	Right Palm	Bacteria	Proteobacteria	Gammaproteobacteria	Pseudomonadales	Pseudomonadaceae
1106011	Forehead	Bacteria	Bacteroidetes	Saprospirae	Saprospirales	Saprospiraceae
1106016	Left Palm	Bacteria	Proteobacteria	Alphaproteobacteria	Rhodospirillales
1106157	Left Palm	Bacteria	Proteobacteria	Gammaproteobacteria	Thiotrichales	Thiotrichaceae	Thiothrix
1106246	Forehead	Bacteria	Proteobacteria	Alphaproteobacteria	Rhizobiales
1106545	Right Forearm	Bacteria	Proteobacteria	Alphaproteobacteria
1106707	Left Palm	Bacteria	Planctomycetes	Planctomycetia	Pirellulales	Pirellulaceae
1106707	Left Palm	Bacteria	Planctomycetes	Planctomycetia	Pirellulales	Pirellulaceae
1106769	Left Palm	Bacteria	Proteobacteria	Gammaproteobacteria	Thiohalorhabdales
1106796	Right Palm	Bacteria	Bacteroidetes	Cytophagia	Cytophagales	Cytophagaceae
1107280	Right Palm	Bacteria	Proteobacteria	Gammaproteobacteria	Xanthomonadales	Sinobacteraceae
1107468	Right Forearm	Bacteria	Actinobacteria	Actinobacteria	Actinomycetales	Propionibacteriaceae
1107819	Left Forearm	Bacteria	Proteobacteria	Betaproteobacteria
1107819	Left Forearm	Bacteria	Proteobacteria	Betaproteobacteria
1107898	Left Forearm	Bacteria	TM7	TM7-1
1107898	Left Forearm	Bacteria	TM7	TM7-1
1107945	Right Forearm	Bacteria	Bacteroidetes	Bacteroidia	Bacteroidales	Bacteroidaceae	Bacteroides
1108007	Left Forearm	Bacteria	Firmicutes	Bacilli	Lactobacillales	Leuconostocaceae	Leuconostoc
1108502	Forehead	Bacteria	Proteobacteria	Betaproteobacteria	Burkholderiales
1108575	Right Forearm	Bacteria	Gemmatimonadetes	Gemmatimonadetes	KD8-87
1108706	Forehead	Bacteria	Proteobacteria	Gammaproteobacteria	Enterobacteriales	Enterobacteriaceae	Serratia
1108726	Forehead	Bacteria	Proteobacteria	Betaproteobacteria	Burkholderiales	Oxalobacteraceae
1108726	Forehead	Bacteria	Proteobacteria	Betaproteobacteria	Burkholderiales	Oxalobacteraceae
1108982	Left Forearm	Bacteria	Proteobacteria	Alphaproteobacteria	Rhodobacterales	Rhodobacteraceae	Rubellimicrobium
1108982	Left Forearm	Bacteria	Proteobacteria	Alphaproteobacteria	Rhodobacterales	Rhodobacteraceae	Rubellimicrobium
1109208	Left Forearm	Bacteria	Actinobacteria	Actinobacteria	Actinomycetales	Pseudonocardiaceae
1109246	Right Palm	Bacteria	Proteobacteria	Alphaproteobacteria	Rhodobacterales	Rhodobacteraceae
1109539	Forehead	Bacteria	Firmicutes	Clostridia	Clostridiales	Lachnospiraceae
1110166	Forehead	Bacteria	Proteobacteria	Alphaproteobacteria	Rhodobacterales	Rhodobacteraceae
1110210	Right Palm	Bacteria	Actinobacteria	Actinobacteria	Actinomycetales	Pseudonocardiaceae	Saccharopolyspora
1110219	Left Forearm	Bacteria	Chloroflexi	Chloroflexi	AKIW781
1110227	Left Forearm	Bacteria	Proteobacteria	Alphaproteobacteria	Sphingomonadales	Sphingomonadaceae
1110381	Right Palm	Bacteria	Firmicutes	Bacilli	Lactobacillales	Aerococcaceae
1110402	Forehead	Bacteria	Proteobacteria	Betaproteobacteria	Burkholderiales
1111102	Left Forearm	Bacteria	Proteobacteria	Alphaproteobacteria	Rhizobiales	Bradyrhizobiaceae
1111283	Right Forearm	Bacteria	Proteobacteria	Alphaproteobacteria
1111501	Forehead	Bacteria	Actinobacteria	Acidimicrobiia	Acidimicrobiales	OCS155
1111565	Right Palm	Bacteria	Acidobacteria	Solibacteres	Solibacterales
1111645	Right Forearm	Bacteria	Armatimonadetes	0319-6E2
1111892	Forehead	Bacteria	Proteobacteria	Gammaproteobacteria	Alteromonadales	Alteromonadaceae	Marinobacter
1111892	Forehead	Bacteria	Proteobacteria	Gammaproteobacteria	Alteromonadales	Alteromonadaceae	Marinobacter
1111998	Right Palm	Bacteria	Proteobacteria	Betaproteobacteria	Nitrosomonadales	Nitrosomonadaceae
1112553	Right Palm	Bacteria	Proteobacteria	Alphaproteobacteria	Sphingomonadales	Sphingomonadaceae	Sphingobium
111289	Forehead	Bacteria	Proteobacteria	Gammaproteobacteria	Xanthomonadales	Xanthomonadaceae
1113105	Left Palm	Bacteria	Bacteroidetes	Cytophagia	Cytophagales
1113737	Left Forearm	Bacteria	Planctomycetes	Phycisphaerae	S-70
1113935	Left Palm	Bacteria	Firmicutes	Bacilli	Bacillales	Bacillaceae	Bacillus
1113958	Right Forearm	Bacteria	Actinobacteria	Actinobacteria	Actinomycetales	Propionibacteriaceae
1114968	Left Forearm	Bacteria	Proteobacteria	Betaproteobacteria	Rhodocyclales	Rhodocyclaceae
1115099	Left Forearm	Bacteria	Proteobacteria	Betaproteobacteria	Burkholderiales	Comamonadaceae
1115099	Left Forearm	Bacteria	Proteobacteria	Betaproteobacteria	Burkholderiales	Comamonadaceae
1115104	Right Forearm	Bacteria	Proteobacteria	Gammaproteobacteria	Xanthomonadales	Xanthomonadaceae
1115106	Forehead	Bacteria	Firmicutes	Bacilli	Bacillales	Bacillaceae	Bacillus
1115183	Forehead	Bacteria	Acidobacteria	Solibacteres	Solibacterales	Bryobacteraceae
1115556	Right Palm	Bacteria	Proteobacteria	Alphaproteobacteria	Rhodospirillales	Rhodospirillaceae
1115850	Right Forearm	Bacteria	Proteobacteria	Alphaproteobacteria	Sphingomonadales
1116069	Right Palm	Bacteria	Bacteroidetes	Cytophagia	Cytophagales	Cytophagaceae
1116888	Left Forearm	Bacteria	Proteobacteria	Betaproteobacteria	Rhodocyclales	Rhodocyclaceae
1116937	Left Palm	Bacteria	Verrucomicrobia	Pedosphaerae	Pedosphaerales
1117097	Forehead	Bacteria	Proteobacteria	Alphaproteobacteria	Rhizobiales
1117346	Left Palm	Bacteria	Proteobacteria	Alphaproteobacteria
1117348	Forehead	Bacteria	Firmicutes	Bacilli	Bacillales	Paenibacillaceae	Paenibacillus
1117348	Forehead	Bacteria	Firmicutes	Bacilli	Bacillales	Paenibacillaceae	Paenibacillus
1117348	Forehead	Bacteria	Firmicutes	Bacilli	Bacillales	Paenibacillaceae	Paenibacillus
1117349	Left Palm	Bacteria	Chloroflexi	C0119
111748	Forehead	Bacteria	Gemmatimonadetes	Gemmatimonadetes	Gemmatimonadales	Ellin5301
111748	Forehead	Bacteria	Gemmatimonadetes	Gemmatimonadetes	Gemmatimonadales	Ellin5301
1117491	Forehead	Bacteria	Actinobacteria	Thermoleophilia	Solirubrobacterales
1117497	Left Palm	Bacteria	Actinobacteria	Actinobacteria	Actinomycetales	Streptomycetaceae	Streptomyces
1117675	Forehead	Bacteria	Proteobacteria	Alphaproteobacteria	Rhizobiales	Hyphomicrobiaceae
11180	Left Forearm	Bacteria	Proteobacteria	Epsilonproteobacteria	Campylobacterales	Campylobacteraceae	Arcobacter
1118109	Left Palm	Bacteria	Proteobacteria	Betaproteobacteria	MND1
1118109	Left Palm	Bacteria	Proteobacteria	Betaproteobacteria	MND1
1118409	Left Palm	Bacteria	Proteobacteria	Deltaproteobacteria	Myxococcales
1119126	Forehead	Bacteria	Proteobacteria	Alphaproteobacteria	Rhodobacterales	Rhodobacteraceae
1119140	Right Forearm	Bacteria	Gemmatimonadetes	Gemmatimonadetes
111925	Left Forearm	Bacteria	Proteobacteria	Alphaproteobacteria	Rhizobiales	Hyphomicrobiaceae	Rhodoplanes
1119551	Right Forearm	Bacteria	Proteobacteria	Betaproteobacteria	Burkholderiales	Comamonadaceae
111967	Left Palm	Bacteria	Proteobacteria	Betaproteobacteria	Burkholderiales
1119886	Right Forearm	Bacteria	Proteobacteria	Alphaproteobacteria	Sphingomonadales	Sphingomonadaceae	Sphingobium
1120021	Right Forearm	Bacteria	Bacteroidetes	Cytophagia	Cytophagales	Cytophagaceae
1120160	Right Palm	Bacteria	Proteobacteria	Alphaproteobacteria	Rhizobiales	Rhizobiaceae
1120320	Left Palm	Bacteria	Planctomycetes	Planctomycetia	Gemmatales	Gemmataceae
1120543	Forehead	Bacteria	Actinobacteria	Acidimicrobiia	Acidimicrobiales
1120820	Right Forearm	Bacteria	Actinobacteria	Actinobacteria	Actinomycetales	Streptomycetaceae	Streptomyces
1120827	Right Forearm	Bacteria	Chloroflexi	TK17	mle1-48
1120835	Left Forearm	Bacteria	Proteobacteria	Alphaproteobacteria	Rhizobiales	Methylocystaceae
1121060	Left Forearm	Bacteria	Proteobacteria	Deltaproteobacteria	NB1-j
1121123	Left Palm	Bacteria	Proteobacteria	Betaproteobacteria	Methylophilales	Methylophilaceae
1121123	Left Palm	Bacteria	Proteobacteria	Betaproteobacteria	Methylophilales	Methylophilaceae
1121191	Left Palm	Bacteria	Proteobacteria	Deltaproteobacteria	Myxococcales
1121272	Forehead	Bacteria	Acidobacteria	Chloracidobacteria	RB41	Ellin6075
1121641	Forehead	Bacteria	Firmicutes	Bacilli	Bacillales	Paenibacillaceae	Paenibacillus
1121641	Forehead	Bacteria	Firmicutes	Bacilli	Bacillales	Paenibacillaceae	Paenibacillus
1122581	Right Forearm	Bacteria	Proteobacteria	Alphaproteobacteria	Sphingomonadales	Sphingomonadaceae
1123054	Left Forearm	Bacteria	Firmicutes	Bacilli	Bacillales	Paenibacillaceae	Ammoniphilus
112308	Right Palm	Bacteria	Proteobacteria	Gammaproteobacteria
1123233	Forehead	Bacteria	Proteobacteria	Betaproteobacteria	Burkholderiales	Comamonadaceae
1123234	Right Forearm	Bacteria	Gemmatimonadetes	Gemmatimonadetes	C114
1123234	Right Forearm	Bacteria	Gemmatimonadetes	Gemmatimonadetes	C114
112326	Right Palm	Bacteria	Nitrospirae	Nitrospira	Nitrospirales	0319-6A21
112329	Right Forearm	Bacteria	Actinobacteria	Actinobacteria	Actinomycetales	Corynebacteriaceae	Corynebacterium
1123414	Left Forearm	Bacteria	Proteobacteria	Gammaproteobacteria	Enterobacteriales	Enterobacteriaceae
1123617	Left Forearm	Bacteria	Proteobacteria	Alphaproteobacteria	Sphingomonadales	Sphingomonadaceae	Sphingomonas	wittichii
1123644	Right Forearm	Bacteria	Planctomycetes	Phycisphaerae	WD2101
1123707	Right Palm	Bacteria	Proteobacteria	Alphaproteobacteria	Rhizobiales	Phyllobacteriaceae
1124017	Right Forearm	Bacteria	Actinobacteria	Actinobacteria	Actinomycetales	Streptomycetaceae	Streptomyces
1124040	Forehead	Bacteria	Proteobacteria	Betaproteobacteria	Methylophilales	Methylophilaceae
1124456	Left Forearm	Bacteria	Proteobacteria	Alphaproteobacteria	Kiloniellales
1125018	Right Palm	Bacteria	Thermi	Deinococci	Deinococcales	Deinococcaceae	Deinococcus
1125049	Forehead	Bacteria	Proteobacteria	Alphaproteobacteria	Rhizobiales	Hyphomicrobiaceae	Rhodoplanes
1125320	Left Forearm	Bacteria	Firmicutes	Bacilli	Bacillales	Staphylococcaceae	Staphylococcus
1125648	Right Palm	Bacteria	Bacteroidetes	Cytophagia	Cytophagales	Cytophagaceae	Adhaeribacter
1125929	Forehead	Bacteria	Bacteroidetes	Flavobacteriia	Flavobacteriales	Cryomorphaceae
1125991	Forehead	Bacteria	Proteobacteria	Betaproteobacteria
1125991	Forehead	Bacteria	Proteobacteria	Betaproteobacteria
1125991	Forehead	Bacteria	Proteobacteria	Betaproteobacteria
1126159	Left Palm	Bacteria	Proteobacteria	Betaproteobacteria
1126194	Left Forearm	Bacteria	Bacteroidetes	Flavobacteriia	Flavobacteriales	Flavobacteriaceae	Winogradskyella	thalassocola
1126569	Left Forearm	Bacteria	Proteobacteria	Deltaproteobacteria	Myxococcales
1126886	Right Forearm	Bacteria	Proteobacteria	Alphaproteobacteria	Rhizobiales	Bradyrhizobiaceae	Balneimonas
1126893	Left Palm	Bacteria	Actinobacteria	Actinobacteria	Actinomycetales	Propionibacteriaceae
112761	Right Forearm	Bacteria	Chloroflexi	Anaerolineae	WCHB1-50
112764	Left Forearm	Bacteria	Proteobacteria	Betaproteobacteria	Burkholderiales	Alcaligenaceae
1127642	Right Palm	Bacteria	Acidobacteria	Solibacteres	Solibacterales	Solibacteraceae
112782	Left Forearm	Bacteria	Proteobacteria	Alphaproteobacteria	Kiloniellales	Kiloniellaceae	Thalassospira
1128234	Left Palm	Bacteria	Proteobacteria	Alphaproteobacteria	Rhizobiales	Hyphomicrobiaceae	Rhodoplanes
1128321	Right Forearm	Bacteria	Proteobacteria	Betaproteobacteria	Rhodocyclales	Rhodocyclaceae
1128904	Right Palm	Bacteria	Planctomycetes	Planctomycetia	Gemmatales	Gemmataceae
112931	Left Palm	Bacteria	Firmicutes	Clostridia	Clostridiales
1129515	Right Palm	Bacteria	Bacteroidetes	Saprospirae	Saprospirales	Chitinophagaceae	Chitinophaga
1129516	Left Palm	Bacteria	Planctomycetes	Planctomycetia	Pirellulales	Pirellulaceae
112952	Forehead	Bacteria	Chloroflexi	Ellin6529
112967	Right Palm	Bacteria	Firmicutes	Bacilli	Bacillales
1129750	Right Forearm	Bacteria	Cyanobacteria	ML635J-21
1131099	Forehead	Bacteria	Bacteroidetes	Saprospirae	Saprospirales	Chitinophagaceae
1131213	Left Palm	Bacteria	Actinobacteria	Actinobacteria	Actinomycetales	Micrococcaceae	Arthrobacter
1131597	Forehead	Bacteria	Proteobacteria	Betaproteobacteria	Neisseriales	Neisseriaceae
113160	Left Forearm	Bacteria	Bacteroidetes	Flavobacteriia	Flavobacteriales	Flavobacteriaceae
1131914	Right Forearm	Bacteria	Proteobacteria	Gammaproteobacteria	Xanthomonadales	Sinobacteraceae	Steroidobacter
1131964	Right Forearm	Bacteria	Proteobacteria	Betaproteobacteria	Rhodocyclales	Rhodocyclaceae	Thauera
113213	Left Palm	Bacteria	Proteobacteria	Alphaproteobacteria	Rhizobiales	Beijerinckiaceae
1132235	Right Forearm	Bacteria	Actinobacteria	Thermoleophilia	Solirubrobacterales
1132235	Right Forearm	Bacteria	Actinobacteria	Thermoleophilia	Solirubrobacterales
1132235	Right Forearm	Bacteria	Actinobacteria	Thermoleophilia	Solirubrobacterales
113232	Right Palm	Bacteria	Chloroflexi	Ellin6529
113232	Right Palm	Bacteria	Chloroflexi	Ellin6529
113237	Right Forearm	Bacteria	Proteobacteria	Alphaproteobacteria	Caulobacterales	Caulobacteraceae
1132745	Left Palm	Bacteria	Actinobacteria	Thermoleophilia	Gaiellales	Gaiellaceae
1132885	Forehead	Bacteria	Actinobacteria	Acidimicrobiia	Acidimicrobiales
1132887	Forehead	Bacteria	Proteobacteria	Alphaproteobacteria	Sphingomonadales	Sphingomonadaceae	Sphingomonas
1132887	Forehead	Bacteria	Proteobacteria	Alphaproteobacteria	Sphingomonadales	Sphingomonadaceae	Sphingomonas
1132942	Forehead	Bacteria	Firmicutes	Clostridia	Clostridiales	Ruminococcaceae
1133190	Right Forearm	Bacteria	Proteobacteria	Gammaproteobacteria	Alteromonadales	Colwelliaceae
113373	Forehead	Bacteria	Planctomycetes	Planctomycetia	Gemmatales	Isosphaeraceae
1133891	Right Palm	Bacteria	Proteobacteria	Deltaproteobacteria	Myxococcales
1133976	Left Palm	Bacteria	Proteobacteria	Alphaproteobacteria	Sphingomonadales	Sphingomonadaceae	Kaistobacter
113404	Forehead	Bacteria	Acidobacteria	Acidobacteria-6	iii1-15
113405	Right Forearm	Bacteria	TM7	TM7-3
1134094	Left Forearm	Bacteria	Firmicutes
1134389	Left Palm	Bacteria	Bacteroidetes	Flavobacteriia	Flavobacteriales	Flavobacteriaceae	Flavobacterium
1134811	Left Forearm	Bacteria	Firmicutes	Bacilli	Bacillales	Bacillaceae
1135424	Right Palm	Bacteria	Planctomycetes	Planctomycetia	Planctomycetales	Planctomycetaceae	Planctomyces
113553	Forehead	Bacteria	Proteobacteria	Deltaproteobacteria	Myxococcales	Myxococcaceae	Anaeromyxobacter
1135768	Right Forearm	Bacteria	Proteobacteria	Betaproteobacteria	Burkholderiales	Comamonadaceae
1135942	Right Forearm	Bacteria	Verrucomicrobia	Opitutae	Opitutales	Opitutaceae	Opitutus
1136010	Forehead	Bacteria	Proteobacteria	Gammaproteobacteria	Oceanospirillales	Oceanospirillaceae
1136010	Forehead	Bacteria	Proteobacteria	Gammaproteobacteria	Oceanospirillales	Oceanospirillaceae
1136010	Forehead	Bacteria	Proteobacteria	Gammaproteobacteria	Oceanospirillales	Oceanospirillaceae
1136089	Right Forearm	Bacteria	Proteobacteria	Alphaproteobacteria	Rhizobiales	Methylobacteriaceae	Methylobacterium	organophilum
1136089	Right Forearm	Bacteria	Proteobacteria	Alphaproteobacteria	Rhizobiales	Methylobacteriaceae	Methylobacterium	organophilum
1136524	Left Palm	Bacteria	Bacteroidetes	Flavobacteriia	Flavobacteriales	Flavobacteriaceae
1136733	Right Palm	Bacteria	Bacteroidetes	Saprospirae	Saprospirales	Chitinophagaceae
113711	Left Forearm	Bacteria	Actinobacteria	Actinobacteria	Actinomycetales	Pseudonocardiaceae
113711	Left Forearm	Bacteria	Actinobacteria	Actinobacteria	Actinomycetales	Pseudonocardiaceae
113711	Left Forearm	Bacteria	Actinobacteria	Actinobacteria	Actinomycetales	Pseudonocardiaceae
1137185	Left Forearm	Bacteria	Proteobacteria	Betaproteobacteria	Burkholderiales	Oxalobacteraceae
1137563	Right Palm	Bacteria	Verrucomicrobia	Opitutae	Opitutales	Opitutaceae	Opitutus
1137888	Forehead	Bacteria	Bacteroidetes	Cytophagia	Cytophagales	Cytophagaceae
1138204	Forehead	Bacteria	Proteobacteria	Gammaproteobacteria	Alteromonadales	Psychromonadaceae	Psychromonas
1138744	Right Palm	Bacteria	Actinobacteria	Actinobacteria	Actinomycetales	Pseudonocardiaceae	Pseudonocardia
1138847	Left Palm	Bacteria	Proteobacteria	Alphaproteobacteria	Rhodospirillales	Acetobacteraceae
1139250	Right Forearm	Bacteria	Bacteroidetes	Saprospirae	Saprospirales	Chitinophagaceae	Terrimonas
1139272	Left Palm	Bacteria	Firmicutes	Bacilli	Lactobacillales	Streptococcaceae	Streptococcus
1139285	Left Forearm	Bacteria	Proteobacteria	Alphaproteobacteria	Sphingomonadales	Sphingomonadaceae
1139285	Left Forearm	Bacteria	Proteobacteria	Alphaproteobacteria	Sphingomonadales	Sphingomonadaceae
1139524	Left Palm	Bacteria	Proteobacteria	Betaproteobacteria	Burkholderiales	Comamonadaceae
1139567	Right Forearm	Bacteria	Proteobacteria	Alphaproteobacteria	Rhodobacterales	Rhodobacteraceae
1139589	Left Forearm	Bacteria	Proteobacteria	Alphaproteobacteria	Rhizobiales	Rhodobiaceae	Afifella
1139684	Left Palm	Bacteria	Proteobacteria	Alphaproteobacteria	Sphingomonadales	Sphingomonadaceae	Kaistobacter
1139798	Left Palm	Bacteria	Proteobacteria	Gammaproteobacteria	Vibrionales	Vibrionaceae	Vibrio
1140056	Left Palm	Bacteria	Verrucomicrobia	Opitutae	Opitutales	Opitutaceae	Opitutus
1140514	Left Palm	Bacteria	Proteobacteria	Deltaproteobacteria	Myxococcales
1140670	Left Forearm	Bacteria	Proteobacteria	Gammaproteobacteria	Xanthomonadales	Xanthomonadaceae
1140670	Left Forearm	Bacteria	Proteobacteria	Gammaproteobacteria	Xanthomonadales	Xanthomonadaceae
1140803	Left Palm	Bacteria	Acidobacteria	Solibacteres	Solibacterales
1141158	Left Palm	Bacteria	Planctomycetes	BD7-11
114147	Left Forearm	Bacteria	Actinobacteria	Actinobacteria	Actinomycetales	Streptomycetaceae	Streptomyces
1141523	Right Palm	Bacteria	Proteobacteria	Betaproteobacteria	Burkholderiales	Comamonadaceae
1141523	Right Palm	Bacteria	Proteobacteria	Betaproteobacteria	Burkholderiales	Comamonadaceae
1141681	Forehead	Bacteria	Firmicutes	Clostridia	Clostridiales	Ruminococcaceae
1141746	Right Forearm	Bacteria	Firmicutes	Bacilli	Bacillales	Paenibacillaceae	Paenibacillus
1142124	Left Palm	Bacteria	Proteobacteria	Alphaproteobacteria	Rhodobacterales	Rhodobacteraceae
1142811	Left Forearm	Bacteria	Proteobacteria	Gammaproteobacteria	Oceanospirillales	Oceanospirillaceae
1142871	Right Palm	Bacteria	Actinobacteria	MB-A2-108	0319-7L14
114289	Right Forearm	Bacteria	Bacteroidetes	Saprospirae	Saprospirales	Chitinophagaceae
114289	Right Forearm	Bacteria	Bacteroidetes	Saprospirae	Saprospirales	Chitinophagaceae
114292	Forehead	Bacteria	Proteobacteria	Alphaproteobacteria	Sphingomonadales	Sphingomonadaceae	Kaistobacter
1143019	Right Forearm	Bacteria	Proteobacteria	Betaproteobacteria	Burkholderiales	Comamonadaceae	Hydrogenophaga
114313	Forehead	Bacteria	Verrucomicrobia	Opitutae	Opitutales	Opitutaceae	Opitutus
1143296	Left Forearm	Bacteria	Verrucomicrobia	Spartobacteria	Chthoniobacterales	Chthoniobacteraceae
1143296	Left Forearm	Bacteria	Verrucomicrobia	Spartobacteria	Chthoniobacterales	Chthoniobacteraceae
1143359	Forehead	Bacteria	Bacteroidetes	Cytophagia	Cytophagales	Cytophagaceae	Adhaeribacter
1143359	Forehead	Bacteria	Bacteroidetes	Cytophagia	Cytophagales	Cytophagaceae	Adhaeribacter
1143446	Right Palm	Bacteria	Actinobacteria	Actinobacteria	Actinomycetales	Streptomycetaceae	Streptomyces
1143820	Right Palm	Bacteria	Proteobacteria	Betaproteobacteria	Rhodocyclales	Rhodocyclaceae
1143858	Right Forearm	Bacteria	Cyanobacteria	4C0d-2	MLE1-12
1143858	Right Forearm	Bacteria	Cyanobacteria	4C0d-2	MLE1-12
1144000	Left Palm	Bacteria	Proteobacteria	Alphaproteobacteria	Rhizobiales	Hyphomicrobiaceae	Rhodoplanes
1144110	Right Forearm	Bacteria	Proteobacteria	Deltaproteobacteria	FAC87
1144223	Right Palm	Bacteria	Cyanobacteria	Nostocophycideae	Nostocales	Nostocaceae
1144531	Left Forearm	Bacteria	Firmicutes	Bacilli	Bacillales	Paenibacillaceae	Paenibacillus
1144585	Right Palm	Bacteria	Actinobacteria	Actinobacteria	Actinomycetales	Microbacteriaceae
1144742	Right Forearm	Bacteria	Proteobacteria	Alphaproteobacteria	Sphingomonadales	Sphingomonadaceae
1145452	Left Forearm	Bacteria	Proteobacteria	Gammaproteobacteria	Vibrionales	Pseudoalteromonadaceae
1145466	Left Forearm	Bacteria	Firmicutes	Clostridia	Clostridiales	Tissierellaceae	Sedimentibacter
114563	Right Palm	Bacteria	Chloroflexi	Anaerolineae	Anaerolineales	Anaerolinaceae	T78
1145719	Left Forearm	Bacteria	Firmicutes	Clostridia	Clostridiales	Veillonellaceae	Megasphaera
1145795	Left Forearm	Bacteria	Proteobacteria	Alphaproteobacteria	Sphingomonadales	Sphingomonadaceae	Sphingomonas
1145893	Forehead	Bacteria	Bacteroidetes	Cytophagia	Cytophagales	Cyclobacteriaceae
1146588	Left Forearm	Bacteria	Proteobacteria	Alphaproteobacteria	Rhodobacterales	Rhodobacteraceae
1146588	Left Forearm	Bacteria	Proteobacteria	Alphaproteobacteria	Rhodobacterales	Rhodobacteraceae
1147868	Right Palm	Bacteria	Firmicutes	Bacilli	Lactobacillales	Lactobacillaceae	Lactobacillus
1147937	Forehead	Bacteria	Proteobacteria	Alphaproteobacteria	Rhodobacterales	Rhodobacteraceae	Amaricoccus
1147983	Left Forearm	Bacteria	Proteobacteria	Betaproteobacteria
1148230	Left Palm	Bacteria	Planctomycetes	Planctomycetia	Gemmatales	Gemmataceae	Gemmata
1148341	Right Palm	Bacteria	Bacteroidetes	Cytophagia	Cytophagales	Cytophagaceae
114903	Forehead	Bacteria	Proteobacteria	Alphaproteobacteria	Sphingomonadales	Sphingomonadaceae
119236	Right Palm	Bacteria	Proteobacteria	Deltaproteobacteria	MIZ46
120677	Left Forearm	Bacteria	Proteobacteria	Betaproteobacteria	Rhodocyclales	Rhodocyclaceae
121373	Right Palm	Bacteria	Spirochaetes	Spirochaetes	Spirochaetales	Spirochaetaceae	Treponema
12253	Left Forearm	Bacteria	Actinobacteria	Actinobacteria	Actinomycetales	Microbacteriaceae	Microbacterium
123510	Left Palm	Bacteria	Proteobacteria	Gammaproteobacteria	Enterobacteriales	Enterobacteriaceae
12486	Right Palm	Bacteria	Actinobacteria	Actinobacteria	Actinomycetales	Micrococcaceae	Nesterenkonia
125257	Right Palm	Bacteria	Firmicutes	Bacilli	Bacillales	Paenibacillaceae	Paenibacillus
12538	Left Palm	Bacteria	Actinobacteria	Actinobacteria	Actinomycetales	Micrococcaceae	Arthrobacter
128058	Right Palm	Bacteria	Firmicutes	Clostridia	Clostridiales	Ruminococcaceae
128183	Right Forearm	Bacteria	Chloroflexi	Thermomicrobia	JG30-KF-CM45
128717	Left Forearm	Bacteria	Proteobacteria	Alphaproteobacteria	Rhodospirillales	Acetobacteraceae
12926	Left Forearm	Bacteria	Actinobacteria	Actinobacteria	Actinomycetales	Pseudonocardiaceae	Pseudonocardia
130103	Left Palm	Bacteria	Firmicutes	Clostridia	Clostridiales	Lachnospiraceae	Dorea
130289	Forehead	Bacteria	Firmicutes	Clostridia	Clostridiales	Lachnospiraceae
130872	Forehead	Bacteria	Firmicutes	Clostridia	OPB54
130930	Left Palm	Bacteria	Proteobacteria	Alphaproteobacteria	Rhodobacterales	Rhodobacteraceae
131159	Left Palm	Bacteria	Firmicutes	Clostridia	OPB54
131414	Left Forearm	Bacteria	Actinobacteria	Actinobacteria	Actinomycetales	Microbacteriaceae	Salinibacterium
133044	Right Palm	Bacteria	Proteobacteria	Alphaproteobacteria	Sphingomonadales	Sphingomonadaceae	Blastomonas
133044	Right Palm	Bacteria	Proteobacteria	Alphaproteobacteria	Sphingomonadales	Sphingomonadaceae	Blastomonas
133306	Right Forearm	Bacteria	Actinobacteria	Actinobacteria	Actinomycetales	Nocardioidaceae
133306	Right Forearm	Bacteria	Actinobacteria	Actinobacteria	Actinomycetales	Nocardioidaceae
133568	Right Palm	Bacteria	Proteobacteria	Betaproteobacteria	Burkholderiales	Oxalobacteraceae
133568	Right Palm	Bacteria	Proteobacteria	Betaproteobacteria	Burkholderiales	Oxalobacteraceae
134018	Left Forearm	Bacteria	Bacteroidetes	Bacteroidia	Bacteroidales	Porphyromonadaceae	Paludibacter
134201	Left Palm	Bacteria	Proteobacteria	Betaproteobacteria	Burkholderiales	Oxalobacteraceae
13451	Left Forearm	Bacteria	Actinobacteria	Actinobacteria	Actinomycetales	Corynebacteriaceae	Corynebacterium
13518	Forehead	Bacteria	Actinobacteria	Actinobacteria	Actinomycetales	Nocardiaceae	Rhodococcus
135947	Forehead	Bacteria	Firmicutes	Clostridia	Clostridiales	Lachnospiraceae
136151	Right Forearm	Bacteria	Proteobacteria	Alphaproteobacteria	Sphingomonadales	Sphingomonadaceae	Kaistobacter
136777	Right Forearm	Bacteria	Proteobacteria	Betaproteobacteria	Burkholderiales	Comamonadaceae
136847	Forehead	Bacteria	Acidobacteria	Acidobacteria-6	iii1-15
136948	Forehead	Bacteria	Actinobacteria	Actinobacteria	Actinomycetales	Micrococcaceae	Nesterenkonia
137429	Forehead	Bacteria	Planctomycetes	Planctomycetia	Pirellulales	Pirellulaceae	A17
137502	Right Palm	Bacteria	Bacteroidetes	Bacteroidia	Bacteroidales
138013	Left Palm	Bacteria	Proteobacteria	Alphaproteobacteria	Rhodospirillales	Rhodospirillaceae
138368	Right Forearm	Bacteria	Firmicutes	Clostridia	Clostridiales	Peptostreptococcaceae
138449	Left Palm	Bacteria	Thermi	Deinococci	Deinococcales	Trueperaceae
138529	Left Forearm	Bacteria	Actinobacteria	Thermoleophilia	Solirubrobacterales	Solirubrobacteraceae
138713	Left Palm	Bacteria	Actinobacteria	Actinobacteria	Actinomycetales
138986	Right Forearm	Bacteria	Proteobacteria	Alphaproteobacteria	Kiloniellales
139094	Left Palm	Bacteria	Actinobacteria	Coriobacteriia	Coriobacteriales	Coriobacteriaceae
139177	Forehead	Bacteria	Firmicutes	Clostridia	Clostridiales	Ruminococcaceae	Ruminococcus
139177	Forehead	Bacteria	Firmicutes	Clostridia	Clostridiales	Ruminococcaceae	Ruminococcus
139405	Left Forearm	Bacteria	Planctomycetes	Planctomycetia	Pirellulales	Pirellulaceae	Pirellula
1395	Left Palm	Bacteria	Thermi	Deinococci	Thermales	Thermaceae	Meiothermus
139608	Left Forearm	Bacteria	Bacteroidetes	Rhodothermi	Rhodothermales	Balneolaceae	KSA1
139808	Forehead	Bacteria	Proteobacteria	Betaproteobacteria	ASSO-13
140122	Left Forearm	Bacteria	Bacteroidetes	Saprospirae	Saprospirales	Saprospiraceae
140122	Left Forearm	Bacteria	Bacteroidetes	Saprospirae	Saprospirales	Saprospiraceae
140966	Left Forearm	Bacteria	Proteobacteria	Gammaproteobacteria	Pseudomonadales	Pseudomonadaceae	Pseudomonas
141075	Left Palm	Bacteria	Proteobacteria	Betaproteobacteria	Burkholderiales	Comamonadaceae
141364	Forehead	Bacteria	Proteobacteria	Gammaproteobacteria
141364	Forehead	Bacteria	Proteobacteria	Gammaproteobacteria
142261	Left Palm	Bacteria	Proteobacteria	Alphaproteobacteria	Sphingomonadales	Sphingomonadaceae	Sphingopyxis
142511	Right Forearm	Bacteria	Proteobacteria	Gammaproteobacteria	Alteromonadales	Shewanellaceae	Shewanella
143131	Left Palm	Bacteria	Proteobacteria	Gammaproteobacteria	Pseudomonadales	Pseudomonadaceae	Pseudomonas
143131	Left Palm	Bacteria	Proteobacteria	Gammaproteobacteria	Pseudomonadales	Pseudomonadaceae	Pseudomonas
143131	Left Palm	Bacteria	Proteobacteria	Gammaproteobacteria	Pseudomonadales	Pseudomonadaceae	Pseudomonas
143362	Left Forearm	Bacteria	Proteobacteria	Gammaproteobacteria	Pseudomonadales	Moraxellaceae	Acinetobacter
143436	Right Forearm	Bacteria	Proteobacteria	Deltaproteobacteria	Myxococcales	Myxococcaceae
143650	Left Palm	Bacteria	Chloroflexi	Anaerolineae	Anaerolineales	Anaerolinaceae
143832	Forehead	Bacteria	Proteobacteria	Gammaproteobacteria	Methylococcales	Crenotrichaceae	Crenothrix
143842	Forehead	Bacteria	Proteobacteria	Epsilonproteobacteria	Campylobacterales	Campylobacteraceae	Arcobacter
143935	Forehead	Bacteria	Chloroflexi	Anaerolineae	Anaerolineales	Anaerolinaceae	Anaerolinea
143958	Right Forearm	Bacteria	Proteobacteria	Gammaproteobacteria	Pseudomonadales	Pseudomonadaceae
143958	Right Forearm	Bacteria	Proteobacteria	Gammaproteobacteria	Pseudomonadales	Pseudomonadaceae
14465	Forehead	Bacteria	Firmicutes	Bacilli	Bacillales	Paenibacillaceae	Ammoniphilus
145732	Right Palm	Bacteria	Firmicutes	Clostridia	SHA-98
14592	Left Palm	Bacteria	Firmicutes	Bacilli	Bacillales	Bacillaceae
146122	Left Palm	Bacteria	Actinobacteria	Actinobacteria	Actinomycetales
146126	Left Forearm	Bacteria	Verrucomicrobia	Spartobacteria	Chthoniobacterales	Chthoniobacteraceae	Candidatus Xiphinematobacter
146335	Forehead	Bacteria	Proteobacteria	Alphaproteobacteria	Rhizobiales
146564	Left Palm	Bacteria	Firmicutes	Clostridia	Clostridiales	Ruminococcaceae
146688	Forehead	Bacteria	Bacteroidetes	Flavobacteriia	Flavobacteriales	Flavobacteriaceae
147277	Left Palm	Bacteria	Proteobacteria	Alphaproteobacteria	BD7-3
147820	Left Forearm	Bacteria	Proteobacteria	Gammaproteobacteria	Oceanospirillales	Oceanospirillaceae	Oleibacter
147969	Forehead	Bacteria	Firmicutes	Clostridia	Clostridiales	Ruminococcaceae	Ruminococcus
148060	Left Palm	Bacteria	Bacteroidetes	Flavobacteriia	Flavobacteriales	Flavobacteriaceae	Flavobacterium
148969	Forehead	Bacteria	Actinobacteria	Actinobacteria	Actinomycetales	Actinomycetaceae	Actinomyces
148990	Forehead	Bacteria	Bacteroidetes	Flavobacteriia	Flavobacteriales	Flavobacteriaceae
148990	Forehead	Bacteria	Bacteroidetes	Flavobacteriia	Flavobacteriales	Flavobacteriaceae
149145	Left Forearm	Bacteria	Proteobacteria	Betaproteobacteria
149145	Left Forearm	Bacteria	Proteobacteria	Betaproteobacteria
149753	Right Forearm	Bacteria	Proteobacteria	Gammaproteobacteria	Chromatiales
150180	Left Forearm	Bacteria	Proteobacteria	Alphaproteobacteria	Rhizobiales	Phyllobacteriaceae
150230	Right Forearm	Bacteria	Firmicutes	Clostridia	Clostridiales	Lachnospiraceae
150389	Left Forearm	Bacteria	Proteobacteria	Betaproteobacteria	Rhodocyclales	Rhodocyclaceae	Zoogloea
150491	Right Palm	Bacteria	Proteobacteria	Betaproteobacteria	Burkholderiales	Comamonadaceae
150877	Left Forearm	Bacteria	Proteobacteria	Alphaproteobacteria	Rhizobiales	Hyphomicrobiaceae	Rhodoplanes
150877	Left Forearm	Bacteria	Proteobacteria	Alphaproteobacteria	Rhizobiales	Hyphomicrobiaceae	Rhodoplanes
150994	Left Palm	Bacteria	Bacteroidetes	Sphingobacteriia	Sphingobacteriales
151011	Right Forearm	Bacteria	Planctomycetes	Planctomycetia	Gemmatales	Gemmataceae
151011	Right Forearm	Bacteria	Planctomycetes	Planctomycetia	Gemmatales	Gemmataceae
1512104	Left Forearm	Bacteria	Proteobacteria	Gammaproteobacteria	Pseudomonadales	Moraxellaceae	Acinetobacter	johnsonii
151319	Left Palm	Bacteria	Bacteroidetes	Flavobacteriia	Flavobacteriales	Flavobacteriaceae	Flavobacterium
151320	Right Palm	Bacteria	Firmicutes	Bacilli	Bacillales	Bacillaceae	Bacillus
151398	Left Forearm	Bacteria	Firmicutes	Bacilli	Lactobacillales	Carnobacteriaceae
151650	Right Palm	Bacteria	Proteobacteria	Alphaproteobacteria	Rhodospirillales	Acetobacteraceae
152111	Left Forearm	Bacteria	Firmicutes	Bacilli	Bacillales
152111	Left Forearm	Bacteria	Firmicutes	Bacilli	Bacillales
152371	Right Palm	Bacteria	Proteobacteria	Alphaproteobacteria	Sphingomonadales	Sphingomonadaceae
152462	Right Forearm	Bacteria	Proteobacteria	Alphaproteobacteria	Rhizobiales	Bradyrhizobiaceae
1524893	Right Palm	Bacteria	Actinobacteria	Acidimicrobiia	Acidimicrobiales
153131	Left Palm	Bacteria	Firmicutes	Bacilli	Bacillales	Bacillaceae
1531634	Forehead	Bacteria	Proteobacteria	Alphaproteobacteria	Rhodobacterales	Rhodobacteraceae
153168	Forehead	Archaea	Euryarchaeota	Methanobacteria	Methanobacteriales	Methanobacteriaceae	Methanobrevibacter
153518	Right Palm	Bacteria	Firmicutes	Bacilli	Bacillales	Bacillaceae	Bacillus
153617	Right Palm	Bacteria	Firmicutes	Bacilli	Bacillales	Paenibacillaceae
153687	Left Palm	Bacteria	Proteobacteria	Alphaproteobacteria	Sphingomonadales
1546671	Left Palm	Bacteria	Firmicutes	Bacilli	Lactobacillales	Lactobacillaceae	Lactobacillus	zeae
1547670	Left Palm	Bacteria	Bacteroidetes	Flavobacteriia	Flavobacteriales	Flavobacteriaceae
1549688	Right Forearm	Bacteria	Proteobacteria	Gammaproteobacteria	Xanthomonadales	Xanthomonadaceae
155504	Forehead	Bacteria	Proteobacteria	Gammaproteobacteria	HOC36
155641	Right Palm	Bacteria	Proteobacteria	Alphaproteobacteria	Rhodobacterales	Hyphomonadaceae
1559	Forehead	Bacteria	Verrucomicrobia	Opitutae	Opitutales	Opitutaceae	Opitutus
156232	Right Forearm	Bacteria	Proteobacteria	Alphaproteobacteria	Rhodospirillales	Acetobacteraceae
156304	Left Palm	Bacteria	Firmicutes	Clostridia	Clostridiales	Clostridiaceae	Caloramator
156315	Right Palm	Bacteria	Bacteroidetes	Sphingobacteriia	Sphingobacteriales	Sphingobacteriaceae	Sphingobacterium
156530	Left Palm	Bacteria	Bacteroidetes	Flavobacteriia	Flavobacteriales	Cryomorphaceae
156878	Left Forearm	Bacteria	Proteobacteria	Deltaproteobacteria	FAC87
156900	Right Forearm	Bacteria	TM7	SC3
1569335	Right Palm	Bacteria	Proteobacteria	Gammaproteobacteria	Oceanospirillales	Oceanospirillaceae
156986	Forehead	Bacteria	Proteobacteria	Gammaproteobacteria	Xanthomonadales	Sinobacteraceae
156986	Forehead	Bacteria	Proteobacteria	Gammaproteobacteria	Xanthomonadales	Sinobacteraceae
157238	Forehead	Bacteria	Firmicutes	Clostridia	Clostridiales
157238	Forehead	Bacteria	Firmicutes	Clostridia	Clostridiales
157238	Forehead	Bacteria	Firmicutes	Clostridia	Clostridiales
15728	Right Palm	Bacteria	Firmicutes	Erysipelotrichi	Erysipelotrichales	Erysipelotrichaceae	Holdemania
157327	Left Forearm	Bacteria	Bacteroidetes	Bacteroidia	Bacteroidales	Bacteroidaceae	Bacteroides
157338	Forehead	Bacteria	Firmicutes	Clostridia	Clostridiales
157338	Forehead	Bacteria	Firmicutes	Clostridia	Clostridiales
157417	Left Forearm	Bacteria	Firmicutes	Clostridia	Clostridiales	Ruminococcaceae
157470	Right Forearm	Bacteria	Firmicutes	Clostridia	Clostridiales	Lachnospiraceae
157564	Left Forearm	Bacteria	Proteobacteria	Betaproteobacteria
157573	Right Palm	Bacteria	Bacteroidetes	Bacteroidia	Bacteroidales	Rikenellaceae
157598	Right Forearm	Bacteria	Proteobacteria	Gammaproteobacteria	Xanthomonadales	Xanthomonadaceae	Luteimonas
157598	Right Forearm	Bacteria	Proteobacteria	Gammaproteobacteria	Xanthomonadales	Xanthomonadaceae	Luteimonas
157805	Forehead	Bacteria	Bacteroidetes	Bacteroidia	Bacteroidales	Odoribacteraceae	Butyricimonas
157824	Forehead	Bacteria	Bacteroidetes	Bacteroidia	Bacteroidales	S24-7
157824	Forehead	Bacteria	Bacteroidetes	Bacteroidia	Bacteroidales	S24-7
157970	Left Forearm	Bacteria	Bacteroidetes	Bacteroidia	Bacteroidales	Bacteroidaceae	Bacteroides
158034	Left Palm	Bacteria	Proteobacteria	Alphaproteobacteria	Sphingomonadales	Sphingomonadaceae	Sphingomonas	wittichii
158264	Forehead	Bacteria	Firmicutes	Clostridia	Clostridiales	Ruminococcaceae
158264	Forehead	Bacteria	Firmicutes	Clostridia	Clostridiales	Ruminococcaceae
158270	Left Forearm	Bacteria	Firmicutes	Clostridia	Clostridiales
158309	Forehead	Bacteria	Firmicutes	Clostridia	Clostridiales	Lachnospiraceae	Coprococcus
158314	Forehead	Bacteria	Firmicutes	Clostridia	Clostridiales	Veillonellaceae	Megamonas	hypermegale
158576	Left Forearm	Bacteria	Firmicutes	Clostridia	Clostridiales
159026	Forehead	Bacteria	Bacteroidetes	Bacteroidia	Bacteroidales	Prevotellaceae	Prevotella
159038	Left Palm	Bacteria	Proteobacteria	Deltaproteobacteria	Bdellovibrionales	Bacteriovoracaceae
15912	Right Forearm	Bacteria	Tenericutes	Mollicutes	Mycoplasmatales	Mycoplasmataceae	Mycoplasma
159870	Right Forearm	Bacteria	Proteobacteria	Alphaproteobacteria	Rhodobacterales	Rhodobacteraceae
1600780	Forehead	Bacteria	Firmicutes	Clostridia	Clostridiales	Lachnospiraceae
1600780	Forehead	Bacteria	Firmicutes	Clostridia	Clostridiales	Lachnospiraceae
160220	Left Palm	Bacteria	Proteobacteria	Gammaproteobacteria	Pseudomonadales	Pseudomonadaceae	Pseudomonas
1602805	Right Forearm	Bacteria	Firmicutes	Clostridia	Clostridiales	Lachnospiraceae
1609149	Left Forearm	Bacteria	Firmicutes	Bacilli	Bacillales	Bacillaceae
161007	Right Forearm	Bacteria	Bacteroidetes	Bacteroidia	Bacteroidales	Bacteroidaceae	Bacteroides
161009	Left Forearm	Bacteria	Bacteroidetes	Saprospirae	Saprospirales	Chitinophagaceae
16101	Right Forearm	Bacteria	Firmicutes	Clostridia	Thermoanaerobacterales	Caldicellulosiruptoraceae	Caldicellulosiruptor	saccharolyticus
16103	Left Forearm	Bacteria	Firmicutes	Clostridia	Thermoanaerobacterales	Caldicellulosiruptoraceae	Caldicellulosiruptor	saccharolyticus
161169	Left Palm	Bacteria	Proteobacteria	Gammaproteobacteria	Pseudomonadales	Pseudomonadaceae	Pseudomonas
161169	Left Palm	Bacteria	Proteobacteria	Gammaproteobacteria	Pseudomonadales	Pseudomonadaceae	Pseudomonas
161381	Left Forearm	Bacteria	Proteobacteria	Gammaproteobacteria	Alteromonadales
161513	Left Palm	Bacteria	Proteobacteria	Alphaproteobacteria	Sphingomonadales	Erythrobacteraceae
161616	Left Forearm	Bacteria	Proteobacteria	Betaproteobacteria	Burkholderiales	Comamonadaceae
162326	Left Forearm	Bacteria	Bacteroidetes	Sphingobacteriia	Sphingobacteriales	NS11-12
1625696	Forehead	Bacteria	Proteobacteria	Betaproteobacteria	Burkholderiales
1625696	Forehead	Bacteria	Proteobacteria	Betaproteobacteria	Burkholderiales
162972	Right Palm	Bacteria	Bacteroidetes	Flavobacteriia	Flavobacteriales	Cryomorphaceae	Fluviicola
1631025	Left Palm	Bacteria	Bacteroidetes	Sphingobacteriia	Sphingobacteriales	Sphingobacteriaceae
1646924	Right Palm	Bacteria	Planctomycetes	Planctomycetia	Pirellulales	Pirellulaceae
164751	Forehead	Bacteria	Actinobacteria	Actinobacteria	Actinomycetales	Propionibacteriaceae
164751	Forehead	Bacteria	Actinobacteria	Actinobacteria	Actinomycetales	Propionibacteriaceae
16538	Left Palm	Bacteria	Actinobacteria	Actinobacteria	Actinomycetales	Nocardioidaceae
165731	Left Palm	Bacteria	Bacteroidetes	Flavobacteriia	Flavobacteriales	Flavobacteriaceae
1657387	Right Palm	Bacteria	Bacteroidetes	Flavobacteriia	Flavobacteriales	Flavobacteriaceae	Flavobacterium
166235	Forehead	Bacteria	Proteobacteria	Gammaproteobacteria	Enterobacteriales	Enterobacteriaceae	Erwinia
1667433	Right Palm	Bacteria	Firmicutes	Clostridia	Clostridiales	Lachnospiraceae	Dorea
167215	Left Forearm	Bacteria	Firmicutes	Clostridia	Clostridiales	Clostridiaceae	Proteiniclasticum
16733	Right Palm	Bacteria	Bacteroidetes	Bacteroidia	Bacteroidales
168046	Right Palm	Bacteria	Firmicutes	Clostridia	Clostridiales
168071	Right Forearm	Bacteria	Firmicutes	Clostridia	Clostridiales	Lachnospiraceae
1688707	Left Forearm	Bacteria	Verrucomicrobia	Pedosphaerae	Pedosphaerales	Ellin517
16915	Right Palm	Bacteria	Bacteroidetes	Bacteroidia	Bacteroidales	p-2534-18B5
169364	Forehead	Bacteria	Firmicutes	Clostridia	Clostridiales	Lachnospiraceae
1693982	Forehead	Bacteria	Verrucomicrobia	Verrucomicrobiae	Verrucomicrobiales	Verrucomicrobiaceae	Luteolibacter
169430	Right Forearm	Bacteria	Actinobacteria	Actinobacteria	Actinomycetales	Microbacteriaceae	Microbacterium	chocolatum
1694767	Left Palm	Bacteria	Actinobacteria	Actinobacteria	Actinomycetales	Intrasporangiaceae
1694797	Left Palm	Bacteria	Planctomycetes	Planctomycetia	Planctomycetales	Planctomycetaceae	Planctomyces
169737	Right Palm	Bacteria	Proteobacteria	Betaproteobacteria	SC-I-84
170077	Right Palm	Bacteria	Proteobacteria	Gammaproteobacteria	Aeromonadales	Aeromonadaceae
170729	Left Palm	Bacteria	Planctomycetes	Planctomycetia	Gemmatales	Isosphaeraceae
170780	Right Forearm	Bacteria	Acidobacteria	Chloracidobacteria	RB41
171189	Left Palm	Bacteria	Bacteroidetes	Flavobacteriia	Flavobacteriales	Flavobacteriaceae	Flavobacterium
171189	Left Palm	Bacteria	Bacteroidetes	Flavobacteriia	Flavobacteriales	Flavobacteriaceae	Flavobacterium
171518	Right Palm	Bacteria	Proteobacteria	Gammaproteobacteria	Enterobacteriales	Enterobacteriaceae
1719549	Right Forearm	Bacteria	Planctomycetes	Planctomycetia	Gemmatales	Gemmataceae	Gemmata
171961	Left Palm	Bacteria	Proteobacteria	Gammaproteobacteria	Pseudomonadales	Pseudomonadaceae	Pseudomonas
172051	Forehead	Bacteria	Bacteroidetes	Flavobacteriia	Flavobacteriales	Cryomorphaceae	Crocinitomix
172438	Left Palm	Bacteria	Proteobacteria	Alphaproteobacteria	Rhodobacterales	Rhodobacteraceae	Rubellimicrobium
172878	Forehead	Bacteria	Firmicutes	Clostridia	Clostridiales	Ruminococcaceae	Oscillospira
172878	Forehead	Bacteria	Firmicutes	Clostridia	Clostridiales	Ruminococcaceae	Oscillospira
172878	Forehead	Bacteria	Firmicutes	Clostridia	Clostridiales	Ruminococcaceae	Oscillospira
172972	Left Forearm	Bacteria	Proteobacteria	Alphaproteobacteria	Rhodospirillales	Acetobacteraceae
1733364	Right Forearm	Bacteria	Bacteroidetes	Bacteroidia	Bacteroidales	Bacteroidaceae	Bacteroides
173851	Left Palm	Bacteria	Firmicutes	Clostridia	Clostridiales	Lachnospiraceae
174036	Right Forearm	Bacteria	Bacteroidetes	Bacteroidia	Bacteroidales	Bacteroidaceae	Bacteroides	ovatus
175145	Right Forearm	Bacteria	Firmicutes	Clostridia	Clostridiales	Lachnospiraceae
175223	Left Forearm	Bacteria	Bacteroidetes	Flavobacteriia	Flavobacteriales	Flavobacteriaceae
175307	Left Palm	Bacteria	Firmicutes	Clostridia	Clostridiales
1755088	Left Forearm	Bacteria	Proteobacteria	Gammaproteobacteria	Alteromonadales	Alteromonadaceae
176077	Right Forearm	Bacteria	Firmicutes	Clostridia	Clostridiales
1764742	Left Palm	Bacteria	Firmicutes	Bacilli	Lactobacillales	Aerococcaceae
17652	Forehead	Bacteria	Proteobacteria	Betaproteobacteria	Burkholderiales	Comamonadaceae
176690	Right Palm	Bacteria	Firmicutes	Clostridia	Clostridiales	Lachnospiraceae	Roseburia
177047	Right Forearm	Bacteria	Firmicutes	Clostridia	Clostridiales
177055	Right Palm	Bacteria	Firmicutes	Clostridia	Clostridiales	Lachnospiraceae
1773772	Right Forearm	Bacteria	Actinobacteria	Nitriliruptoria	Euzebyales	Euzebyaceae	Euzebya
177697	Forehead	Bacteria	Firmicutes	Clostridia	Clostridiales	Ruminococcaceae
177941	Right Forearm	Bacteria	Firmicutes	Clostridia	Clostridiales
177941	Right Forearm	Bacteria	Firmicutes	Clostridia	Clostridiales
178183	Right Forearm	Bacteria	Firmicutes	Clostridia	Clostridiales	Mogibacteriaceae
178242	Forehead	Bacteria	Firmicutes	Clostridia	Clostridiales	Ruminococcaceae
178364	Right Palm	Bacteria	Firmicutes	Clostridia	Clostridiales	Clostridiaceae
178478	Left Forearm	Bacteria	Bacteroidetes	Bacteroidia	Bacteroidales	Rikenellaceae
17859	Right Forearm	Bacteria	Firmicutes	Clostridia	Clostridiales	Lachnospiraceae	Coprococcus
178682	Left Forearm	Bacteria	Firmicutes	Clostridia	Clostridiales	Lachnospiraceae	Coprococcus
178773	Forehead	Bacteria	Firmicutes	Clostridia	Clostridiales	Ruminococcaceae
1794723	Forehead	Bacteria	Planctomycetes	Planctomycetia	Gemmatales	Gemmataceae	Gemmata
179557	Right Forearm	Bacteria	Firmicutes	Clostridia	Clostridiales	Lachnospiraceae	Blautia
179663	Forehead	Bacteria	Firmicutes	Clostridia	Clostridiales	Ruminococcaceae
179703	Left Palm	Bacteria	Firmicutes	Clostridia	Clostridiales
179744	Left Palm	Bacteria	Firmicutes	Clostridia	Clostridiales
179922	Right Forearm	Bacteria	Bacteroidetes	Flavobacteriia	Flavobacteriales	Cryomorphaceae
1800149	Forehead	Bacteria	Planctomycetes	OM190	agg27
1800149	Forehead	Bacteria	Planctomycetes	OM190	agg27
1800149	Forehead	Bacteria	Planctomycetes	OM190	agg27
1801172	Right Palm	Bacteria	Cyanobacteria	Nostocophycideae	Nostocales	Nostocaceae
1803030	Right Palm	Bacteria	Firmicutes	Clostridia	Clostridiales	Lachnospiraceae	Coprococcus
180442	Right Palm	Bacteria	Firmicutes	Clostridia	Clostridiales	Lachnospiraceae	Blautia
180468	Right Forearm	Bacteria	Firmicutes	Clostridia	Clostridiales	Ruminococcaceae	Oscillospira
180468	Right Forearm	Bacteria	Firmicutes	Clostridia	Clostridiales	Ruminococcaceae	Oscillospira
180489	Left Forearm	Bacteria	Firmicutes	Clostridia	Clostridiales	Clostridiaceae	Proteiniclasticum
180509	Left Palm	Bacteria	Firmicutes	Clostridia	Clostridiales	Ruminococcaceae	Ruminococcus
181003	Left Forearm	Bacteria	Firmicutes	Clostridia	Clostridiales	Lachnospiraceae	Ruminococcus
181003	Left Forearm	Bacteria	Firmicutes	Clostridia	Clostridiales	Lachnospiraceae	Ruminococcus
1813872	Left Forearm	Bacteria	Proteobacteria	Gammaproteobacteria	Alteromonadales
182036	Right Forearm	Bacteria	Firmicutes	Clostridia	Clostridiales	Ruminococcaceae
182038	Right Palm	Bacteria	Fusobacteria	Fusobacteriia	Fusobacteriales	Fusobacteriaceae	Propionigenium
182054	Right Forearm	Bacteria	Firmicutes	Clostridia	Clostridiales	Lachnospiraceae	Coprococcus
182269	Forehead	Bacteria	Firmicutes	Clostridia	Clostridiales	Ruminococcaceae	Oscillospira
182899	Forehead	Bacteria	Proteobacteria	Gammaproteobacteria	Chromatiales
183030	Right Forearm	Bacteria	Firmicutes	Clostridia	Clostridiales
183662	Left Forearm	Bacteria	Bacteroidetes	Bacteroidia	Bacteroidales	Bacteroidaceae	Bacteroides
183715	Left Palm	Bacteria	Firmicutes	Clostridia	Clostridiales	Ruminococcaceae
1839271	Left Palm	Bacteria	Firmicutes	Clostridia	Clostridiales	Lachnospiraceae
183985	Left Forearm	Bacteria	Firmicutes	Clostridia	Clostridiales	Ruminococcaceae	Oscillospira
184009	Right Palm	Bacteria	Firmicutes	Clostridia	Clostridiales	Clostridiaceae
1844553	Right Palm	Bacteria	Firmicutes	Clostridia	Clostridiales	Ruminococcaceae	Oscillospira
1844565	Left Palm	Bacteria	Firmicutes	Clostridia	Clostridiales
184685	Forehead	Bacteria	Bacteroidetes	Saprospirae	Saprospirales	Saprospiraceae	Haliscomenobacter
184737	Forehead	Bacteria	Proteobacteria	Alphaproteobacteria	Rhodobacterales	Rhodobacteraceae
184980	Left Forearm	Bacteria	Firmicutes	Clostridia	Clostridiales	Ruminococcaceae
185059	Right Forearm	Bacteria	Firmicutes	Clostridia	Clostridiales	Lachnospiraceae	Blautia
185394	Left Forearm	Bacteria	Firmicutes	Clostridia	Clostridiales	Lachnospiraceae	Blautia
18546	Right Palm	Bacteria	Proteobacteria	Alphaproteobacteria	Rhodospirillales	Rhodospirillaceae
185558	Forehead	Bacteria	Firmicutes	Clostridia	Clostridiales
185558	Forehead	Bacteria	Firmicutes	Clostridia	Clostridiales
1856808	Forehead	Bacteria	Proteobacteria	Gammaproteobacteria	Xanthomonadales	Xanthomonadaceae
186411	Left Forearm	Bacteria	Firmicutes	Clostridia	Clostridiales	Clostridiaceae	Clostridium
187075	Right Palm	Bacteria	Bacteroidetes	Bacteroidia	Bacteroidales
187126	Left Forearm	Bacteria	Firmicutes	Clostridia	Clostridiales	Ruminococcaceae
1871858	Right Palm	Bacteria	Bacteroidetes	Saprospirae	Saprospirales	Chitinophagaceae	Sediminibacterium
187225	Right Forearm	Bacteria	Firmicutes	Clostridia	Clostridiales	Ruminococcaceae	Ruminococcus
187341	Left Palm	Bacteria	Bacteroidetes	Bacteroidia	Bacteroidales	S24-7
187551	Left Palm	Bacteria	Firmicutes	Bacilli	Bacillales	Staphylococcaceae	Staphylococcus
187551	Left Palm	Bacteria	Firmicutes	Bacilli	Bacillales	Staphylococcaceae	Staphylococcus
187917	Right Forearm	Bacteria	Firmicutes	Clostridia	Clostridiales	Ruminococcaceae
187917	Right Forearm	Bacteria	Firmicutes	Clostridia	Clostridiales	Ruminococcaceae
188333	Right Forearm	Bacteria	Firmicutes	Clostridia	Clostridiales	Lachnospiraceae
1883596	Forehead	Bacteria	Firmicutes	Clostridia	Clostridiales	Veillonellaceae	Sporomusa
1883800	Forehead	Bacteria	Firmicutes	Bacilli	Bacillales	Paenibacillaceae	Paenibacillus
1883800	Forehead	Bacteria	Firmicutes	Bacilli	Bacillales	Paenibacillaceae	Paenibacillus
1889199	Left Forearm	Bacteria	Acidobacteria	Acidobacteria-6	iii1-15
189210	Right Palm	Bacteria	Firmicutes	Clostridia	Clostridiales
1896186	Left Forearm	Bacteria	Proteobacteria	Gammaproteobacteria	Pseudomonadales	Moraxellaceae	Acinetobacter
189887	Right Forearm	Bacteria	Firmicutes	Clostridia	Clostridiales
190226	Right Palm	Bacteria	Firmicutes	Clostridia	Clostridiales	Lachnospiraceae
190490	Left Palm	Bacteria	Firmicutes	Clostridia	Clostridiales	Ruminococcaceae
190620	Left Forearm	Bacteria	Firmicutes	Clostridia	Clostridiales
190676	Left Forearm	Bacteria	Firmicutes	Clostridia	Clostridiales	Ruminococcaceae	Oscillospira
190761	Left Palm	Bacteria	Firmicutes	Clostridia	Clostridiales	Lachnospiraceae	Ruminococcus
191218	Right Palm	Bacteria	Firmicutes	Clostridia	Clostridiales	Clostridiaceae
191516	Left Palm	Bacteria	Firmicutes	Clostridia	Clostridiales	Lachnospiraceae
1915223	Right Forearm	Bacteria	Planctomycetes	Planctomycetia	Pirellulales	Pirellulaceae
191601	Left Palm	Bacteria	Firmicutes	Clostridia	Clostridiales	Lachnospiraceae	Blautia
191755	Right Palm	Bacteria	Firmicutes	Clostridia	Clostridiales	Lachnospiraceae	Coprococcus
191828	Forehead	Bacteria	Bacteroidetes	Flavobacteriia	Flavobacteriales	Flavobacteriaceae
1918929	Right Forearm	Bacteria	Proteobacteria	Alphaproteobacteria	Rickettsiales	mitochondria
1918929	Right Forearm	Bacteria	Proteobacteria	Alphaproteobacteria	Rickettsiales	mitochondria
1919145	Left Forearm	Bacteria	Firmicutes	Clostridia	Clostridiales	Peptococcaceae
1921593	Right Forearm	Bacteria	Bacteroidetes	Flavobacteriia	Flavobacteriales	Flavobacteriaceae
1921813	Left Forearm	Bacteria	Proteobacteria	Betaproteobacteria	Burkholderiales	Burkholderiaceae	Lautropia
1921816	Left Palm	Bacteria	Firmicutes	Clostridia	Clostridiales	Lachnospiraceae
1921818	Right Palm	Bacteria	Firmicutes	Clostridia	Clostridiales	Ruminococcaceae	Oscillospira
192227	Forehead	Bacteria	Proteobacteria	Betaproteobacteria	Burkholderiales	Comamonadaceae	Comamonas
1925459	Right Palm	Bacteria	Acidobacteria	Acidobacteria-6	iii1-15
193037	Right Palm	Bacteria	Firmicutes	Clostridia	Clostridiales	Lachnospiraceae
1931229	Right Forearm	Bacteria	Proteobacteria	Betaproteobacteria	Burkholderiales	Alcaligenaceae	Sutterella
193219	Left Palm	Bacteria	Firmicutes	Clostridia	Clostridiales	Lachnospiraceae	Blautia
1932541	Left Palm	Bacteria	Proteobacteria	Betaproteobacteria	Burkholderiales	Comamonadaceae
1932541	Left Palm	Bacteria	Proteobacteria	Betaproteobacteria	Burkholderiales	Comamonadaceae
1932541	Left Palm	Bacteria	Proteobacteria	Betaproteobacteria	Burkholderiales	Comamonadaceae
193448	Right Forearm	Bacteria	Firmicutes	Clostridia	Clostridiales
193533	Right Palm	Bacteria	Cyanobacteria	Oscillatoriophycideae	Chroococcales	Xenococcaceae
193660	Right Forearm	Bacteria	Proteobacteria	Alphaproteobacteria	Rhodobacterales	Rhodobacteraceae
193667	Left Forearm	Bacteria	Firmicutes	Clostridia	Clostridiales	Ruminococcaceae	Faecalibacterium
193667	Left Forearm	Bacteria	Firmicutes	Clostridia	Clostridiales	Ruminococcaceae	Faecalibacterium
194137	Right Palm	Archaea	Euryarchaeota	Methanobacteria	Methanobacteriales	Methanobacteriaceae	Methanobacterium
194137	Right Palm	Archaea	Euryarchaeota	Methanobacteria	Methanobacteriales	Methanobacteriaceae	Methanobacterium
194242	Right Forearm	Bacteria	TM7	TM7-3	EW055
1943671	Left Forearm	Bacteria	Bacteroidetes	Bacteroidia	Bacteroidales
194597	Right Palm	Bacteria	Firmicutes	Clostridia	Clostridiales
194686	Forehead	Bacteria	Firmicutes	Clostridia	Clostridiales	Ruminococcaceae
194730	Right Palm	Bacteria	Acidobacteria	Acidobacteria-6	iii1-15
194758	Right Forearm	Bacteria	Firmicutes	Clostridia	Clostridiales	Lachnospiraceae	Coprococcus
194870	Right Forearm	Bacteria	Firmicutes	Clostridia	Clostridiales
194921	Forehead	Bacteria	Firmicutes	Clostridia	Clostridiales	Lachnospiraceae	Coprococcus
194993	Right Palm	Bacteria	Firmicutes	Clostridia	Clostridiales	Lachnospiraceae	Blautia
195175	Right Palm	Bacteria	Firmicutes	Clostridia	Clostridiales
195294	Forehead	Bacteria	Firmicutes	Clostridia	Clostridiales	Ruminococcaceae
195449	Left Palm	Bacteria	Firmicutes	Clostridia	Clostridiales	Lachnospiraceae
195619	Right Forearm	Bacteria	Firmicutes	Clostridia	Clostridiales	Ruminococcaceae
196295	Left Forearm	Bacteria	Firmicutes	Clostridia	Clostridiales	Christensenellaceae
196613	Left Forearm	Bacteria	Proteobacteria	Alphaproteobacteria	Rhodobacterales	Rhodobacteraceae
196724	Left Forearm	Bacteria	Firmicutes	Clostridia	Clostridiales	Lachnospiraceae	Blautia
196742	Forehead	Bacteria	Firmicutes	Clostridia	Clostridiales	Ruminococcaceae
197179	Left Forearm	Bacteria	Firmicutes	Clostridia	Clostridiales	Ruminococcaceae
197402	Right Forearm	Bacteria	Firmicutes	Clostridia	Clostridiales	Lachnospiraceae	Blautia
197500	Right Forearm	Bacteria	Firmicutes	Clostridia	Clostridiales	Lachnospiraceae
197581	Right Forearm	Bacteria	Firmicutes	Clostridia	Clostridiales	Lachnospiraceae	Lachnospira
197761	Left Forearm	Bacteria	Firmicutes	Clostridia	Clostridiales	Ruminococcaceae	Faecalibacterium	prausnitzii
197765	Right Palm	Bacteria	Firmicutes	Clostridia	Clostridiales	Lachnospiraceae
198096	Left Forearm	Bacteria	Proteobacteria	Betaproteobacteria	Burkholderiales	Comamonadaceae
198096	Left Forearm	Bacteria	Proteobacteria	Betaproteobacteria	Burkholderiales	Comamonadaceae
198221	Left Palm	Bacteria	Firmicutes	Clostridia	Clostridiales	Ruminococcaceae
198384	Right Forearm	Bacteria	Actinobacteria	Actinobacteria	Actinomycetales	Streptomycetaceae	Streptomyces
1986406	Forehead	Bacteria	Firmicutes	Clostridia	Clostridiales	Ruminococcaceae
1986406	Forehead	Bacteria	Firmicutes	Clostridia	Clostridiales	Ruminococcaceae
198788	Right Palm	Bacteria	Bacteroidetes	Bacteroidia	Bacteroidales	Bacteroidaceae	Bacteroides
199089	Right Palm	Bacteria	Proteobacteria	Betaproteobacteria	Methylophilales	Methylophilaceae
199694	Right Forearm	Bacteria	Firmicutes	Clostridia	Clostridiales
200324	Left Palm	Bacteria	Chloroflexi	Anaerolineae	SBR1031	oc28
200536	Right Forearm	Bacteria	Proteobacteria	Betaproteobacteria	Burkholderiales	Oxalobacteraceae	Janthinobacterium
200751	Right Forearm	Bacteria	Tenericutes	Mollicutes
200854	Left Palm	Bacteria	Planctomycetes	Planctomycetia	Gemmatales	Gemmataceae	Gemmata
2012343	Right Palm	Bacteria	Bacteroidetes	Flavobacteriia	Flavobacteriales	Flavobacteriaceae
2012617	Right Forearm	Bacteria	Firmicutes	Bacilli	Bacillales	Bacillaceae	Bacillus
2017729	Right Palm	Bacteria	Firmicutes	Clostridia	Clostridiales	Lachnospiraceae
2020087	Left Palm	Bacteria	TM7	TM7-3	I025
2020092	Forehead	Bacteria	Cyanobacteria	Oscillatoriophycideae	Chroococcales	Xenococcaceae	Chroococcidiopsis
2025460	Left Palm	Bacteria	Actinobacteria	Thermoleophilia	Solirubrobacterales
20266	Right Palm	Bacteria	Proteobacteria	Deltaproteobacteria	Bdellovibrionales	Bdellovibrionaceae	Bdellovibrio
203151	Left Forearm	Bacteria	OD1
203274	Forehead	Bacteria	SBR1093	VHS-B5-50
2033806	Left Forearm	Bacteria	Firmicutes	Bacilli	Bacillales	Paenibacillaceae	Paenibacillus
2033806	Left Forearm	Bacteria	Firmicutes	Bacilli	Bacillales	Paenibacillaceae	Paenibacillus
2036700	Right Palm	Bacteria	Proteobacteria	Alphaproteobacteria	Sphingomonadales	Sphingomonadaceae
2037235	Forehead	Bacteria	Bacteroidetes	Bacteroidia	Bacteroidales	Prevotellaceae	Prevotella	copri
2041719	Left Forearm	Bacteria	Proteobacteria	Alphaproteobacteria	Rickettsiales	mitochondria	Acanthamoeba	castellanii
2041855	Right Palm	Bacteria	Proteobacteria	Gammaproteobacteria	Alteromonadales	Idiomarinaceae	Idiomarina
204816	Left Forearm	Bacteria	Chloroflexi	Ktedonobacteria	JG30-KF-AS9
204874	Left Palm	Bacteria	Planctomycetes	Planctomycetia	Pirellulales	Pirellulaceae
204875	Forehead	Bacteria	Acidobacteria	Solibacteres	Solibacterales	Solibacteraceae	Candidatus Solibacter
2049561	Right Forearm	Bacteria	NKB19	TSBW08
205076	Left Palm	Bacteria	Proteobacteria	Gammaproteobacteria	Alteromonadales	Alteromonadaceae
205122	Left Forearm	Bacteria	Proteobacteria	Alphaproteobacteria	Sphingomonadales	Erythrobacteraceae
205244	Left Palm	Bacteria	Acidobacteria	Acidobacteria-6	iii1-15
20534	Forehead	Bacteria	Bacteroidetes	Bacteroidia	Bacteroidales	Paraprevotellaceae	Prevotella
2054575	Forehead	Bacteria	Proteobacteria	Gammaproteobacteria	Alteromonadales
2061560	Left Palm	Bacteria	GN02	BD1-5
206574	Left Palm	Bacteria	Firmicutes	Clostridia	Clostridiales	Ruminococcaceae	Faecalibacterium	prausnitzii
2065980	Forehead	Bacteria	Actinobacteria	Thermoleophilia	Gaiellales	Gaiellaceae
206978	Forehead	Archaea	Euryarchaeota	Methanomicrobia	Methanosarcinales	Methanosarcinaceae	Methanosarcina	mazei
206978	Forehead	Archaea	Euryarchaeota	Methanomicrobia	Methanosarcinales	Methanosarcinaceae	Methanosarcina	mazei
206978	Forehead	Archaea	Euryarchaeota	Methanomicrobia	Methanosarcinales	Methanosarcinaceae	Methanosarcina	mazei
207715	Right Forearm	Bacteria	Actinobacteria	Acidimicrobiia	Acidimicrobiales	C111
207780	Forehead	Bacteria	Proteobacteria	Betaproteobacteria	Burkholderiales
207780	Forehead	Bacteria	Proteobacteria	Betaproteobacteria	Burkholderiales
208343	Left Palm	Bacteria	Proteobacteria	Alphaproteobacteria	Sphingomonadales
208779	Right Forearm	Bacteria	Proteobacteria	Alphaproteobacteria	Rhizobiales
209310	Forehead	Bacteria	Proteobacteria	Betaproteobacteria	Rhodocyclales	Rhodocyclaceae	Sulfuritalea
209310	Forehead	Bacteria	Proteobacteria	Betaproteobacteria	Rhodocyclales	Rhodocyclaceae	Sulfuritalea
209507	Left Forearm	Bacteria	Proteobacteria	Alphaproteobacteria	Rhizobiales	Hyphomicrobiaceae	Rhodoplanes
210018	Left Forearm	Bacteria	Actinobacteria	Actinobacteria	Actinomycetales	Nocardioidaceae	Propionicimonas
210073	Left Forearm	Bacteria	Firmicutes	Clostridia	Clostridiales
210201	Forehead	Bacteria	Proteobacteria	Betaproteobacteria	Burkholderiales	Oxalobacteraceae	Janthinobacterium
210428	Forehead	Bacteria	Proteobacteria	Alphaproteobacteria	Rhizobiales	Hyphomicrobiaceae	Rhodoplanes
2113291	Left Palm	Bacteria	Proteobacteria	Gammaproteobacteria	Enterobacteriales	Enterobacteriaceae	Erwinia
2116283	Left Forearm	Bacteria	Proteobacteria	Gammaproteobacteria	Enterobacteriales	Enterobacteriaceae
2116283	Left Forearm	Bacteria	Proteobacteria	Gammaproteobacteria	Enterobacteriales	Enterobacteriaceae
211720	Left Forearm	Bacteria	Proteobacteria	Alphaproteobacteria	RF32
2130193	Forehead	Bacteria	Thermi	Deinococci	Thermales	Thermaceae	Thermus
213088	Forehead	Bacteria	Proteobacteria	Alphaproteobacteria	Sphingomonadales	Erythrobacteraceae
213088	Forehead	Bacteria	Proteobacteria	Alphaproteobacteria	Sphingomonadales	Erythrobacteraceae
2132002	Right Palm	Bacteria	Firmicutes	Clostridia	Clostridiales	Lachnospiraceae
213370	Right Palm	Bacteria	Proteobacteria	Deltaproteobacteria	Bdellovibrionales	Bdellovibrionaceae	Bdellovibrio
213399	Right Forearm	Bacteria	Firmicutes	Clostridia	Clostridiales	Ruminococcaceae	Ruminococcus
21368	Right Forearm	Bacteria	Proteobacteria	Betaproteobacteria	Burkholderiales	Comamonadaceae
21368	Right Forearm	Bacteria	Proteobacteria	Betaproteobacteria	Burkholderiales	Comamonadaceae
213764	Right Forearm	Bacteria	Proteobacteria	Alphaproteobacteria	Rhodospirillales	Rhodospirillaceae
213784	Right Forearm	Bacteria	Firmicutes	Clostridia	Clostridiales
214331	Left Palm	Bacteria	Firmicutes	Clostridia	Clostridiales	Mogibacteriaceae	Mogibacterium
214620	Left Palm	Bacteria	Planctomycetes	Pla4
214620	Left Palm	Bacteria	Planctomycetes	Pla4
215203	Right Forearm	Bacteria	TM7	SC3
215631	Left Forearm	Bacteria	Proteobacteria	Gammaproteobacteria	Oceanospirillales	Oceanospirillaceae	Marinomonas
216433	Left Forearm	Bacteria	Proteobacteria	Gammaproteobacteria	Pseudomonadales	Pseudomonadaceae	Pseudomonas
216604	Right Forearm	Bacteria	TM7	TM7-1
216695	Right Palm	Bacteria	Proteobacteria	Gammaproteobacteria	HTCC2188
2172155	Right Palm	Bacteria	Proteobacteria	Betaproteobacteria	Burkholderiales	Comamonadaceae	Limnohabitans
217330	Right Forearm	Bacteria	Proteobacteria	Betaproteobacteria	Gallionellales	Gallionellaceae	Gallionella
217410	Forehead	Bacteria	Proteobacteria	Gammaproteobacteria	Pseudomonadales	Pseudomonadaceae	Pseudomonas
217928	Right Forearm	Bacteria	Proteobacteria	Gammaproteobacteria	Pseudomonadales	Pseudomonadaceae
217972	Right Forearm	Bacteria	Acidobacteria	Sva0725	Sva0725
218098	Right Forearm	Bacteria	Bacteroidetes	Bacteroidia	Bacteroidales
218772	Right Forearm	Bacteria	Proteobacteria	Alphaproteobacteria	Rhizobiales	Phyllobacteriaceae	Mesorhizobium
219189	Right Forearm	Bacteria	Bacteroidetes	Flavobacteriia	Flavobacteriales	Weeksellaceae	Chryseobacterium
219248	Right Forearm	Bacteria	Proteobacteria	Gammaproteobacteria	Enterobacteriales	Enterobacteriaceae
219420	Left Palm	Bacteria	Proteobacteria	Betaproteobacteria	Rhodocyclales	Rhodocyclaceae	Azospira
2194877	Right Forearm	Bacteria	Proteobacteria	Betaproteobacteria	Burkholderiales	Comamonadaceae
220242	Forehead	Bacteria	Firmicutes	Clostridia	Clostridiales	Clostridiaceae	Proteiniclasticum
2205002	Left Palm	Bacteria	Proteobacteria	Gammaproteobacteria	Alteromonadales	OM60
220539	Forehead	Bacteria	Proteobacteria	Alphaproteobacteria	Rhizobiales	Rhizobiaceae	Rhizobium
220913	Forehead	Bacteria	Bacteroidetes	Cytophagia	Cytophagales	Cytophagaceae	Spirosoma
220913	Forehead	Bacteria	Bacteroidetes	Cytophagia	Cytophagales	Cytophagaceae	Spirosoma
221251	Right Forearm	Bacteria	Verrucomicrobia	Pedosphaerae	Pedosphaerales	Ellin515
221402	Right Palm	Bacteria	Bacteroidetes	Sphingobacteriia	Sphingobacteriales	Sphingobacteriaceae
221410	Forehead	Bacteria	Proteobacteria	Deltaproteobacteria	Myxococcales
2215032	Right Palm	Bacteria	Proteobacteria	Gammaproteobacteria	Chromatiales
221719	Right Palm	Bacteria	Chloroflexi	Anaerolineae	OPB11
2217830	Left Forearm	Bacteria	Proteobacteria	Alphaproteobacteria	Rhizobiales	Phyllobacteriaceae	Mesorhizobium
221811	Left Forearm	Bacteria	Armatimonadetes	Fimbriimonadia	Fimbriimonadales	Fimbriimonadaceae	Fimbriimonas
221888	Left Palm	Bacteria	Proteobacteria	Gammaproteobacteria
221896	Left Palm	Bacteria	Verrucomicrobia	Spartobacteria	Chthoniobacterales	Chthoniobacteraceae	Candidatus Xiphinematobacter
221904	Right Forearm	Bacteria	Firmicutes	Clostridia	Clostridiales	Tissierellaceae	Sedimentibacter
222163	Right Palm	Bacteria	Bacteroidetes	Sphingobacteriia	Sphingobacteriales	Sphingobacteriaceae
222350	Left Palm	Bacteria	Proteobacteria	Alphaproteobacteria	Rhizobiales	Hyphomicrobiaceae	Rhodoplanes
222350	Left Palm	Bacteria	Proteobacteria	Alphaproteobacteria	Rhizobiales	Hyphomicrobiaceae	Rhodoplanes
2225714	Forehead	Bacteria	Firmicutes	Bacilli	Bacillales	Paenibacillaceae	Paenibacillus	chondroitinus
222657	Right Forearm	Bacteria	Firmicutes	Bacilli	Bacillales	Paenibacillaceae	Brevibacillus
222699	Right Forearm	Bacteria	Proteobacteria	Alphaproteobacteria	Sphingomonadales	Sphingomonadaceae	Sphingomonas	wittichii
222753	Right Palm	Bacteria	Proteobacteria	Gammaproteobacteria	Alteromonadales	Alteromonadaceae	Cellvibrio
223209	Right Palm	Bacteria	Proteobacteria	Gammaproteobacteria	Alteromonadales	Alteromonadaceae	ZD0117
2234409	Forehead	Bacteria	Actinobacteria	Actinobacteria	Actinomycetales	Microbacteriaceae
2242126	Left Palm	Bacteria	Planctomycetes	Planctomycetia	Gemmatales	Gemmataceae	Gemmata
2243	Left Palm	Bacteria	Bacteroidetes	Flavobacteriia	Flavobacteriales	Blattabacteriaceae	Blattabacterium
224453	Forehead	Bacteria	Planctomycetes	Planctomycetia	Gemmatales	Isosphaeraceae
224453	Forehead	Bacteria	Planctomycetes	Planctomycetia	Gemmatales	Isosphaeraceae
224531	Left Forearm	Bacteria	Acidobacteria	Solibacteres	Solibacterales	Solibacteraceae
224670	Left Forearm	Bacteria	Proteobacteria	Gammaproteobacteria	Enterobacteriales	Enterobacteriaceae
224731	Right Palm	Bacteria	Bacteroidetes	Bacteroidia	Bacteroidales	Prevotellaceae	Prevotella
224877	Right Palm	Bacteria	Proteobacteria	Betaproteobacteria	Rhodocyclales	Rhodocyclaceae
225042	Left Palm	Bacteria	Proteobacteria	Deltaproteobacteria	Desulfovibrionales	Desulfovibrionaceae	Desulfovibrio
2252255	Forehead	Bacteria	Firmicutes	Clostridia	Clostridiales	Lachnospiraceae	Catonella
2252255	Forehead	Bacteria	Firmicutes	Clostridia	Clostridiales	Lachnospiraceae	Catonella
225760	Forehead	Bacteria	Cyanobacteria	Oscillatoriophycideae	Oscillatoriales	Phormidiaceae	Phormidium
2258410	Forehead	Bacteria	Bacteroidetes	Saprospirae	Saprospirales	Chitinophagaceae	Sediminibacterium
225894	Forehead	Bacteria	Verrucomicrobia	Pedosphaerae	Pedosphaerales	Ellin517
225894	Forehead	Bacteria	Verrucomicrobia	Pedosphaerae	Pedosphaerales	Ellin517
2259380	Forehead	Bacteria	Bacteroidetes	Sphingobacteriia	Sphingobacteriales
226404	Left Forearm	Bacteria	Proteobacteria	Gammaproteobacteria	Enterobacteriales	Enterobacteriaceae
226596	Left Forearm	Bacteria	Proteobacteria	Alphaproteobacteria	Rhizobiales
2273343	Right Palm	Bacteria	Chloroflexi	Anaerolineae	SHA-20
228232	Forehead	Bacteria	Firmicutes	Clostridia	Clostridiales
2293557	Forehead	Bacteria	Firmicutes	Clostridia	Clostridiales	Lachnospiraceae
229501	Left Palm	Bacteria	Proteobacteria	Deltaproteobacteria	PB19
2297613	Left Palm	Bacteria	Actinobacteria	Actinobacteria	Actinomycetales	Microbacteriaceae	Microbacterium
229831	Forehead	Bacteria	Proteobacteria	Betaproteobacteria	Rhodocyclales	Rhodocyclaceae
229993	Right Forearm	Bacteria	Proteobacteria	Deltaproteobacteria	Myxococcales	OM27
230273	Left Forearm	Bacteria	Proteobacteria	Gammaproteobacteria	Xanthomonadales	Xanthomonadaceae
230528	Forehead	Bacteria	Firmicutes	Clostridia	Clostridiales	Lachnospiraceae	Coprococcus
2316421	Forehead	Bacteria	Chloroflexi	C0119
231787	Right Forearm	Bacteria	Proteobacteria	Gammaproteobacteria	Enterobacteriales	Enterobacteriaceae
2325811	Left Forearm	Bacteria	Bacteroidetes	Cytophagia	Cytophagales	Flammeovirgaceae
2326547	Right Palm	Bacteria	Proteobacteria	Gammaproteobacteria	Pseudomonadales	Moraxellaceae	Acinetobacter
2326547	Right Palm	Bacteria	Proteobacteria	Gammaproteobacteria	Pseudomonadales	Moraxellaceae	Acinetobacter
2326547	Right Palm	Bacteria	Proteobacteria	Gammaproteobacteria	Pseudomonadales	Moraxellaceae	Acinetobacter
232905	Left Forearm	Bacteria	Bacteroidetes	Flavobacteriia	Flavobacteriales	Cryomorphaceae
233573	Right Forearm	Bacteria	Firmicutes	Erysipelotrichi	Erysipelotrichales	Erysipelotrichaceae	Eubacterium	cylindroides
234121	Left Palm	Bacteria	Firmicutes	Clostridia	Clostridiales
234394	Left Palm	Bacteria	Bacteroidetes	Saprospirae	Saprospirales	Chitinophagaceae
234447	Left Forearm	Bacteria	Firmicutes	Clostridia	Clostridiales	Christensenellaceae
234716	Right Forearm	Bacteria	Proteobacteria	Betaproteobacteria	Burkholderiales	Comamonadaceae
234751	Right Forearm	Bacteria	Firmicutes	Clostridia	Clostridiales
234751	Right Forearm	Bacteria	Firmicutes	Clostridia	Clostridiales
235065	Right Palm	Bacteria	Tenericutes	Mollicutes	RF39
2353837	Left Palm	Bacteria	Bacteroidetes	Saprospirae	Saprospirales	Chitinophagaceae	Flavisolibacter
2354638	Right Forearm	Bacteria	Proteobacteria	Alphaproteobacteria	Rhodobacterales	Rhodobacteraceae
235720	Left Forearm	Bacteria	Firmicutes	Bacilli	Bacillales	Bacillaceae
235834	Right Palm	Bacteria	Actinobacteria	Actinobacteria	Actinomycetales	Streptomycetaceae	Streptomyces
236459	Right Forearm	Bacteria	Proteobacteria	Alphaproteobacteria	Rhizobiales	Methylobacteriaceae	Methylobacterium
236870	Right Palm	Bacteria	Firmicutes	Bacilli	Bacillales	Paenibacillaceae	Paenibacillus
236910	Right Palm	Bacteria	Chloroflexi	Anaerolineae	SBR1031	A4b
236922	Left Forearm	Bacteria	Proteobacteria	Alphaproteobacteria	Rhizobiales	Bradyrhizobiaceae
237047	Forehead	Bacteria	Gemmatimonadetes	Gemmatimonadetes
237047	Forehead	Bacteria	Gemmatimonadetes	Gemmatimonadetes
237063	Forehead	Bacteria	Firmicutes	Clostridia	Clostridiales
237179	Right Forearm	Bacteria	Actinobacteria	Actinobacteria	Actinomycetales	Intrasporangiaceae
237179	Right Forearm	Bacteria	Actinobacteria	Actinobacteria	Actinomycetales	Intrasporangiaceae
237185	Forehead	Bacteria	Planctomycetes	Phycisphaerae	WD2101
237185	Forehead	Bacteria	Planctomycetes	Phycisphaerae	WD2101
237295	Left Forearm	Bacteria	Proteobacteria	Deltaproteobacteria	Desulfobacterales	Desulfobacteraceae
237479	Left Forearm	Bacteria	Proteobacteria	Deltaproteobacteria
237760	Left Forearm	Bacteria	Firmicutes	Clostridia	Clostridiales	Clostridiaceae
238051	Left Forearm	Bacteria	Firmicutes	Bacilli	Bacillales	Planococcaceae
239470	Left Forearm	Bacteria	Firmicutes	Bacilli	Bacillales	Planococcaceae	Planomicrobium
239562	Left Palm	Bacteria	Firmicutes	Clostridia	Clostridiales
239667	Left Forearm	Bacteria	Firmicutes	Bacilli	Lactobacillales	Lactobacillaceae	Lactobacillus
239739	Forehead	Bacteria	Actinobacteria	Actinobacteria	Actinomycetales	Nocardioidaceae
239739	Forehead	Bacteria	Actinobacteria	Actinobacteria	Actinomycetales	Nocardioidaceae
240135	Left Palm	Bacteria	Proteobacteria	Gammaproteobacteria	Enterobacteriales	Enterobacteriaceae
240137	Forehead	Bacteria	Actinobacteria	Thermoleophilia	Solirubrobacterales	Solirubrobacteraceae
240268	Forehead	Bacteria	Bacteroidetes	Sphingobacteriia	Sphingobacteriales	Sphingobacteriaceae	Pedobacter
240658	Right Forearm	Bacteria	Proteobacteria	Epsilonproteobacteria	Campylobacterales	Campylobacteraceae	Arcobacter
240664	Left Palm	Bacteria	Proteobacteria	Alphaproteobacteria	Rhodobacterales	Rhodobacteraceae
240664	Left Palm	Bacteria	Proteobacteria	Alphaproteobacteria	Rhodobacterales	Rhodobacteraceae
241009	Right Palm	Bacteria	Proteobacteria	Alphaproteobacteria	Rhizobiales	Rhizobiaceae	Agrobacterium
241009	Right Palm	Bacteria	Proteobacteria	Alphaproteobacteria	Rhizobiales	Rhizobiaceae	Agrobacterium
241095	Left Palm	Bacteria	Firmicutes	Bacilli	Bacillales
241104	Forehead	Bacteria	Actinobacteria	Rubrobacteria	Rubrobacterales	Rubrobacteraceae	Rubrobacter
241449	Left Palm	Bacteria	Proteobacteria	Alphaproteobacteria	Rhizobiales
241499	Left Palm	Bacteria	Actinobacteria	Thermoleophilia	Gaiellales	Gaiellaceae
241615	Left Palm	Bacteria	Proteobacteria	Alphaproteobacteria	Rhizobiales	Brucellaceae	Ochrobactrum
241971	Right Forearm	Bacteria	Bacteroidetes	Flavobacteriia	Flavobacteriales	Flavobacteriaceae	Flavobacterium
242046	Forehead	Bacteria	Firmicutes	Clostridia	Clostridiales
242917	Left Palm	Bacteria	Firmicutes	Bacilli	Lactobacillales	Lactobacillaceae	Lactobacillus
242930	Left Forearm	Bacteria	Proteobacteria	Alphaproteobacteria	Rhizobiales	Rhizobiaceae	Agrobacterium
243161	Right Palm	Bacteria	Actinobacteria	Actinobacteria	Actinomycetales	Nocardioidaceae
243579	Left Palm	Bacteria	Actinobacteria	Thermoleophilia	Gaiellales	Gaiellaceae
243610	Left Palm	Bacteria	Actinobacteria	Acidimicrobiia	Acidimicrobiales	EB1017
2440019	Left Forearm	Bacteria	Proteobacteria	Epsilonproteobacteria	Campylobacterales	Helicobacteraceae	Sulfurimonas
244336	Forehead	Bacteria	Firmicutes	Bacilli	Bacillales	Paenibacillaceae	Paenibacillus
244388	Right Palm	Bacteria	Actinobacteria	Acidimicrobiia	Acidimicrobiales	C111
244827	Left Forearm	Bacteria	Proteobacteria	Betaproteobacteria	SBla14
245307	Left Palm	Bacteria	Proteobacteria	Gammaproteobacteria	Xanthomonadales	Xanthomonadaceae
245377	Left Forearm	Bacteria	Firmicutes	Clostridia	Clostridiales	Veillonellaceae	Sporomusa
245377	Left Forearm	Bacteria	Firmicutes	Clostridia	Clostridiales	Veillonellaceae	Sporomusa
245625	Right Palm	Bacteria	Firmicutes	Clostridia	Clostridiales	Lachnospiraceae
245713	Right Palm	Bacteria	Bacteroidetes	Cytophagia	Cytophagales	Cytophagaceae
246214	Left Palm	Bacteria	Proteobacteria	Alphaproteobacteria	Rhizobiales	Bradyrhizobiaceae
246217	Left Forearm	Bacteria	Proteobacteria	Alphaproteobacteria	Rhodospirillales	Acetobacteraceae
246240	Right Forearm	Bacteria	Proteobacteria	Betaproteobacteria	Burkholderiales	Comamonadaceae
246619	Forehead	Bacteria	Planctomycetes	Planctomycetia	Planctomycetales	Planctomycetaceae	Planctomyces
246739	Right Palm	Bacteria	Proteobacteria	Betaproteobacteria	Burkholderiales	Comamonadaceae
247890	Left Forearm	Bacteria	Proteobacteria	Alphaproteobacteria	Rhodobacterales	Rhodobacteraceae
247981	Left Forearm	Bacteria	Proteobacteria	Deltaproteobacteria	Bdellovibrionales	Bdellovibrionaceae	Bdellovibrio
248296	Left Forearm	Bacteria	Proteobacteria	Alphaproteobacteria	Sphingomonadales	Sphingomonadaceae
2485	Right Forearm	Bacteria	Bacteroidetes	Flavobacteriia	Flavobacteriales	Flavobacteriaceae	Aequorivita
248648	Left Forearm	Bacteria	Bacteroidetes	Flavobacteriia	Flavobacteriales	Weeksellaceae	Chryseobacterium
248801	Forehead	Bacteria	Actinobacteria	Actinobacteria	Actinomycetales	Geodermatophilaceae	Geodermatophilus
2489887	Right Forearm	Bacteria	Proteobacteria	Gammaproteobacteria	Pseudomonadales	Pseudomonadaceae
249375	Left Palm	Bacteria	Actinobacteria	Actinobacteria	Actinomycetales	Microbacteriaceae	Microbacterium
249766	Right Palm	Bacteria	Proteobacteria	Gammaproteobacteria	Enterobacteriales	Enterobacteriaceae
249816	Left Palm	Bacteria	Bacteroidetes	Flavobacteriia	Flavobacteriales	Flavobacteriaceae	Winogradskyella
250148	Right Palm	Bacteria	Actinobacteria	Actinobacteria	Actinomycetales	Kineosporiaceae	Kineococcus
250241	Left Forearm	Bacteria	Actinobacteria	Actinobacteria	Actinomycetales
250270	Left Palm	Bacteria	Firmicutes	Clostridia	Clostridiales
250291	Right Forearm	Bacteria	Planctomycetes	Phycisphaerae	WD2101
250395	Left Palm	Bacteria	Firmicutes	Bacilli	Lactobacillales	Lactobacillaceae	Lactobacillus
250586	Right Forearm	Bacteria	Proteobacteria	Gammaproteobacteria	Pseudomonadales	Pseudomonadaceae
250586	Right Forearm	Bacteria	Proteobacteria	Gammaproteobacteria	Pseudomonadales	Pseudomonadaceae
2506486	Right Forearm	Bacteria	Firmicutes	Clostridia	Clostridiales	Ruminococcaceae
2508129	Forehead	Archaea	Euryarchaeota	Methanobacteria	Methanobacteriales	Methanobacteriaceae	Methanobacterium
251539	Right Palm	Bacteria	Proteobacteria	Deltaproteobacteria	Myxococcales
252581	Forehead	Bacteria	Planctomycetes	Planctomycetia	Gemmatales	Gemmataceae
252581	Forehead	Bacteria	Planctomycetes	Planctomycetia	Gemmatales	Gemmataceae
2527277	Right Forearm	Bacteria	Actinobacteria	Actinobacteria	Actinomycetales	Streptomycetaceae	Streptomyces
253429	Left Forearm	Bacteria	Bacteroidetes	Flavobacteriia	Flavobacteriales	Weeksellaceae	Chryseobacterium
253721	Forehead	Bacteria	Proteobacteria	Betaproteobacteria	Burkholderiales
253721	Forehead	Bacteria	Proteobacteria	Betaproteobacteria	Burkholderiales
253724	Left Forearm	Bacteria	Proteobacteria	Deltaproteobacteria	Myxococcales
253776	Forehead	Bacteria	Firmicutes	Bacilli	Lactobacillales	Streptococcaceae	Lactococcus
253902	Left Palm	Bacteria	Cyanobacteria	Oscillatoriophycideae	Oscillatoriales	Phormidiaceae	Phormidium
253908	Left Forearm	Bacteria	Bacteroidetes	Saprospirae	Saprospirales	Chitinophagaceae
253948	Forehead	Bacteria	Proteobacteria	Betaproteobacteria	SC-I-84
2542324	Forehead	Bacteria	Proteobacteria	Alphaproteobacteria	Rickettsiales	mitochondria
254580	Forehead	Bacteria	Firmicutes	Bacilli	Bacillales	Bacillaceae	Bacillus
254846	Right Forearm	Bacteria	Firmicutes	Clostridia	Clostridiales	Lachnospiraceae
255112	Left Forearm	Bacteria	Verrucomicrobia	Verrucomicrobiae	Verrucomicrobiales	Verrucomicrobiaceae
255112	Left Forearm	Bacteria	Verrucomicrobia	Verrucomicrobiae	Verrucomicrobiales	Verrucomicrobiaceae
255657	Forehead	Bacteria	Proteobacteria	Gammaproteobacteria	Oceanospirillales	Halomonadaceae	Halomonas	anticariensis
255657	Forehead	Bacteria	Proteobacteria	Gammaproteobacteria	Oceanospirillales	Halomonadaceae	Halomonas	anticariensis
255811	Right Palm	Bacteria	Chloroflexi	Chloroflexi	Roseiflexales	Kouleothrixaceae	Kouleothrix
255819	Left Palm	Bacteria	Actinobacteria	Rubrobacteria	Rubrobacterales	Rubrobacteraceae	Rubrobacter
256116	Right Forearm	Bacteria	Proteobacteria	Gammaproteobacteria	Pseudomonadales	Pseudomonadaceae	Pseudomonas
256823	Forehead	Bacteria	Proteobacteria	Alphaproteobacteria	Sphingomonadales
256823	Forehead	Bacteria	Proteobacteria	Alphaproteobacteria	Sphingomonadales
257069	Forehead	Bacteria	Proteobacteria	Gammaproteobacteria	Oceanospirillales
257206	Forehead	Bacteria	Proteobacteria	TA18	CV90
257322	Forehead	Bacteria	Actinobacteria	Acidimicrobiia	Acidimicrobiales
2579595	Left Forearm	Bacteria	Bacteroidetes	Bacteroidia	Bacteroidales
258140	Right Forearm	Bacteria	Actinobacteria	Actinobacteria	Actinomycetales	Actinomycetaceae	Mobiluncus
258140	Right Forearm	Bacteria	Actinobacteria	Actinobacteria	Actinomycetales	Actinomycetaceae	Mobiluncus
258165	Left Palm	Bacteria	Firmicutes	Clostridia	Clostridiales
259111	Right Palm	Bacteria	Firmicutes	Bacilli	Lactobacillales	Lactobacillaceae	Lactobacillus
259155	Forehead	Bacteria	WS3	PRR-12	Sediment-1	PRR-10
259155	Forehead	Bacteria	WS3	PRR-12	Sediment-1	PRR-10
259155	Forehead	Bacteria	WS3	PRR-12	Sediment-1	PRR-10
259677	Forehead	Bacteria	Tenericutes	Mollicutes	RF39
2598752	Left Forearm	Bacteria	Proteobacteria	Gammaproteobacteria	Thiotrichales	Piscirickettsiaceae
260261	Left Forearm	Bacteria	Actinobacteria	Acidimicrobiia	Acidimicrobiales	C111
2603	Left Forearm	Bacteria	Bacteroidetes	Cytophagia	Cytophagales	Cytophagaceae	Hymenobacter
2606073	Right Forearm	Bacteria	Proteobacteria	Betaproteobacteria	Burkholderiales	Comamonadaceae	Rubrivivax
2606073	Right Forearm	Bacteria	Proteobacteria	Betaproteobacteria	Burkholderiales	Comamonadaceae	Rubrivivax
261920	Left Forearm	Bacteria	Proteobacteria	Gammaproteobacteria
262661	Forehead	Bacteria	Bacteroidetes	Flavobacteriia	Flavobacteriales	Flavobacteriaceae
262661	Forehead	Bacteria	Bacteroidetes	Flavobacteriia	Flavobacteriales	Flavobacteriaceae
2640347	Forehead	Bacteria	Proteobacteria	Alphaproteobacteria	Sphingomonadales	Sphingomonadaceae	Novosphingobium
264185	Left Palm	Bacteria	Proteobacteria	Gammaproteobacteria	Xanthomonadales	Xanthomonadaceae
264229	Right Forearm	Bacteria	Bacteroidetes	Flavobacteriia	Flavobacteriales	Flavobacteriaceae	Flavobacterium
264258	Left Forearm	Bacteria	Proteobacteria	Gammaproteobacteria	Alteromonadales	OM60
264326	Left Forearm	Bacteria	Acidobacteria	Solibacteres	Solibacterales
264463	Forehead	Bacteria	Actinobacteria	Actinobacteria	Actinomycetales	Nocardioidaceae
264673	Left Palm	Bacteria	Proteobacteria	Gammaproteobacteria	Pseudomonadales	Pseudomonadaceae	Pseudomonas
265715	Forehead	Bacteria	Proteobacteria	Gammaproteobacteria	Pseudomonadales	Pseudomonadaceae	Pseudomonas
265855	Right Forearm	Bacteria	Proteobacteria	Deltaproteobacteria	Syntrophobacterales	Syntrophaceae	Syntrophus
265871	Left Forearm	Bacteria	Firmicutes	Clostridia	Clostridiales	Ruminococcaceae
265940	Left Palm	Bacteria	Firmicutes	Clostridia	Clostridiales	Ruminococcaceae	Ruminococcus
2661150	Left Forearm	Bacteria	Planctomycetes	Planctomycetia	Gemmatales	Gemmataceae	Gemmata
2661154	Forehead	Bacteria	Proteobacteria	Alphaproteobacteria	Rhizobiales	Rhodobiaceae	Afifella
266132	Forehead	Bacteria	Armatimonadetes	Armatimonadia	Armatimonadales	Armatimonadaceae
2662130	Left Forearm	Bacteria	Firmicutes	Clostridia	Clostridiales	Veillonellaceae	Veillonella	parvula
2662130	Left Forearm	Bacteria	Firmicutes	Clostridia	Clostridiales	Veillonellaceae	Veillonella	parvula
266549	Forehead	Bacteria	Bacteroidetes	Cytophagia	Cytophagales	Cytophagaceae
267039	Right Forearm	Bacteria	Firmicutes	Clostridia	Clostridiales	Lachnospiraceae	Blautia
267286	Left Palm	Bacteria	Firmicutes	Clostridia	Clostridiales
267674	Left Forearm	Bacteria	Verrucomicrobia	Verrucomicrobiae	Verrucomicrobiales	Verrucomicrobiaceae	Luteolibacter
267701	Left Forearm	Bacteria	Cyanobacteria	Synechococcophycideae	Pseudanabaenales	Pseudanabaenaceae	Leptolyngbya
267958	Left Palm	Bacteria	Firmicutes	Clostridia	Clostridiales
268065	Left Forearm	Bacteria	Proteobacteria	Alphaproteobacteria	Rhizobiales
268162	Right Palm	Bacteria	Proteobacteria	Gammaproteobacteria	Pseudomonadales	Pseudomonadaceae	Pseudomonas
2684587	Right Palm	Bacteria	Proteobacteria	Deltaproteobacteria	Syntrophobacterales	Syntrophaceae
268609	Right Forearm	Bacteria	Firmicutes	Clostridia	Clostridiales	Clostridiaceae	Proteiniclasticum
2686369	Right Forearm	Bacteria	Firmicutes	Clostridia	Clostridiales	Lachnospiraceae	Ruminococcus
2686369	Right Forearm	Bacteria	Firmicutes	Clostridia	Clostridiales	Lachnospiraceae	Ruminococcus
2693225	Right Forearm	Bacteria	Proteobacteria	Alphaproteobacteria	Sphingomonadales	Sphingomonadaceae	Sphingomonas
269376	Right Forearm	Bacteria	Proteobacteria	Alphaproteobacteria	Rhodobacterales	Rhodobacteraceae
269386	Forehead	Bacteria	Cyanobacteria	4C0d-2	YS2
270263	Left Palm	Bacteria	Actinobacteria	Actinobacteria	Actinomycetales	Micrococcaceae
27032	Forehead	Bacteria	Proteobacteria	Gammaproteobacteria	Enterobacteriales	Enterobacteriaceae	Erwinia
270382	Right Palm	Bacteria	Firmicutes	Clostridia	Clostridiales
270593	Right Palm	Bacteria	Proteobacteria	Deltaproteobacteria	Syntrophobacterales	Syntrophaceae
271132	Right Palm	Bacteria	TPD-58
2712080	Right Forearm	Bacteria	Proteobacteria	Alphaproteobacteria	Rhodospirillales	Rhodospirillaceae
2714750	Right Forearm	Bacteria	Chloroflexi	Anaerolineae	Anaerolineales	Anaerolinaceae
2714750	Right Forearm	Bacteria	Chloroflexi	Anaerolineae	Anaerolineales	Anaerolinaceae
27216	Left Palm	Bacteria	Proteobacteria	Gammaproteobacteria	Xanthomonadales	Xanthomonadaceae	Luteimonas
27216	Left Palm	Bacteria	Proteobacteria	Gammaproteobacteria	Xanthomonadales	Xanthomonadaceae	Luteimonas
272611	Forehead	Bacteria	Armatimonadetes	Armatimonadia	Armatimonadales	Armatimonadaceae
2727521	Forehead	Bacteria	Proteobacteria	Betaproteobacteria
272782	Right Palm	Bacteria	Acidobacteria	Solibacteres	Solibacterales
273018	Forehead	Bacteria	Bacteroidetes	Saprospirae	Saprospirales	Chitinophagaceae
2730676	Left Forearm	Bacteria	Firmicutes	Clostridia	Clostridiales	Clostridiaceae	SMB53
273913	Right Forearm	Bacteria	Proteobacteria	Deltaproteobacteria	Desulfovibrionales	Desulfomicrobiaceae	Desulfomicrobium
274021	Left Palm	Bacteria	Firmicutes	Clostridia	Clostridiales	Lachnospiraceae
2741780	Right Palm	Bacteria	Actinobacteria	Actinobacteria	Actinomycetales	Geodermatophilaceae	Modestobacter
274308	Right Forearm	Bacteria	Proteobacteria	Alphaproteobacteria	Sphingomonadales	Erythrobacteraceae
274827	Left Forearm	Bacteria	Proteobacteria	Gammaproteobacteria	Pseudomonadales	Pseudomonadaceae	Pseudomonas
274827	Left Forearm	Bacteria	Proteobacteria	Gammaproteobacteria	Pseudomonadales	Pseudomonadaceae	Pseudomonas
275053	Left Palm	Bacteria	Proteobacteria	Alphaproteobacteria	Rhizobiales
275257	Forehead	Bacteria	Proteobacteria	Alphaproteobacteria	Rhizobiales	Aurantimonadaceae
275303	Right Palm	Bacteria	Firmicutes	Bacilli	Bacillales	Paenibacillaceae	Paenibacillus
275621	Left Forearm	Bacteria	Firmicutes	Bacilli	Bacillales	Paenibacillaceae	Paenibacillus
275997	Left Forearm	Bacteria	Firmicutes	Bacilli	Bacillales	Planococcaceae
2761428	Forehead	Bacteria	Proteobacteria	Gammaproteobacteria	Xanthomonadales	Xanthomonadaceae
276429	Forehead	Bacteria	Proteobacteria	Gammaproteobacteria	Xanthomonadales	Sinobacteraceae
277409	Right Forearm	Bacteria	Proteobacteria	Betaproteobacteria
277414	Right Forearm	Bacteria	Actinobacteria	Actinobacteria	Actinomycetales	Streptomycetaceae	Streptomyces	aculeolatus
277521	Right Forearm	Bacteria	Proteobacteria	Betaproteobacteria	Burkholderiales	Comamonadaceae
277616	Left Forearm	Bacteria	Bacteroidetes	Flavobacteriia	Flavobacteriales	Cryomorphaceae	Fluviicola
277727	Left Forearm	Bacteria	Bacteroidetes	Sphingobacteriia	Sphingobacteriales
2781721	Left Palm	Archaea	Euryarchaeota	Thermoplasmata	E2	Marine group II
278300	Forehead	Bacteria	Bacteroidetes	Flavobacteriia	Flavobacteriales	Flavobacteriaceae
278430	Left Palm	Bacteria	Proteobacteria	Gammaproteobacteria	Thiotrichales	Piscirickettsiaceae
279050	Forehead	Bacteria	Chlorobi	Ignavibacteria	Ignavibacteriales	lheB3-7
279203	Right Forearm	Bacteria	Planctomycetes	Planctomycetia	Gemmatales	Gemmataceae	Gemmata
279266	Right Forearm	Bacteria	Proteobacteria	Gammaproteobacteria	Xanthomonadales	Xanthomonadaceae
279325	Right Palm	Bacteria	Actinobacteria	Actinobacteria	Actinomycetales	Microbacteriaceae	Salinibacterium
279341	Left Palm	Bacteria	Proteobacteria	Gammaproteobacteria	Xanthomonadales	Xanthomonadaceae
2795129	Forehead	Bacteria	Firmicutes	Clostridia	Clostridiales	Peptostreptococcaceae
2795129	Forehead	Bacteria	Firmicutes	Clostridia	Clostridiales	Peptostreptococcaceae
279572	Left Forearm	Bacteria	TM7	TM7-1
279617	Forehead	Bacteria	Bacteroidetes	Bacteroidia	Bacteroidales
279617	Forehead	Bacteria	Bacteroidetes	Bacteroidia	Bacteroidales
279910	Forehead	Bacteria	Proteobacteria	Gammaproteobacteria	Pseudomonadales	Pseudomonadaceae	Pseudomonas
279993	Forehead	Bacteria	Proteobacteria	Betaproteobacteria	SC-I-84
28024	Right Palm	Bacteria	Firmicutes	Bacilli	Bacillales	Paenibacillaceae	Cohnella
28024	Right Palm	Bacteria	Firmicutes	Bacilli	Bacillales	Paenibacillaceae	Cohnella
28089	Forehead	Bacteria	Actinobacteria	Actinobacteria	Actinomycetales	Micromonosporaceae	Actinoplanes
2813	Left Forearm	Bacteria	Planctomycetes	Planctomycetia	Pirellulales	Pirellulaceae
281310	Left Palm	Bacteria	Firmicutes	Bacilli	Lactobacillales	Lactobacillaceae	Lactobacillus
281938	Right Forearm	Bacteria	Proteobacteria	Gammaproteobacteria
2819697	Right Forearm	Bacteria	Proteobacteria	Gammaproteobacteria	Xanthomonadales	Xanthomonadaceae	Lysobacter
2834426	Right Forearm	Bacteria	Acidobacteria	iii1-8	DS-18
283485	Left Palm	Bacteria	Proteobacteria	Gammaproteobacteria
2836859	Forehead	Bacteria	Actinobacteria	Actinobacteria	Actinomycetales	Microbacteriaceae
284168	Left Forearm	Bacteria	Verrucomicrobia	Opitutae	Opitutales	Opitutaceae	Opitutus
284177	Left Forearm	Bacteria	Proteobacteria	Betaproteobacteria	Burkholderiales	Oxalobacteraceae	Janthinobacterium
2848150	Left Forearm	Bacteria	Proteobacteria	Betaproteobacteria	Burkholderiales	Comamonadaceae
2852379	Right Palm	Bacteria	Bacteroidetes	Rhodothermi	Rhodothermales	Rhodothermaceae	Rubricoccus
2861	Left Palm	Bacteria	Planctomycetes	Planctomycetia	Planctomycetales	Planctomycetaceae	Planctomyces
286874	Left Forearm	Bacteria	Proteobacteria	Betaproteobacteria	Burkholderiales	Comamonadaceae
287211	Left Forearm	Bacteria	Proteobacteria	Alphaproteobacteria	Rhizobiales
287211	Left Forearm	Bacteria	Proteobacteria	Alphaproteobacteria	Rhizobiales
287559	Right Forearm	Bacteria	Firmicutes	Bacilli	Bacillales	Planococcaceae	Lysinibacillus	boronitolerans
287646	Left Forearm	Bacteria	Proteobacteria	Betaproteobacteria	Burkholderiales	Oxalobacteraceae	Ralstonia
287776	Left Forearm	Bacteria	Firmicutes	Bacilli	Bacillales	Bacillaceae	Bacillus
2878	Left Forearm	Bacteria	Planctomycetes	Planctomycetia	Gemmatales	Isosphaeraceae
288029	Right Forearm	Bacteria	Proteobacteria	Alphaproteobacteria	Sphingomonadales
2885262	Left Forearm	Bacteria	Proteobacteria	Alphaproteobacteria	Rhodobacterales	Rhodobacteraceae
288683	Right Palm	Bacteria	Actinobacteria	Coriobacteriia	Coriobacteriales	Coriobacteriaceae
289293	Right Forearm	Bacteria	Firmicutes	Clostridia	Clostridiales	Clostridiaceae	Clostridium	perfringens
289441	Forehead	Bacteria	Proteobacteria	Gammaproteobacteria	Pseudomonadales	Pseudomonadaceae	Pseudomonas
289441	Forehead	Bacteria	Proteobacteria	Gammaproteobacteria	Pseudomonadales	Pseudomonadaceae	Pseudomonas
289917	Forehead	Bacteria	Firmicutes	Clostridia	Clostridiales	Ruminococcaceae
289974	Right Palm	Bacteria	Firmicutes	Bacilli	Lactobacillales	Streptococcaceae	Lactococcus
289974	Right Palm	Bacteria	Firmicutes	Bacilli	Lactobacillales	Streptococcaceae	Lactococcus
290144	Right Forearm	Bacteria	TM7	TM7-3	CW040	F16
290235	Right Palm	Bacteria	Firmicutes	Bacilli	Lactobacillales	Lactobacillaceae	Lactobacillus
290240	Right Palm	Bacteria	Firmicutes	Clostridia	Clostridiales	Lachnospiraceae	Epulopiscium
290284	Left Palm	Bacteria	Firmicutes	Clostridia	Clostridiales	Ruminococcaceae
290370	Left Forearm	Bacteria	WPS-2
290401	Right Palm	Bacteria	Bacteroidetes	Saprospirae	Saprospirales	Chitinophagaceae
2904384	Left Forearm	Bacteria	Acidobacteria	Acidobacteria-6	iii1-15
290735	Left Palm	Bacteria	Firmicutes	Bacilli	Lactobacillales	Streptococcaceae	Streptococcus
2910306	Forehead	Bacteria	Proteobacteria	Betaproteobacteria	Burkholderiales	Oxalobacteraceae
291149	Left Forearm	Bacteria	Firmicutes	Bacilli	Lactobacillales	Leuconostocaceae	Leuconostoc
291202	Right Forearm	Bacteria	Firmicutes	Clostridia	Clostridiales	Ruminococcaceae
2914024	Left Forearm	Bacteria	Bacteroidetes	Flavobacteriia	Flavobacteriales	Flavobacteriaceae	Flavobacterium
291496	Right Palm	Bacteria	Firmicutes	Clostridia	Clostridiales	Lachnospiraceae
291996	Forehead	Bacteria	Firmicutes	Clostridia	Clostridiales	Ruminococcaceae
2920372	Forehead	Bacteria	Proteobacteria	Betaproteobacteria
292041	Right Forearm	Bacteria	Bacteroidetes	Bacteroidia	Bacteroidales	Prevotellaceae	Prevotella	copri
2922585	Forehead	Bacteria	Proteobacteria	Alphaproteobacteria	Rickettsiales	Rickettsiaceae
2922585	Forehead	Bacteria	Proteobacteria	Alphaproteobacteria	Rickettsiales	Rickettsiaceae
2922585	Forehead	Bacteria	Proteobacteria	Alphaproteobacteria	Rickettsiales	Rickettsiaceae
292871	Forehead	Bacteria	Firmicutes	Clostridia	Clostridiales
292871	Forehead	Bacteria	Firmicutes	Clostridia	Clostridiales
292921	Right Forearm	Bacteria	Bacteroidetes	Bacteroidia	Bacteroidales	Prevotellaceae	Prevotella	copri
292921	Right Forearm	Bacteria	Bacteroidetes	Bacteroidia	Bacteroidales	Prevotellaceae	Prevotella	copri
292921	Right Forearm	Bacteria	Bacteroidetes	Bacteroidia	Bacteroidales	Prevotellaceae	Prevotella	copri
293049	Forehead	Bacteria	Firmicutes	Clostridia	Clostridiales
293097	Forehead	Bacteria	Firmicutes	Clostridia	Clostridiales
293097	Forehead	Bacteria	Firmicutes	Clostridia	Clostridiales
293440	Forehead	Bacteria	Bacteroidetes	Flavobacteriia	Flavobacteriales	Cryomorphaceae	Fluviicola
2936048	Right Palm	Bacteria	Firmicutes	Erysipelotrichi	Erysipelotrichales	Erysipelotrichaceae	p-75-a5
29387	Right Palm	Bacteria	Proteobacteria	Deltaproteobacteria	Syntrophobacterales	Syntrophorhabdaceae
294053	Right Forearm	Bacteria	Bacteroidetes	Bacteroidia	Bacteroidales	Prevotellaceae	Prevotella
294451	Forehead	Bacteria	Verrucomicrobia	Verrucomicrobiae	Verrucomicrobiales	Verrucomicrobiaceae	Akkermansia
294451	Forehead	Bacteria	Verrucomicrobia	Verrucomicrobiae	Verrucomicrobiales	Verrucomicrobiaceae	Akkermansia
2946783	Right Palm	Bacteria	Proteobacteria	Alphaproteobacteria	Sphingomonadales	Erythrobacteraceae
2946783	Right Palm	Bacteria	Proteobacteria	Alphaproteobacteria	Sphingomonadales	Erythrobacteraceae
295359	Right Forearm	Bacteria	Firmicutes	Bacilli	Bacillales	Bacillaceae
296082	Left Palm	Bacteria	Bacteroidetes	Bacteroidia	Bacteroidales	Prevotellaceae	Prevotella
296086	Right Palm	Bacteria	Actinobacteria	Thermoleophilia	Solirubrobacterales
296330	Right Palm	Bacteria	Firmicutes	Clostridia	Clostridiales
29704	Right Forearm	Bacteria	Proteobacteria	Betaproteobacteria	Burkholderiales	Comamonadaceae	Hylemonella
297378	Right Forearm	Bacteria	Firmicutes	Clostridia	Clostridiales	Clostridiaceae	Clostridium
29805	Right Palm	Bacteria	Cyanobacteria	Synechococcophycideae	Pseudanabaenales	Pseudanabaenaceae	Leptolyngbya
2982514	Left Palm	Bacteria	Proteobacteria	Gammaproteobacteria
299050	Forehead	Bacteria	Bacteroidetes	Flavobacteriia	Flavobacteriales	Flavobacteriaceae
299302	Right Forearm	Bacteria	Firmicutes	Clostridia	Clostridiales	Lachnospiraceae
2997866	Right Palm	Bacteria	Firmicutes	Clostridia	Clostridiales	Ruminococcaceae
30060	Forehead	Bacteria	Proteobacteria	Deltaproteobacteria	Syntrophobacterales	Syntrophaceae	Desulfomonile
30060	Forehead	Bacteria	Proteobacteria	Deltaproteobacteria	Syntrophobacterales	Syntrophaceae	Desulfomonile
300703	Forehead	Bacteria	Firmicutes	Bacilli	Bacillales	Planococcaceae	Rummeliibacillus
300853	Left Palm	Bacteria	Bacteroidetes	Bacteroidia	Bacteroidales	Paraprevotellaceae	CF231
300935	Left Palm	Bacteria	Firmicutes	Bacilli	Lactobacillales	Lactobacillaceae	Lactobacillus
3010526	Forehead	Bacteria	OP8	OP8_1
301251	Right Forearm	Bacteria	Bacteroidetes	Bacteroidia	Bacteroidales	Prevotellaceae	Prevotella
301251	Right Forearm	Bacteria	Bacteroidetes	Bacteroidia	Bacteroidales	Prevotellaceae	Prevotella
301253	Right Palm	Bacteria	Bacteroidetes	Bacteroidia	Bacteroidales	Prevotellaceae	Prevotella	copri
301472	Left Forearm	Bacteria	Firmicutes	Bacilli	Bacillales	Bacillaceae
301574	Forehead	Bacteria	Firmicutes	Bacilli	Lactobacillales	Streptococcaceae	Streptococcus
302352	Right Forearm	Bacteria	Firmicutes	Clostridia	Clostridiales	Lachnospiraceae
302909	Forehead	Bacteria	Firmicutes	Clostridia	Clostridiales	Lachnospiraceae
302909	Forehead	Bacteria	Firmicutes	Clostridia	Clostridiales	Lachnospiraceae
3036504	Right Forearm	Bacteria	Proteobacteria	Alphaproteobacteria	Rhodobacterales	Rhodobacteraceae	Anaerospora
303963	Left Palm	Bacteria	Firmicutes	Clostridia	Clostridiales	Peptostreptococcaceae
3040675	Left Palm	Bacteria	Bacteroidetes	Cytophagia	Cytophagales	Cytophagaceae
3040916	Forehead	Bacteria	Tenericutes	Mollicutes	RF39
3040916	Forehead	Bacteria	Tenericutes	Mollicutes	RF39
304539	Forehead	Bacteria	Bacteroidetes	Bacteroidia	Bacteroidales	Porphyromonadaceae	Parabacteroides
304539	Forehead	Bacteria	Bacteroidetes	Bacteroidia	Bacteroidales	Porphyromonadaceae	Parabacteroides
304539	Forehead	Bacteria	Bacteroidetes	Bacteroidia	Bacteroidales	Porphyromonadaceae	Parabacteroides
3047667	Left Palm	Bacteria	Bacteroidetes	Saprospirae	Saprospirales	Chitinophagaceae
305616	Left Forearm	Bacteria	Proteobacteria	Deltaproteobacteria	Myxococcales	Haliangiaceae
305960	Right Palm	Bacteria	Verrucomicrobia	Verrucomicrobiae	Verrucomicrobiales	Verrucomicrobiaceae	Verrucomicrobium
306069	Left Forearm	Bacteria	Firmicutes	Bacilli	Bacillales	Paenibacillaceae	Brevibacillus	reuszeri
306315	Right Forearm	Bacteria	Firmicutes	Clostridia	Clostridiales	Ruminococcaceae	Oscillospira
307203	Left Forearm	Bacteria	Proteobacteria	Alphaproteobacteria	Rhodobacterales	Rhodobacteraceae
3072298	Right Forearm	Bacteria	Firmicutes	Bacilli	Bacillales	Bacillaceae	Bacillus
307679	Right Palm	Bacteria	Proteobacteria	Betaproteobacteria	Burkholderiales	Comamonadaceae
3078643	Left Forearm	Bacteria	Proteobacteria	Gammaproteobacteria	Pseudomonadales	Pseudomonadaceae	Pseudomonas
307869	Left Palm	Bacteria	Bacteroidetes	Sphingobacteriia	Sphingobacteriales
308249	Right Palm	Bacteria	Firmicutes	Bacilli	Lactobacillales	Lactobacillaceae	Lactobacillus
3085831	Right Palm	Bacteria	Proteobacteria	Alphaproteobacteria	Sphingomonadales	Erythrobacteraceae
3085831	Right Palm	Bacteria	Proteobacteria	Alphaproteobacteria	Sphingomonadales	Erythrobacteraceae
309790	Forehead	Bacteria	Proteobacteria	Gammaproteobacteria	PYR10d3
310215	Left Palm	Bacteria	Bacteroidetes	Bacteroidia	Bacteroidales	S24-7
310215	Left Palm	Bacteria	Bacteroidetes	Bacteroidia	Bacteroidales	S24-7
310558	Left Palm	Bacteria	Bacteroidetes	Saprospirae	Saprospirales
310558	Left Palm	Bacteria	Bacteroidetes	Saprospirae	Saprospirales
31123	Left Palm	Bacteria	Actinobacteria	Actinobacteria	Actinomycetales	Actinomycetaceae	Arcanobacterium
311532	Right Forearm	Bacteria	Firmicutes	Clostridia	Clostridiales	Mogibacteriaceae
3116300	Forehead	Bacteria	Proteobacteria	Betaproteobacteria	Methylophilales
311692	Left Palm	Bacteria	Firmicutes	Clostridia	Clostridiales	Lachnospiraceae
3117366	Right Palm	Bacteria	Firmicutes	Clostridia	Clostridiales	Ruminococcaceae
311947	Right Forearm	Bacteria	Firmicutes	Clostridia	Clostridiales	Ruminococcaceae
312294	Right Forearm	Bacteria	Firmicutes	Bacilli	Bacillales
312835	Right Forearm	Bacteria	Firmicutes	Clostridia	Clostridiales	Lachnospiraceae	Coprococcus
312863	Forehead	Bacteria	Proteobacteria	Betaproteobacteria	Rhodocyclales	Rhodocyclaceae	Thauera
312863	Forehead	Bacteria	Proteobacteria	Betaproteobacteria	Rhodocyclales	Rhodocyclaceae	Thauera
312863	Forehead	Bacteria	Proteobacteria	Betaproteobacteria	Rhodocyclales	Rhodocyclaceae	Thauera
313060	Forehead	Bacteria	Proteobacteria	Gammaproteobacteria	Enterobacteriales	Enterobacteriaceae
314477	Forehead	Bacteria	Proteobacteria	Alphaproteobacteria	Rhodospirillales	Acetobacteraceae
3146787	Forehead	Bacteria	Proteobacteria	Betaproteobacteria	Burkholderiales	Comamonadaceae
314755	Forehead	Bacteria	Firmicutes	Clostridia	Clostridiales	Clostridiaceae	Clostridium
315189	Right Palm	Bacteria	Firmicutes	Bacilli	Lactobacillales	Lactobacillaceae	Lactobacillus
3173413	Right Forearm	Bacteria	Bacteroidetes	Bacteroidia	Bacteroidales	Bacteroidaceae	Bacteroides
317814	Right Forearm	Bacteria	Firmicutes	Clostridia	Clostridiales	Ruminococcaceae
318318	Forehead	Bacteria	Proteobacteria	Alphaproteobacteria	Rhizobiales	Beijerinckiaceae
318451	Right Palm	Bacteria	Proteobacteria	Gammaproteobacteria	Pseudomonadales	Pseudomonadaceae
318503	Left Palm	Bacteria	Firmicutes	Clostridia	Clostridiales
318777	Right Forearm	Bacteria	Firmicutes	Clostridia	Clostridiales	Veillonellaceae	Phascolarctobacterium
3195723	Right Forearm	Bacteria	Firmicutes	Clostridia	Clostridiales	Ruminococcaceae	Oscillospira
3195932	Left Forearm	Bacteria	Bacteroidetes	Bacteroidia	Bacteroidales	Bacteroidaceae	Bacteroides
319870	Right Forearm	Bacteria	Firmicutes	Clostridia	Clostridiales	Eubacteriaceae	Anaerofustis
319870	Right Forearm	Bacteria	Firmicutes	Clostridia	Clostridiales	Eubacteriaceae	Anaerofustis
320016	Left Palm	Bacteria	Proteobacteria	Gammaproteobacteria	Pseudomonadales	Pseudomonadaceae	Pseudomonas
3202330	Right Forearm	Bacteria	Proteobacteria	Deltaproteobacteria	MIZ46
3205427	Left Forearm	Bacteria	Proteobacteria	Alphaproteobacteria	Rhizobiales
3205427	Left Forearm	Bacteria	Proteobacteria	Alphaproteobacteria	Rhizobiales
320892	Forehead	Bacteria	Bacteroidetes	Flavobacteriia	Flavobacteriales	Flavobacteriaceae	Flavobacterium
321124	Right Palm	Bacteria	Bacteroidetes	Flavobacteriia	Flavobacteriales	Flavobacteriaceae
321484	Left Palm	Bacteria	Firmicutes	Clostridia	Clostridiales	Ruminococcaceae	Oscillospira
321742	Forehead	Bacteria	TM7	TM7-1
322118	Right Forearm	Bacteria	Firmicutes	Clostridia	Clostridiales
322505	Forehead	Bacteria	Firmicutes	Clostridia	Clostridiales	Lachnospiraceae
322801	Right Forearm	Bacteria	Proteobacteria	Alphaproteobacteria	Rhodobacterales	Rhodobacteraceae
32348	Right Palm	Bacteria	Proteobacteria	Alphaproteobacteria	Rhodospirillales	Acetobacteraceae
323488	Left Palm	Bacteria	Planctomycetes	Planctomycetia	Pirellulales	Pirellulaceae
323488	Left Palm	Bacteria	Planctomycetes	Planctomycetia	Pirellulales	Pirellulaceae
3240079	Left Forearm	Bacteria	Cyanobacteria	4C0d-2	SM1D11
3241355	Right Forearm	Bacteria	Cyanobacteria	4C0d-2	MLE1-12
324529	Left Palm	Bacteria	Proteobacteria	Deltaproteobacteria	Bdellovibrionales	Bacteriovoracaceae
324529	Left Palm	Bacteria	Proteobacteria	Deltaproteobacteria	Bdellovibrionales	Bacteriovoracaceae
324804	Right Palm	Bacteria	Bacteroidetes	Bacteroidia	Bacteroidales
324890	Left Palm	Bacteria	Proteobacteria	Betaproteobacteria	Burkholderiales	Comamonadaceae
3251963	Left Palm	Bacteria	Actinobacteria	Actinobacteria	Actinomycetales	Microbacteriaceae	Microbacterium
325934	Right Palm	Bacteria	Planctomycetes	Planctomycetia	Gemmatales	Isosphaeraceae
3261569	Forehead	Bacteria	Proteobacteria	Deltaproteobacteria	Myxococcales
326232	Forehead	Bacteria	Proteobacteria	Deltaproteobacteria	Myxococcales
326308	Left Forearm	Bacteria	Proteobacteria	Gammaproteobacteria	Xanthomonadales	Xanthomonadaceae	Stenotrophomonas
326605	Forehead	Bacteria	Proteobacteria	Gammaproteobacteria	Pseudomonadales	Pseudomonadaceae	Pseudomonas
326605	Forehead	Bacteria	Proteobacteria	Gammaproteobacteria	Pseudomonadales	Pseudomonadaceae	Pseudomonas
326869	Forehead	Bacteria	Proteobacteria	Alphaproteobacteria
326873	Right Forearm	Bacteria	Proteobacteria	Gammaproteobacteria	Xanthomonadales	Xanthomonadaceae
32738	Left Palm	Bacteria	TM7	TM7-1
327387	Right Forearm	Bacteria	Firmicutes	Clostridia	Clostridiales	Ruminococcaceae	Ruminococcus
327863	Left Forearm	Bacteria	Proteobacteria	Alphaproteobacteria	Rhodobacterales	Rhodobacteraceae
327863	Left Forearm	Bacteria	Proteobacteria	Alphaproteobacteria	Rhodobacterales	Rhodobacteraceae
32831	Forehead	Bacteria	Proteobacteria	Alphaproteobacteria	Rhizobiales
32831	Forehead	Bacteria	Proteobacteria	Alphaproteobacteria	Rhizobiales
329	Right Palm	Archaea	Euryarchaeota	Methanomicrobia	Methanomicrobiales	Methanomicrobiaceae	Methanofollis
329032	Forehead	Bacteria	Tenericutes	Mollicutes	RF39
329997	Forehead	Bacteria	Proteobacteria	Gammaproteobacteria	Pseudomonadales	Moraxellaceae	Acinetobacter	johnsonii
330566	Forehead	Bacteria	Firmicutes	Clostridia	Clostridiales	Lachnospiraceae	Blautia
330951	Right Forearm	Bacteria	Proteobacteria	Gammaproteobacteria	Pseudomonadales	Moraxellaceae	Acinetobacter
331014	Forehead	Bacteria	Firmicutes	Clostridia	Clostridiales
331156	Right Palm	Bacteria	Firmicutes	Clostridia	Clostridiales
3313612	Forehead	Bacteria	Planctomycetes	Planctomycetia	Pirellulales	Pirellulaceae	Pirellula
331781	Right Palm	Bacteria	Proteobacteria	Betaproteobacteria
332041	Forehead	Bacteria	Gemmatimonadetes	Gemm-1
3320487	Right Palm	Bacteria	Proteobacteria	Betaproteobacteria
332244	Left Forearm	Bacteria	Proteobacteria	Gammaproteobacteria	Alteromonadales	Shewanellaceae	Shewanella
332326	Left Palm	Bacteria	Proteobacteria	Betaproteobacteria	Burkholderiales	Comamonadaceae
332574	Left Forearm	Bacteria	Proteobacteria	Gammaproteobacteria	Xanthomonadales	Sinobacteraceae
332574	Left Forearm	Bacteria	Proteobacteria	Gammaproteobacteria	Xanthomonadales	Sinobacteraceae
332691	Left Forearm	Bacteria	Proteobacteria	Alphaproteobacteria	Rhodobacterales	Rhodobacteraceae
333120	Right Palm	Bacteria	Chloroflexi	Anaerolineae	SBR1031	oc28
3334351	Forehead	Bacteria	Bacteroidetes	Saprospirae	Saprospirales	Chitinophagaceae
3334943	Left Forearm	Bacteria	Proteobacteria	Betaproteobacteria
333495	Right Palm	Bacteria	Proteobacteria	Betaproteobacteria	Burkholderiales	Comamonadaceae
333899	Left Palm	Bacteria	TM7	TM7-1
334113	Right Forearm	Bacteria	Acidobacteria	Acidobacteria-6	iii1-15
334839	Right Palm	Bacteria	Firmicutes	Clostridia	Clostridiales	Ruminococcaceae
3352047	Forehead	Bacteria	Proteobacteria	Alphaproteobacteria	Rhodospirillales	Rhodospirillaceae
335577	Right Forearm	Bacteria	Firmicutes	Clostridia	Clostridiales	Lachnospiraceae	Blautia
3357674	Left Palm	Bacteria	Proteobacteria	Alphaproteobacteria	Rhodospirillales	Rhodospirillaceae	Phaeospirillum
336281	Left Forearm	Bacteria	Proteobacteria	Betaproteobacteria	Burkholderiales	Alcaligenaceae	Sutterella
336710	Right Forearm	Bacteria	Bacteroidetes	Bacteroidia	Bacteroidales	Bacteroidaceae	Bacteroides
337538	Right Forearm	Bacteria	Firmicutes	Clostridia	Clostridiales	Lachnospiraceae
337538	Right Forearm	Bacteria	Firmicutes	Clostridia	Clostridiales	Lachnospiraceae
338117	Forehead	Bacteria	Proteobacteria	Gammaproteobacteria	Alteromonadales	OM60
338231	Right Forearm	Bacteria	Planctomycetes	Planctomycetia	Planctomycetales	Planctomycetaceae	Planctomyces
338845	Left Forearm	Bacteria	Firmicutes	Bacilli	Lactobacillales	Lactobacillaceae	Lactobacillus
338845	Left Forearm	Bacteria	Firmicutes	Bacilli	Lactobacillales	Lactobacillaceae	Lactobacillus
338952	Right Palm	Bacteria	Firmicutes	Bacilli	Bacillales	Bacillaceae	Anoxybacillus	kestanbolensis
338952	Right Palm	Bacteria	Firmicutes	Bacilli	Bacillales	Bacillaceae	Anoxybacillus	kestanbolensis
339053	Left Palm	Bacteria	Proteobacteria	Betaproteobacteria	Burkholderiales	Oxalobacteraceae	Janthinobacterium	lividum
3392967	Left Palm	Bacteria	Proteobacteria	Alphaproteobacteria	BD7-3
340714	Left Palm	Bacteria	Proteobacteria	Alphaproteobacteria	Rhizobiales
341071	Forehead	Bacteria	Bacteroidetes	Flavobacteriia	Flavobacteriales	Flavobacteriaceae
341142	Left Forearm	Bacteria	Bacteroidetes	Saprospirae	Saprospirales	Chitinophagaceae	Segetibacter
341800	Left Forearm	Bacteria	Proteobacteria	Gammaproteobacteria	Pseudomonadales	Moraxellaceae	Acinetobacter	johnsonii
341959	Forehead	Bacteria	Proteobacteria	Gammaproteobacteria	Alteromonadales	OM60
342221	Left Forearm	Bacteria	Firmicutes	Bacilli	Bacillales	Staphylococcaceae
3422630	Left Palm	Bacteria	Firmicutes	Clostridia	Clostridiales	Ruminococcaceae
342268	Right Forearm	Bacteria	Firmicutes	Clostridia	Clostridiales	Clostridiaceae	SMB53
342325	Left Forearm	Bacteria	Proteobacteria	Alphaproteobacteria	Rhodobacterales	Rhodobacteraceae
3423513	Right Palm	Bacteria	Proteobacteria	Betaproteobacteria	Burkholderiales
3424669	Right Palm	Bacteria	Firmicutes	Clostridia	Clostridiales	Lachnospiraceae
3424669	Right Palm	Bacteria	Firmicutes	Clostridia	Clostridiales	Lachnospiraceae
343273	Left Palm	Bacteria	Firmicutes	Bacilli	Lactobacillales	Carnobacteriaceae
343284	Left Forearm	Bacteria	Proteobacteria	Betaproteobacteria	Burkholderiales	Comamonadaceae
343284	Left Forearm	Bacteria	Proteobacteria	Betaproteobacteria	Burkholderiales	Comamonadaceae
343608	Right Palm	Bacteria	Proteobacteria	Betaproteobacteria	Burkholderiales	Comamonadaceae
3436277	Forehead	Bacteria	Proteobacteria	Betaproteobacteria	Rhodocyclales	Rhodocyclaceae
343750	Forehead	Bacteria	Bacteroidetes	Cytophagia	Cytophagales	Flammeovirgaceae
344394	Right Palm	Bacteria	Firmicutes	Clostridia	Clostridiales	Peptostreptococcaceae
3449121	Right Forearm	Bacteria	Bacteroidetes	Bacteroidia	Bacteroidales	Porphyromonadaceae	Parabacteroides
3452788	Right Palm	Bacteria	Firmicutes	Clostridia	Clostridiales
3452794	Right Palm	Bacteria	Firmicutes	Clostridia	Clostridiales	Acidaminobacteraceae	Fusibacter
345379	Forehead	Bacteria	Planctomycetes	Planctomycetia	Gemmatales	Isosphaeraceae
3454149	Right Palm	Bacteria	Proteobacteria	Alphaproteobacteria	Sphingomonadales	Sphingomonadaceae	Sphingomonas	azotifigens
3454562	Left Palm	Bacteria	Cyanobacteria	Oscillatoriophycideae	Chroococcales	Xenococcaceae
3458188	Left Palm	Bacteria	Bacteroidetes	Flavobacteriia	Flavobacteriales	Flavobacteriaceae	Flavobacterium
3458188	Left Palm	Bacteria	Bacteroidetes	Flavobacteriia	Flavobacteriales	Flavobacteriaceae	Flavobacterium
345978	Left Palm	Bacteria	Chloroflexi	Anaerolineae	Caldilineales	Caldilineaceae
345978	Left Palm	Bacteria	Chloroflexi	Anaerolineae	Caldilineales	Caldilineaceae
346293	Forehead	Bacteria	Proteobacteria	Betaproteobacteria	Burkholderiales
3466725	Right Forearm	Bacteria	Firmicutes	Clostridia	Clostridiales
3471582	Left Forearm	Bacteria	Proteobacteria	Gammaproteobacteria	Legionellales	Coxiellaceae	Aquicella
347195	Right Forearm	Bacteria	Bacteroidetes	Sphingobacteriia	Sphingobacteriales	Sphingobacteriaceae
347628	Left Forearm	Bacteria	Actinobacteria	Coriobacteriia	Coriobacteriales	Coriobacteriaceae	Slackia
3478707	Right Forearm	Bacteria	Proteobacteria	Betaproteobacteria	Burkholderiales	Comamonadaceae
348642	Left Forearm	Bacteria	Firmicutes	Clostridia	Clostridiales	Lachnospiraceae
3486915	Right Palm	Bacteria	Proteobacteria	Alphaproteobacteria	Rhizobiales	Hyphomicrobiaceae	Rhodoplanes
3486915	Right Palm	Bacteria	Proteobacteria	Alphaproteobacteria	Rhizobiales	Hyphomicrobiaceae	Rhodoplanes
3486915	Right Palm	Bacteria	Proteobacteria	Alphaproteobacteria	Rhizobiales	Hyphomicrobiaceae	Rhodoplanes
348806	Right Forearm	Bacteria	Firmicutes	Clostridia	Clostridiales	Tissierellaceae	ph2
348997	Left Forearm	Bacteria	Proteobacteria	Gammaproteobacteria	Pseudomonadales	Moraxellaceae
349311	Left Forearm	Bacteria	Proteobacteria	Alphaproteobacteria	Rhizobiales
3494920	Right Palm	Bacteria	Bacteroidetes	Flavobacteriia	Flavobacteriales	Flavobacteriaceae
349970	Left Forearm	Bacteria	Firmicutes	Clostridia	Clostridiales	Veillonellaceae
350043	Right Palm	Bacteria	Firmicutes	Bacilli	Bacillales	Bacillaceae	Virgibacillus
350384	Right Forearm	Bacteria	Firmicutes	Bacilli	Bacillales	Bacillaceae	Alkalibacillus
3506234	Right Forearm	Bacteria	Bacteroidetes	Bacteroidia	Bacteroidales	Porphyromonadaceae
3510697	Right Palm	Bacteria	Bacteroidetes	Bacteroidia	Bacteroidales
3512817	Left Forearm	Bacteria	Firmicutes	Bacilli	Bacillales	Bacillaceae
3512817	Left Forearm	Bacteria	Firmicutes	Bacilli	Bacillales	Bacillaceae
352034	Right Forearm	Bacteria	Bacteroidetes	Bacteroidia	Bacteroidales	Bacteroidaceae	Bacteroides
3521180	Left Palm	Bacteria	Bacteroidetes	Sphingobacteriia	Sphingobacteriales	Sphingobacteriaceae
3526330	Forehead	Bacteria	Acidobacteria	Acidobacteria-6	iii1-15
3526330	Forehead	Bacteria	Acidobacteria	Acidobacteria-6	iii1-15
3529330	Left Palm	Bacteria	Firmicutes	Clostridia	Clostridiales
353069	Forehead	Bacteria	Firmicutes	Bacilli	Bacillales	Bacillaceae	Bacillus	firmus
353124	Right Forearm	Bacteria	Firmicutes	Clostridia	Clostridiales	Lachnospiraceae	Roseburia
353491	Left Palm	Bacteria	Proteobacteria	Betaproteobacteria	Burkholderiales	Comamonadaceae
353729	Right Palm	Bacteria	Proteobacteria	Deltaproteobacteria	Myxococcales	Myxococcaceae	Anaeromyxobacter
353729	Right Palm	Bacteria	Proteobacteria	Deltaproteobacteria	Myxococcales	Myxococcaceae	Anaeromyxobacter
3540195	Forehead	Bacteria	Cyanobacteria	Oscillatoriophycideae	Chroococcales	Xenococcaceae
354124	Forehead	Bacteria	Proteobacteria	Gammaproteobacteria	Alteromonadales
35418	Right Palm	Bacteria	Bacteroidetes	Saprospirae	Saprospirales	Saprospiraceae	Saprospira
354334	Left Palm	Bacteria	Firmicutes	Clostridia	Clostridiales	Ruminococcaceae
3544569	Right Forearm	Bacteria	Firmicutes	Clostridia	Clostridiales	Ruminococcaceae
3544722	Left Forearm	Bacteria	Proteobacteria	Alphaproteobacteria	Rickettsiales
354600	Right Forearm	Bacteria	Proteobacteria	Gammaproteobacteria	Legionellales	Legionellaceae
354839	Forehead	Bacteria	Firmicutes	Bacilli	Bacillales	Bacillaceae	Bacillus
354839	Forehead	Bacteria	Firmicutes	Bacilli	Bacillales	Bacillaceae	Bacillus
3549277	Left Palm	Bacteria	Proteobacteria	Alphaproteobacteria	Rhodobacterales	Rhodobacteraceae
3549384	Forehead	Bacteria	Bacteroidetes	Saprospirae	Saprospirales	Chitinophagaceae	Sediminibacterium
355265	Forehead	Bacteria	Cyanobacteria	Oscillatoriophycideae	Chroococcales	Xenococcaceae
355578	Right Forearm	Bacteria	Firmicutes	Erysipelotrichi	Erysipelotrichales	Erysipelotrichaceae	PSB-M-3
355695	Right Forearm	Bacteria	Firmicutes	Bacilli	Bacillales	Bacillaceae	Bacillus
356348	Forehead	Bacteria	Proteobacteria	Alphaproteobacteria	Rickettsiales
356348	Forehead	Bacteria	Proteobacteria	Alphaproteobacteria	Rickettsiales
356864	Left Palm	Bacteria	Proteobacteria	Gammaproteobacteria	Enterobacteriales	Enterobacteriaceae
357169	Left Forearm	Bacteria	Firmicutes	Bacilli	Bacillales	Bacillaceae	Bacillus
3582363	Left Forearm	Bacteria	Proteobacteria	Deltaproteobacteria	Myxococcales	OM27
358386	Forehead	Bacteria	Proteobacteria	Alphaproteobacteria	Rhodospirillales	Acetobacteraceae	Roseomonas
3601211	Forehead	Bacteria	Proteobacteria	Betaproteobacteria	Burkholderiales
3601211	Forehead	Bacteria	Proteobacteria	Betaproteobacteria	Burkholderiales
3601211	Forehead	Bacteria	Proteobacteria	Betaproteobacteria	Burkholderiales
3601211	Forehead	Bacteria	Proteobacteria	Betaproteobacteria	Burkholderiales
3601211	Forehead	Bacteria	Proteobacteria	Betaproteobacteria	Burkholderiales
360124	Left Palm	Bacteria	Bacteroidetes	Saprospirae	Saprospirales	Chitinophagaceae
3603504	Left Forearm	Bacteria	Verrucomicrobia	Verrucomicrobiae	Verrucomicrobiales	Verrucomicrobiaceae
360385	Left Forearm	Bacteria	Firmicutes	Clostridia	Clostridiales	Lachnospiraceae	Blautia	producta
360440	Left Palm	Bacteria	Proteobacteria	Gammaproteobacteria	Pseudomonadales	Moraxellaceae	Acinetobacter
360440	Left Palm	Bacteria	Proteobacteria	Gammaproteobacteria	Pseudomonadales	Moraxellaceae	Acinetobacter
3606148	Forehead	Bacteria	Proteobacteria	Gammaproteobacteria	Alteromonadales	Alteromonadaceae	Marinimicrobium
360660	Right Palm	Bacteria	Firmicutes	Clostridia	Clostridiales	Lachnospiraceae	Blautia
360730	Right Palm	Bacteria	Bacteroidetes	Bacteroidia	Bacteroidales	Odoribacteraceae	Butyricimonas
360730	Right Palm	Bacteria	Bacteroidetes	Bacteroidia	Bacteroidales	Odoribacteraceae	Butyricimonas
360730	Right Palm	Bacteria	Bacteroidetes	Bacteroidia	Bacteroidales	Odoribacteraceae	Butyricimonas
362389	Right Forearm	Bacteria	Firmicutes	Clostridia	Clostridiales	Lachnospiraceae	Blautia
362470	Left Forearm	Bacteria	Firmicutes	Erysipelotrichi	Erysipelotrichales	Erysipelotrichaceae	cc_115
362645	Right Forearm	Bacteria	Acidobacteria	Acidobacteria-6	iii1-15
362955	Forehead	Bacteria	Firmicutes	Clostridia	Clostridiales
363617	Left Palm	Bacteria	Bacteroidetes	Saprospirae	Saprospirales	Chitinophagaceae
363735	Right Palm	Bacteria	Firmicutes	Clostridia	Clostridiales	Lachnospiraceae	Blautia
36378	Left Palm	Bacteria	Firmicutes	Clostridia	Clostridiales	Ruminococcaceae
3642350	Left Palm	Bacteria	Actinobacteria	Actinobacteria	Actinomycetales	Williamsiaceae	Williamsia
364935	Right Palm	Bacteria	Firmicutes	Clostridia	Clostridiales	Tissierellaceae	Anaerococcus
365101	Forehead	Bacteria	Thermi	Deinococci	Deinococcales	Deinococcaceae	Deinococcus
365101	Forehead	Bacteria	Thermi	Deinococci	Deinococcales	Deinococcaceae	Deinococcus
365174	Forehead	Bacteria	Firmicutes	Bacilli	Bacillales	Alicyclobacillaceae	Alicyclobacillus
3654574	Right Forearm	Bacteria	Proteobacteria	Alphaproteobacteria	Rhodobacterales	Rhodobacteraceae
3655698	Right Palm	Bacteria	Proteobacteria	Betaproteobacteria	Burkholderiales
366147	Right Palm	Bacteria	Bacteroidetes	Bacteroidia	Bacteroidales	Paraprevotellaceae	Paraprevotella
366161	Right Forearm	Bacteria	Firmicutes	Clostridia	Clostridiales	Lachnospiraceae
3671383	Forehead	Bacteria	Bacteroidetes	Bacteroidia	Bacteroidales	Bacteroidaceae	Bacteroides
3684928	Forehead	Bacteria	Proteobacteria	Deltaproteobacteria	Myxococcales	Haliangiaceae
3684928	Forehead	Bacteria	Proteobacteria	Deltaproteobacteria	Myxococcales	Haliangiaceae
3685952	Forehead	Bacteria	Bacteroidetes	Flavobacteriia	Flavobacteriales	Cryomorphaceae
3685952	Forehead	Bacteria	Bacteroidetes	Flavobacteriia	Flavobacteriales	Cryomorphaceae
3692328	Forehead	Bacteria	Proteobacteria	Alphaproteobacteria	Rhizobiales	Methylocystaceae
3695905	Forehead	Bacteria	Nitrospirae	Nitrospira	Nitrospirales	0319-6A21
3695905	Forehead	Bacteria	Nitrospirae	Nitrospira	Nitrospirales	0319-6A21
369994	Left Forearm	Bacteria	Firmicutes	Clostridia	Clostridiales
369994	Left Forearm	Bacteria	Firmicutes	Clostridia	Clostridiales
3721061	Forehead	Bacteria	Proteobacteria	Alphaproteobacteria	Rhodobacterales	Rhodobacteraceae
3721617	Left Forearm	Bacteria	Firmicutes	Bacilli	Lactobacillales	Aerococcaceae
373239	Left Palm	Bacteria	Actinobacteria	Actinobacteria	Actinomycetales
373243	Left Forearm	Bacteria	Acidobacteria	Chloracidobacteria	RB41
3741114	Left Palm	Bacteria	Bacteroidetes	Flavobacteriia	Flavobacteriales	Flavobacteriaceae
3741114	Left Palm	Bacteria	Bacteroidetes	Flavobacteriia	Flavobacteriales	Flavobacteriaceae
3742723	Left Forearm	Bacteria	Bacteroidetes	BME43
3759020	Forehead	Bacteria	Firmicutes	Clostridia	Clostridiales	Clostridiaceae	Clostridium
3759020	Forehead	Bacteria	Firmicutes	Clostridia	Clostridiales	Clostridiaceae	Clostridium
3760221	Right Palm	Bacteria	Firmicutes	Bacilli	Bacillales	Alicyclobacillaceae
3761972	Right Forearm	Bacteria	Bacteroidetes	Flavobacteriia	Flavobacteriales	Cryomorphaceae	Fluviicola
376348	Left Forearm	Bacteria	Proteobacteria	Deltaproteobacteria	Myxococcales
376348	Left Forearm	Bacteria	Proteobacteria	Deltaproteobacteria	Myxococcales
376348	Left Forearm	Bacteria	Proteobacteria	Deltaproteobacteria	Myxococcales
376621	Right Palm	Bacteria	Firmicutes	Clostridia	Clostridiales	Tissierellaceae	1968-01-01
3768994	Left Palm	Bacteria	Proteobacteria	Gammaproteobacteria	Xanthomonadales	Xanthomonadaceae
3769417	Left Palm	Bacteria	TM7	TM7-3
377426	Right Forearm	Bacteria	Proteobacteria	Alphaproteobacteria	Sphingomonadales	Sphingomonadaceae	Sphingobium
3781084	Right Palm	Bacteria	Spirochaetes	MVP-15	PL-11B10
3794596	Forehead	Bacteria	Chloroflexi	Anaerolineae	Anaerolineales	Anaerolinaceae
37958	Right Forearm	Bacteria	Proteobacteria	Betaproteobacteria	Burkholderiales	Alcaligenaceae
3801106	Left Palm	Bacteria	Proteobacteria	Alphaproteobacteria	Rhizobiales	Hyphomicrobiaceae	Devosia
3801733	Right Forearm	Bacteria	Actinobacteria	Thermoleophilia	Gaiellales	Gaiellaceae
38159	Right Palm	Bacteria	Proteobacteria	Alphaproteobacteria	Rhizobiales	Rhizobiaceae	Agrobacterium
38211	Forehead	Bacteria	Firmicutes	Clostridia	Clostridiales
3833747	Right Palm	Bacteria	Bacteroidetes	Sphingobacteriia	Sphingobacteriales	Sphingobacteriaceae
3837248	Left Palm	Bacteria	Planctomycetes	Planctomycetia	Gemmatales	Isosphaeraceae
383992	Left Palm	Bacteria	Firmicutes	Clostridia	Clostridiales
3842054	Forehead	Bacteria	Proteobacteria	Gammaproteobacteria	Oceanospirillales	Saccharospirillaceae	Reinekea
3843951	Left Palm	Bacteria	Actinobacteria	Thermoleophilia	Gaiellales	Gaiellaceae
3856408	Right Forearm	Bacteria	Firmicutes	Clostridia	Clostridiales	Lachnospiraceae
385807	Right Forearm	Bacteria	Cyanobacteria	4C0d-2	YS2
3872653	Forehead	Bacteria	Firmicutes	Bacilli	Bacillales	Paenibacillaceae	Ammoniphilus
3872653	Forehead	Bacteria	Firmicutes	Bacilli	Bacillales	Paenibacillaceae	Ammoniphilus
3872653	Forehead	Bacteria	Firmicutes	Bacilli	Bacillales	Paenibacillaceae	Ammoniphilus
388682	Right Forearm	Bacteria	Actinobacteria	Actinobacteria	Actinomycetales	Microbacteriaceae
388763	Left Forearm	Bacteria	Proteobacteria	Gammaproteobacteria	Pseudomonadales	Pseudomonadaceae
388763	Left Forearm	Bacteria	Proteobacteria	Gammaproteobacteria	Pseudomonadales	Pseudomonadaceae
3894019	Left Palm	Bacteria	Firmicutes	Clostridia	Clostridiales	Clostridiaceae
389854	Right Forearm	Bacteria	Proteobacteria	Alphaproteobacteria	Caulobacterales	Caulobacteraceae	Phenylobacterium
3900312	Left Palm	Bacteria	Proteobacteria	Alphaproteobacteria	Sphingomonadales	Sphingomonadaceae	Novosphingobium
3919797	Left Palm	Bacteria	Firmicutes	Clostridia	Clostridiales
3922	Left Palm	Bacteria	Spirochaetes	Spirochaetes	Spirochaetales	Spirochaetaceae	Treponema
3926523	Right Forearm	Bacteria	Bacteroidetes	Flavobacteriia	Flavobacteriales	Flavobacteriaceae
39294	Left Forearm	Bacteria	Bacteroidetes	Flavobacteriia	Flavobacteriales	Flavobacteriaceae	Flavobacterium
392994	Forehead	Bacteria	Firmicutes	Bacilli	Bacillales	Planococcaceae
3932820	Right Forearm	Bacteria	Gemmatimonadetes	Gemm-5
394219	Right Palm	Bacteria	Proteobacteria	Alphaproteobacteria	Rhodospirillales	Acetobacteraceae	Roseococcus
3943186	Left Forearm	Bacteria	Firmicutes	Clostridia	Clostridiales	Lachnospiraceae
3943186	Left Forearm	Bacteria	Firmicutes	Clostridia	Clostridiales	Lachnospiraceae
3946926	Forehead	Bacteria	Firmicutes	Bacilli	Lactobacillales	Lactobacillaceae	Lactobacillus
3946926	Forehead	Bacteria	Firmicutes	Bacilli	Lactobacillales	Lactobacillaceae	Lactobacillus
3956472	Forehead	Bacteria	Actinobacteria	Thermoleophilia	Solirubrobacterales	Patulibacteraceae
396239	Forehead	Bacteria	Bacteroidetes	Bacteroidia	Bacteroidales	S24-7
3963494	Left Palm	Bacteria	Bacteroidetes	Saprospirae	Saprospirales	Chitinophagaceae
3966252	Left Palm	Bacteria	Proteobacteria	Alphaproteobacteria	Rhizobiales	Phyllobacteriaceae	Aminobacter
3967289	Right Forearm	Bacteria	Firmicutes	Bacilli	Bacillales	Paenibacillaceae	Paenibacillus
397598	Left Forearm	Bacteria	Proteobacteria	Alphaproteobacteria	BD7-3
3995174	Left Palm	Bacteria	Bacteroidetes	Saprospirae	Saprospirales	Saprospiraceae
3998912	Left Palm	Bacteria	Firmicutes	Clostridia	Clostridiales
4004098	Left Forearm	Bacteria	Tenericutes	RF3	ML615J-28
4004998	Right Forearm	Bacteria	Firmicutes	Clostridia	Clostridiales	Lachnospiraceae
4016967	Left Palm	Bacteria	Spirochaetes	Spirochaetes	Spirochaetales	Spirochaetaceae	Treponema
4024552	Forehead	Bacteria	Proteobacteria	Gammaproteobacteria	Alteromonadales	Alteromonadaceae
4024552	Forehead	Bacteria	Proteobacteria	Gammaproteobacteria	Alteromonadales	Alteromonadaceae
4028553	Forehead	Bacteria	Firmicutes	Clostridia	Clostridiales	Lachnospiraceae
403909	Forehead	Bacteria	Bacteroidetes	Bacteroidia	Bacteroidales	Porphyromonadaceae	Paludibacter
4044599	Left Palm	Bacteria	Proteobacteria	Betaproteobacteria	Burkholderiales	Comamonadaceae
405676	Left Palm	Bacteria	Firmicutes	Bacilli	Bacillales
405676	Left Palm	Bacteria	Firmicutes	Bacilli	Bacillales
40609	Forehead	Bacteria	Actinobacteria	Actinobacteria	Actinomycetales	Frankiaceae	Frankia
40609	Forehead	Bacteria	Actinobacteria	Actinobacteria	Actinomycetales	Frankiaceae	Frankia
4064550	Forehead	Bacteria	Firmicutes	Erysipelotrichi	Erysipelotrichales	Erysipelotrichaceae	Erysipelothrix
4067355	Forehead	Bacteria	Proteobacteria	Gammaproteobacteria	Enterobacteriales	Enterobacteriaceae
4067355	Forehead	Bacteria	Proteobacteria	Gammaproteobacteria	Enterobacteriales	Enterobacteriaceae
4075738	Forehead	Bacteria	Planctomycetes	Planctomycetia	Pirellulales	Pirellulaceae
40768	Left Forearm	Bacteria	Firmicutes	Clostridia	Clostridiales	Lachnospiraceae
408492	Forehead	Bacteria	Firmicutes	Clostridia	Clostridiales	Tissierellaceae	Anaerococcus
4090933	Right Forearm	Bacteria	Firmicutes	Bacilli	Bacillales	Bacillaceae	Bacillus
4097102	Forehead	Bacteria	Acidobacteria	Acidobacteria-6	iii1-15
4101013	Left Forearm	Bacteria	Proteobacteria	Alphaproteobacteria	Sphingomonadales	Sphingomonadaceae
4101335	Forehead	Bacteria	Acidobacteria	Acidobacteria-6	iii1-15	RB40
4112171	Left Forearm	Bacteria	Acidobacteria	Acidobacteria-6	iii1-15
41200	Right Palm	Bacteria	Proteobacteria	Betaproteobacteria	Ellin6067
412145	Forehead	Bacteria	Firmicutes	Bacilli	Bacillales
4130966	Forehead	Bacteria	Firmicutes	Bacilli	Bacillales	Planococcaceae	Rummeliibacillus
4147969	Right Palm	Bacteria	Chloroflexi	Anaerolineae	Anaerolineales	Anaerolinaceae
4156018	Left Forearm	Bacteria	Proteobacteria	Deltaproteobacteria	Myxococcales	OM27
4156018	Left Forearm	Bacteria	Proteobacteria	Deltaproteobacteria	Myxococcales	OM27
4170478	Right Forearm	Bacteria	Bacteroidetes	Cytophagia	Cytophagales	Cyclobacteriaceae
4195429	Right Forearm	Bacteria	Proteobacteria	Betaproteobacteria	Burkholderiales	Comamonadaceae
4195429	Right Forearm	Bacteria	Proteobacteria	Betaproteobacteria	Burkholderiales	Comamonadaceae
4200918	Right Palm	Bacteria	Firmicutes	Bacilli	Lactobacillales	Lactobacillaceae	Lactobacillus
4217963	Left Forearm	Bacteria	Firmicutes	Clostridia	Clostridiales	Lachnospiraceae
4227568	Left Palm	Bacteria	Gemmatimonadetes	Gemm-2
4227572	Forehead	Bacteria	Gemmatimonadetes	Gemmatimonadetes
4227572	Forehead	Bacteria	Gemmatimonadetes	Gemmatimonadetes
4227572	Forehead	Bacteria	Gemmatimonadetes	Gemmatimonadetes
4227572	Forehead	Bacteria	Gemmatimonadetes	Gemmatimonadetes
4235735	Left Forearm	Bacteria	Verrucomicrobia	Verrucomicrobiae	Verrucomicrobiales	Verrucomicrobiaceae
4238179	Left Palm	Bacteria	Firmicutes	Clostridia	Clostridiales	Clostridiaceae
4260090	Left Palm	Bacteria	Bacteroidetes	Saprospirae	Saprospirales	Chitinophagaceae
427183	Right Forearm	Bacteria	Actinobacteria	Actinobacteria	Actinomycetales	Brevibacteriaceae	Brevibacterium	paucivorans
427239	Right Forearm	Bacteria	Firmicutes	Bacilli	Bacillales	Bacillaceae	Bacillus
427239	Right Forearm	Bacteria	Firmicutes	Bacilli	Bacillales	Bacillaceae	Bacillus
4275176	Right Forearm	Bacteria	Nitrospirae	Nitrospira	Nitrospirales	Nitrospiraceae	Nitrospira
4289859	Forehead	Bacteria	Firmicutes	Clostridia	Clostridiales
4294576	Left Forearm	Bacteria	Cyanobacteria	Oscillatoriophycideae	Chroococcales	Xenococcaceae
4294965	Forehead	Bacteria	Proteobacteria	Betaproteobacteria	Burkholderiales
4296290	Right Palm	Bacteria	Proteobacteria	Betaproteobacteria	Burkholderiales	Comamonadaceae
4296430	Right Palm	Bacteria	Bacteroidetes	Saprospirae	Saprospirales	Chitinophagaceae
4296701	Left Palm	Bacteria	Firmicutes	Clostridia	Clostridiales	Ruminococcaceae	Oscillospira
4296767	Left Forearm	Bacteria	TM7	TM7-1
4296767	Left Forearm	Bacteria	TM7	TM7-1
4297695	Right Palm	Bacteria	Proteobacteria	Epsilonproteobacteria	Campylobacterales	Campylobacteraceae	Campylobacter
4297735	Forehead	Bacteria	Bacteroidetes	Cytophagia	Cytophagales	Cytophagaceae	Hymenobacter
4298046	Left Palm	Bacteria	Cyanobacteria	Synechococcophycideae	Pseudanabaenales
4298662	Forehead	Bacteria	Verrucomicrobia	Pedosphaerae	Pedosphaerales	Ellin515
4298662	Forehead	Bacteria	Verrucomicrobia	Pedosphaerae	Pedosphaerales	Ellin515
4299126	Forehead	Bacteria	Proteobacteria	Alphaproteobacteria	RF32
4299270	Left Palm	Bacteria	Actinobacteria	Actinobacteria	Actinomycetales	Actinomycetaceae
4299330	Forehead	Bacteria	Proteobacteria	Gammaproteobacteria	Vibrionales	Vibrionaceae	Vibrio
4299419	Forehead	Bacteria	Proteobacteria	Gammaproteobacteria	Alteromonadales	Alteromonadaceae	BD2-13
4299419	Forehead	Bacteria	Proteobacteria	Gammaproteobacteria	Alteromonadales	Alteromonadaceae	BD2-13
4299433	Forehead	Bacteria	SBR1093	VHS-B5-50
4299929	Forehead	Bacteria	Proteobacteria	Betaproteobacteria	Burkholderiales
4300690	Forehead	Bacteria	Firmicutes	Clostridia	Clostridiales	Ruminococcaceae
4301516	Forehead	Bacteria	Bacteroidetes	Saprospirae	Saprospirales	Chitinophagaceae	Flavisolibacter
4301704	Right Palm	Bacteria	Bacteroidetes	Flavobacteriia	Flavobacteriales	Flavobacteriaceae	Maribacter
4301711	Right Palm	Bacteria	Proteobacteria	Epsilonproteobacteria	Campylobacterales	Campylobacteraceae	Arcobacter
4301711	Right Palm	Bacteria	Proteobacteria	Epsilonproteobacteria	Campylobacterales	Campylobacteraceae	Arcobacter
4301760	Right Palm	Bacteria	Proteobacteria	Gammaproteobacteria	Pseudomonadales	Pseudomonadaceae	Pseudomonas
4301760	Right Palm	Bacteria	Proteobacteria	Gammaproteobacteria	Pseudomonadales	Pseudomonadaceae	Pseudomonas
4301897	Forehead	Bacteria	Proteobacteria	Gammaproteobacteria	Oceanospirillales	Oleiphilaceae
4302403	Forehead	Bacteria	Proteobacteria	Alphaproteobacteria	Rhizobiales	Rhizobiaceae
4302540	Left Forearm	Bacteria	Bacteroidetes	Saprospirae	Saprospirales	Chitinophagaceae	Flavisolibacter
4302969	Right Palm	Bacteria	Proteobacteria	Alphaproteobacteria	Rhodobacterales	Rhodobacteraceae
4303030	Forehead	Bacteria	Chloroflexi	Anaerolineae	Anaerolineales	Anaerolinaceae
4303161	Right Forearm	Bacteria	Actinobacteria	Actinobacteria	Actinomycetales	Pseudonocardiaceae	Pseudonocardia
4303968	Right Forearm	Bacteria	Actinobacteria	Actinobacteria	Actinomycetales	Actinosynnemataceae
4303968	Right Forearm	Bacteria	Actinobacteria	Actinobacteria	Actinomycetales	Actinosynnemataceae
4303991	Forehead	Bacteria	Firmicutes	Clostridia	Clostridiales	Lachnospiraceae	Coprococcus
4304337	Right Palm	Bacteria	Proteobacteria	Alphaproteobacteria	Sphingomonadales	Erythrobacteraceae	Erythrobacter
4304454	Left Palm	Bacteria	Proteobacteria	Betaproteobacteria	SC-I-84
4304454	Left Palm	Bacteria	Proteobacteria	Betaproteobacteria	SC-I-84
4304454	Left Palm	Bacteria	Proteobacteria	Betaproteobacteria	SC-I-84
4304863	Left Palm	Bacteria	Proteobacteria	Alphaproteobacteria	Rhodobacterales	Rhodobacteraceae	Paracoccus
4305287	Right Palm	Bacteria	Proteobacteria	Alphaproteobacteria	Rhodospirillales	Rhodospirillaceae
4305923	Forehead	Bacteria	Tenericutes	Mollicutes	RF39
4306121	Left Forearm	Bacteria	Proteobacteria	Gammaproteobacteria	Enterobacteriales	Enterobacteriaceae
4306121	Left Forearm	Bacteria	Proteobacteria	Gammaproteobacteria	Enterobacteriales	Enterobacteriaceae
4306218	Right Palm	Bacteria	Proteobacteria	Alphaproteobacteria	Rhodospirillales	Rhodospirillaceae
4306293	Forehead	Bacteria	Bacteroidetes	Flavobacteriia	Flavobacteriales	Flavobacteriaceae	Flavobacterium
4306293	Forehead	Bacteria	Bacteroidetes	Flavobacteriia	Flavobacteriales	Flavobacteriaceae	Flavobacterium
4306355	Left Forearm	Bacteria	Actinobacteria	Actinobacteria	Actinomycetales	Pseudonocardiaceae	Amycolatopsis
4306723	Left Forearm	Bacteria	Bacteroidetes	Saprospirae	Saprospirales	Chitinophagaceae	Segetibacter
4306989	Forehead	Bacteria	Bacteroidetes	Saprospirae	Saprospirales	Chitinophagaceae
4307265	Left Forearm	Bacteria	Firmicutes	Clostridia	Clostridiales	Lachnospiraceae	Coprococcus
4307464	Left Forearm	Bacteria	Proteobacteria	Betaproteobacteria	Burkholderiales	Comamonadaceae
4308094	Right Forearm	Bacteria	Actinobacteria	Actinobacteria	Actinomycetales	Streptomycetaceae	Streptomyces
4308187	Left Palm	Bacteria	Proteobacteria	Gammaproteobacteria	Pseudomonadales	Pseudomonadaceae	Pseudomonas
4308188	Forehead	Bacteria	Proteobacteria	Betaproteobacteria	MND1
4308188	Forehead	Bacteria	Proteobacteria	Betaproteobacteria	MND1
4308303	Right Palm	Bacteria	Bacteroidetes	Flavobacteriia	Flavobacteriales	Flavobacteriaceae	Flavobacterium
4308303	Right Palm	Bacteria	Bacteroidetes	Flavobacteriia	Flavobacteriales	Flavobacteriaceae	Flavobacterium
4308369	Left Palm	Bacteria	Proteobacteria	Gammaproteobacteria	Pseudomonadales	Pseudomonadaceae	Pseudomonas	stutzeri
4308576	Left Palm	Bacteria	Verrucomicrobia	Pedosphaerae	Pedosphaerales	Ellin517
4308739	Forehead	Bacteria	Actinobacteria	Acidimicrobiia	Acidimicrobiales
4308752	Right Forearm	Bacteria	Chloroflexi	Anaerolineae	DRC31
4308946	Right Palm	Bacteria	Firmicutes	Bacilli	Bacillales	Paenibacillaceae	Paenibacillus
4310001	Left Palm	Bacteria	GN02	BD1-5
4310326	Right Palm	Bacteria	Firmicutes	Erysipelotrichi	Erysipelotrichales	Erysipelotrichaceae	Allobaculum
4311516	Left Forearm	Bacteria	Actinobacteria	MB-A2-108	0319-7L14
4312347	Left Palm	Bacteria	Proteobacteria	Gammaproteobacteria	Cardiobacteriales	Cardiobacteriaceae	Cardiobacterium
4312865	Right Palm	Bacteria	Firmicutes	Bacilli	Lactobacillales
4313147	Forehead	Bacteria	Proteobacteria	Gammaproteobacteria	Alteromonadales	Alteromonadaceae	BD2-13
4313151	Right Palm	Bacteria	Gemmatimonadetes	Gemmatimonadetes	Gemmatimonadales
4313430	Forehead	Bacteria	Actinobacteria	Coriobacteriia	Coriobacteriales	Coriobacteriaceae
4313572	Right Forearm	Bacteria	Proteobacteria	Gammaproteobacteria	Xanthomonadales	Xanthomonadaceae
4313650	Right Forearm	Bacteria	Proteobacteria	Betaproteobacteria	Burkholderiales	Comamonadaceae
4313860	Left Forearm	Bacteria	Bacteroidetes	Flavobacteriia	Flavobacteriales	Flavobacteriaceae
431412	Right Forearm	Bacteria	Actinobacteria	Actinobacteria	Actinomycetales	Propionibacteriaceae
4314545	Forehead	Bacteria	Actinobacteria	Actinobacteria	Actinomycetales	Actinomycetaceae	Actinobaculum
4314545	Forehead	Bacteria	Actinobacteria	Actinobacteria	Actinomycetales	Actinomycetaceae	Actinobaculum
4315066	Right Forearm	Bacteria	Proteobacteria	Gammaproteobacteria	Pasteurellales	Pasteurellaceae	Aggregatibacter
4315066	Right Forearm	Bacteria	Proteobacteria	Gammaproteobacteria	Pasteurellales	Pasteurellaceae	Aggregatibacter
4315258	Forehead	Bacteria	Bacteroidetes	Bacteroidia	Bacteroidales	Porphyromonadaceae	Paludibacter
4316075	Forehead	Bacteria	Fusobacteria	Fusobacteriia	Fusobacteriales	Fusobacteriaceae	Fusobacterium
4316701	Forehead	Bacteria	Bacteroidetes	Bacteroidia	Bacteroidales
4316911	Forehead	Bacteria	Firmicutes	Bacilli	Bacillales	Paenibacillaceae	Cohnella
4317034	Left Palm	Bacteria	Bacteroidetes	Bacteroidia	Bacteroidales	Bacteroidaceae	5-7N15
4317286	Forehead	Bacteria	Proteobacteria	Alphaproteobacteria	Rhodobacterales	Rhodobacteraceae
4317286	Forehead	Bacteria	Proteobacteria	Alphaproteobacteria	Rhodobacterales	Rhodobacteraceae
4317400	Right Forearm	Bacteria	Proteobacteria	Alphaproteobacteria	Sphingomonadales	Sphingomonadaceae	Sphingomonas
431766	Right Forearm	Bacteria	Proteobacteria	Gammaproteobacteria	Enterobacteriales	Enterobacteriaceae	Candidatus Hamiltonella
4317929	Left Palm	Bacteria	Proteobacteria	Epsilonproteobacteria	Campylobacterales	Campylobacteraceae	Arcobacter
4317959	Forehead	Bacteria	Bacteroidetes	Bacteroidia	Bacteroidales	Prevotellaceae	Prevotella
4318130	Right Palm	Bacteria	Proteobacteria	Gammaproteobacteria	Pasteurellales	Pasteurellaceae	Haemophilus
4318470	Forehead	Bacteria	Bacteroidetes	Bacteroidia	Bacteroidales	Bacteroidaceae	Bacteroides
4318815	Right Palm	Bacteria	Actinobacteria	Actinobacteria	Actinomycetales	Kineosporiaceae
4318874	Forehead	Bacteria	Actinobacteria	Actinobacteria	Actinomycetales	Pseudonocardiaceae
4319005	Forehead	Bacteria	Firmicutes	Clostridia	Clostridiales
4319244	Forehead	Bacteria	Acidobacteria	Chloracidobacteria	DS-100
4319686	Left Palm	Bacteria	Proteobacteria	Gammaproteobacteria	Xanthomonadales	Xanthomonadaceae	Stenotrophomonas
4319793	Left Forearm	Bacteria	Firmicutes	Bacilli	Lactobacillales	Streptococcaceae	Streptococcus
4319981	Forehead	Bacteria	Proteobacteria	Betaproteobacteria	Rhodocyclales	Rhodocyclaceae
4320170	Right Palm	Bacteria	TM7	TM7-1
4320239	Left Forearm	Bacteria	Acidobacteria	Chloracidobacteria	RB41
4320547	Right Palm	Bacteria	Proteobacteria	Betaproteobacteria	Neisseriales	Neisseriaceae
4320561	Left Forearm	Bacteria	Bacteroidetes	Bacteroidia	Bacteroidales	Prevotellaceae	Prevotella	nigrescens
4320991	Right Palm	Bacteria	Firmicutes	Clostridia	Clostridiales	Tissierellaceae
4321234	Forehead	Bacteria	Bacteroidetes	Bacteroidia	Bacteroidales
4321504	Left Palm	Bacteria	Bacteroidetes	Cytophagia	Cytophagales	Cytophagaceae	Hymenobacter
4321547	Left Palm	Bacteria	Fusobacteria	Fusobacteriia	Fusobacteriales	Fusobacteriaceae	Fusobacterium
4321547	Left Palm	Bacteria	Fusobacteria	Fusobacteriia	Fusobacteriales	Fusobacteriaceae	Fusobacterium
4321864	Forehead	Bacteria	Bacteroidetes	Sphingobacteriia	Sphingobacteriales	Sphingobacteriaceae
4322206	Right Forearm	Bacteria	Planctomycetes	OM190	CL500-15
4322256	Left Forearm	Bacteria	Proteobacteria	Alphaproteobacteria	Rhodospirillales	Acetobacteraceae
4322648	Forehead	Bacteria	Firmicutes	Clostridia	Clostridiales	Veillonellaceae	Sporomusa
4323037	Left Forearm	Bacteria	Armatimonadetes	Armatimonadia	Armatimonadales	Armatimonadaceae
4323124	Right Forearm	Bacteria	Bacteroidetes	Bacteroidia	Bacteroidales	Barnesiellaceae
4323482	Forehead	Bacteria	Proteobacteria	Gammaproteobacteria	Alteromonadales	Alteromonadaceae	Cellvibrio
4323607	Right Palm	Bacteria	Bacteroidetes	Saprospirae	Saprospirales	Chitinophagaceae	Flavisolibacter
4323843	Right Forearm	Bacteria	Gemmatimonadetes	Gemm-4
4323946	Left Forearm	Bacteria	Proteobacteria	Gammaproteobacteria	Xanthomonadales	Xanthomonadaceae	Lysobacter
4323946	Left Forearm	Bacteria	Proteobacteria	Gammaproteobacteria	Xanthomonadales	Xanthomonadaceae	Lysobacter
4324039	Left Palm	Bacteria	Bacteroidetes	Bacteroidia	Bacteroidales	Bacteroidaceae	Bacteroides
4326080	Right Palm	Bacteria	Firmicutes	Clostridia	Clostridiales	Clostridiaceae	Clostridium
4326130	Right Forearm	Bacteria	Bacteroidetes	Flavobacteriia	Flavobacteriales	Flavobacteriaceae	Flavobacterium
4326459	Forehead	Bacteria	Cyanobacteria	Oscillatoriophycideae	Oscillatoriales	Phormidiaceae	Phormidium
4326459	Forehead	Bacteria	Cyanobacteria	Oscillatoriophycideae	Oscillatoriales	Phormidiaceae	Phormidium
4326459	Forehead	Bacteria	Cyanobacteria	Oscillatoriophycideae	Oscillatoriales	Phormidiaceae	Phormidium
4327049	Left Palm	Bacteria	Bacteroidetes	Saprospirae	Saprospirales	Saprospiraceae
4327066	Forehead	Bacteria	Bacteroidetes	Bacteroidia	Bacteroidales
4327297	Forehead	Bacteria	Bacteroidetes	Cytophagia	Cytophagales	Cytophagaceae	Adhaeribacter
4327302	Left Forearm	Bacteria	Bacteroidetes	Cytophagia	Cytophagales	Cytophagaceae	Adhaeribacter
4327558	Right Palm	Bacteria	Chloroflexi	Ktedonobacteria	JG30-KF-AS9
4328471	Forehead	Bacteria	Actinobacteria	Actinobacteria	Actinomycetales	Frankiaceae
4329003	Left Palm	Bacteria	Proteobacteria	Deltaproteobacteria	MIZ46
4329248	Right Palm	Bacteria	Proteobacteria	Alphaproteobacteria	Sphingomonadales	Erythrobacteraceae
4329248	Right Palm	Bacteria	Proteobacteria	Alphaproteobacteria	Sphingomonadales	Erythrobacteraceae
4330545	Forehead	Bacteria	Acidobacteria	Chloracidobacteria	RB41
4331240	Left Forearm	Bacteria	Proteobacteria	Gammaproteobacteria
4331439	Right Forearm	Bacteria	TM7	TM7-3
4331760	Right Forearm	Bacteria	Bacteroidetes	Bacteroidia	Bacteroidales	Rikenellaceae
4331815	Right Forearm	Bacteria	Proteobacteria	Alphaproteobacteria	Sphingomonadales	Sphingomonadaceae
4331894	Forehead	Bacteria	Proteobacteria	Betaproteobacteria	Burkholderiales	Oxalobacteraceae
4332185	Left Palm	Bacteria	Actinobacteria	Acidimicrobiia	Acidimicrobiales	C111
4332298	Left Forearm	Bacteria	Proteobacteria	Alphaproteobacteria	Rhodobacterales	Rhodobacteraceae	Rhodobacter
4333087	Left Forearm	Bacteria	Bacteroidetes	Bacteroidia	Bacteroidales	S24-7
4333154	Right Palm	Bacteria	Fusobacteria	Fusobacteriia	Fusobacteriales	Fusobacteriaceae	Fusobacterium
4333186	Right Forearm	Bacteria	Proteobacteria	Betaproteobacteria	Rhodocyclales	Rhodocyclaceae	Dechloromonas
4333253	Left Forearm	Bacteria	Proteobacteria	Betaproteobacteria
4333669	Right Forearm	Bacteria	Bacteroidetes	Saprospirae	Saprospirales	Chitinophagaceae	Segetibacter
4333702	Left Forearm	Bacteria	Firmicutes	Bacilli	Bacillales	Bacillaceae	Bacillus
4333702	Left Forearm	Bacteria	Firmicutes	Bacilli	Bacillales	Bacillaceae	Bacillus
4333750	Right Palm	Bacteria	NKB19	TSBW08
4334132	Right Forearm	Bacteria	Planctomycetes	Planctomycetia	Gemmatales	Gemmataceae
4334139	Forehead	Bacteria	Cyanobacteria	Synechococcophycideae	Pseudanabaenales	Pseudanabaenaceae	Leptolyngbya
4334431	Right Palm	Bacteria	Proteobacteria	Betaproteobacteria	Rhodocyclales	Rhodocyclaceae	Zoogloea
4334529	Left Forearm	Bacteria	Armatimonadetes	SJA-176	GAB-B06
4334625	Forehead	Bacteria	Chloroflexi	Ellin6529
433468	Forehead	Bacteria	Bacteroidetes	Bacteroidia	Bacteroidales	Porphyromonadaceae	Porphyromonas
4334822	Left Forearm	Bacteria	Proteobacteria	Betaproteobacteria
4335437	Right Palm	Bacteria	Actinobacteria	Thermoleophilia	Solirubrobacterales	Solirubrobacteraceae
4335672	Right Forearm	Bacteria	Proteobacteria	Gammaproteobacteria	Xanthomonadales	Xanthomonadaceae
4335883	Forehead	Bacteria	Proteobacteria	Alphaproteobacteria	Rhodobacterales	Rhodobacteraceae
4336182	Left Palm	Bacteria	Proteobacteria	Alphaproteobacteria	Rhodobacterales	Rhodobacteraceae
4336437	Left Palm	Bacteria	Proteobacteria	Betaproteobacteria
4336622	Left Palm	Bacteria	Planctomycetes	Planctomycetia	Pirellulales	Pirellulaceae
4337113	Left Palm	Bacteria	Cyanobacteria	Oscillatoriophycideae	Chroococcales	Xenococcaceae
4337676	Left Forearm	Bacteria	Bacteroidetes	Sphingobacteriia	Sphingobacteriales	Sphingobacteriaceae	Sphingobacterium
4337755	Left Palm	Bacteria	Firmicutes	Bacilli	Bacillales
4337776	Forehead	Bacteria	Firmicutes	Clostridia	Clostridiales	Clostridiaceae	Clostridium
4337776	Forehead	Bacteria	Firmicutes	Clostridia	Clostridiales	Clostridiaceae	Clostridium
4337776	Forehead	Bacteria	Firmicutes	Clostridia	Clostridiales	Clostridiaceae	Clostridium
4337833	Left Palm	Bacteria	Planctomycetes	Planctomycetia	Pirellulales	Pirellulaceae
4338018	Right Palm	Archaea	Euryarchaeota	Halobacteria	Halobacteriales	Halobacteriaceae	Halostagnicola	larsenii
433883	Right Forearm	Bacteria	Actinobacteria	Actinobacteria	Actinomycetales	Nocardioidaceae
4338984	Left Forearm	Bacteria	Firmicutes	Bacilli	Bacillales
4339144	Right Palm	Bacteria	Bacteroidetes	Bacteroidia	Bacteroidales	Odoribacteraceae	Butyricimonas
4339144	Right Palm	Bacteria	Bacteroidetes	Bacteroidia	Bacteroidales	Odoribacteraceae	Butyricimonas
4339145	Forehead	Bacteria	Actinobacteria	Coriobacteriia	Coriobacteriales	Coriobacteriaceae
4339145	Forehead	Bacteria	Actinobacteria	Coriobacteriia	Coriobacteriales	Coriobacteriaceae
4339146	Left Palm	Bacteria	Firmicutes	Bacilli	Bacillales	Paenibacillaceae	Paenibacillus
4339309	Left Forearm	Bacteria	Actinobacteria	Actinobacteria	Actinomycetales	Corynebacteriaceae	Corynebacterium
4339461	Right Palm	Bacteria	Firmicutes	Clostridia	Clostridiales	Clostridiaceae	Caloramator
4339598	Right Palm	Bacteria	Bacteroidetes	Saprospirae	Saprospirales	Saprospiraceae	Lewinella	persicus
4339765	Right Palm	Bacteria	Acidobacteria	Solibacteres	Solibacterales
4339819	Left Forearm	Bacteria	Proteobacteria	Betaproteobacteria	Rhodocyclales	Rhodocyclaceae	Dechloromonas
4340215	Left Palm	Bacteria	Proteobacteria	Betaproteobacteria	Burkholderiales	Comamonadaceae
4341341	Right Forearm	Bacteria	Bacteroidetes	Saprospirae	Saprospirales	Chitinophagaceae	Flavisolibacter
4341460	Right Forearm	Bacteria	Proteobacteria	Alphaproteobacteria	Rhizobiales	Hyphomicrobiaceae	Hyphomicrobium
4341675	Right Palm	Bacteria	Proteobacteria	Alphaproteobacteria	Rhizobiales	Hyphomicrobiaceae
4342030	Left Palm	Bacteria	Proteobacteria	Gammaproteobacteria	Alteromonadales	Alteromonadaceae	BD2-13
434250	Right Forearm	Bacteria	Proteobacteria	Alphaproteobacteria	Rhizobiales	Beijerinckiaceae
4342702	Forehead	Bacteria	OD1	ZB2
4343288	Right Palm	Bacteria	Proteobacteria	Alphaproteobacteria	Rhodobacterales	Rhodobacteraceae
4343288	Right Palm	Bacteria	Proteobacteria	Alphaproteobacteria	Rhodobacterales	Rhodobacteraceae
4343369	Left Palm	Bacteria	Proteobacteria	Betaproteobacteria	Methylophilales	Methylophilaceae
4343369	Left Palm	Bacteria	Proteobacteria	Betaproteobacteria	Methylophilales	Methylophilaceae
4343369	Left Palm	Bacteria	Proteobacteria	Betaproteobacteria	Methylophilales	Methylophilaceae
4343390	Right Palm	Bacteria	Bacteroidetes	Flavobacteriia	Flavobacteriales	Flavobacteriaceae
4343405	Forehead	Bacteria	Cyanobacteria	4C0d-2	SM1D11
4343749	Forehead	Bacteria	Verrucomicrobia	Pedosphaerae	Pedosphaerales	R4-41B
4343902	Forehead	Archaea	Euryarchaeota	Methanomicrobia	Methanosarcinales	Methanosarcinaceae	Methanosarcina	mazei
4344815	Left Palm	Bacteria	Proteobacteria	Gammaproteobacteria	Legionellales
4345341	Left Palm	Bacteria	Cyanobacteria	Nostocophycideae	Nostocales	Scytonemataceae	Scytonema
4345361	Left Forearm	Bacteria	Acidobacteria	Sva0725	Sva0725
4345821	Right Forearm	Bacteria	Bacteroidetes	Bacteroidia	Bacteroidales	Bacteroidaceae	Bacteroides	fragilis
4347834	Forehead	Bacteria	Proteobacteria	Gammaproteobacteria	Thiohalorhabdales
4348258	Forehead	Bacteria	Firmicutes	Clostridia	Clostridiales	Tissierellaceae
4348821	Left Palm	Bacteria	Bacteroidetes	Saprospirae	Saprospirales	Chitinophagaceae
4348899	Forehead	Bacteria	Verrucomicrobia	Opitutae	Opitutales	Opitutaceae	Opitutus
4348943	Right Forearm	Bacteria	Proteobacteria	Betaproteobacteria	Burkholderiales	Comamonadaceae
4349019	Forehead	Bacteria	Proteobacteria	Betaproteobacteria	Burkholderiales	Comamonadaceae
4349099	Left Forearm	Bacteria	Proteobacteria	Alphaproteobacteria	Rhizobiales	Hyphomicrobiaceae	Hyphomicrobium
4349444	Right Palm	Bacteria	Firmicutes	Bacilli	Bacillales	Planococcaceae	Solibacillus
4349630	Right Palm	Bacteria	Chloroflexi	Anaerolineae	SBR1031	A4b
4349788	Left Palm	Bacteria	Proteobacteria	Gammaproteobacteria	Pseudomonadales	Pseudomonadaceae	Pseudomonas
4349834	Forehead	Bacteria	Verrucomicrobia	Spartobacteria	Chthoniobacterales	Chthoniobacteraceae	Candidatus Xiphinematobacter
4349834	Forehead	Bacteria	Verrucomicrobia	Spartobacteria	Chthoniobacterales	Chthoniobacteraceae	Candidatus Xiphinematobacter
4350042	Left Forearm	Bacteria	Proteobacteria	Gammaproteobacteria	Xanthomonadales	Xanthomonadaceae
4350611	Forehead	Bacteria	Proteobacteria	Epsilonproteobacteria	Campylobacterales	Campylobacteraceae	Sulfurospirillum
4351051	Left Forearm	Bacteria	Bacteroidetes	Sphingobacteriia	Sphingobacteriales	Sphingobacteriaceae	Sphingobacterium
4351683	Left Forearm	Bacteria	Gemmatimonadetes	Gemm-1
4351683	Left Forearm	Bacteria	Gemmatimonadetes	Gemm-1
4351766	Right Forearm	Bacteria	Firmicutes	Bacilli	Lactobacillales	Aerococcaceae
4352318	Left Forearm	Bacteria	Firmicutes	Clostridia	Clostridiales	Clostridiaceae
4353325	Left Palm	Bacteria	Proteobacteria	Alphaproteobacteria	Sphingomonadales	Sphingomonadaceae	Kaistobacter
4353325	Left Palm	Bacteria	Proteobacteria	Alphaproteobacteria	Sphingomonadales	Sphingomonadaceae	Kaistobacter
4353359	Left Forearm	Bacteria	Proteobacteria	Gammaproteobacteria	Pseudomonadales	Moraxellaceae	Psychrobacter
4353359	Left Forearm	Bacteria	Proteobacteria	Gammaproteobacteria	Pseudomonadales	Moraxellaceae	Psychrobacter
4353790	Left Forearm	Bacteria	Proteobacteria	Gammaproteobacteria
4354098	Left Palm	Bacteria	Acidobacteria	Acidobacteriia	Acidobacteriales	Koribacteraceae	Candidatus Koribacter
4354348	Forehead	Bacteria	Proteobacteria	Betaproteobacteria	Gallionellales	Gallionellaceae	Gallionella
43544	Forehead	Bacteria	Bacteroidetes	Bacteroidia	Bacteroidales	Prevotellaceae	Prevotella
4354842	Forehead	Bacteria	Acidobacteria	Acidobacteria-6	iii1-15
4355275	Right Forearm	Bacteria	Firmicutes	Bacilli	Bacillales	Paenibacillaceae	Paenibacillus
4355324	Right Forearm	Bacteria	Chloroflexi	Anaerolineae	Anaerolineales	Anaerolinaceae	T78
4355472	Right Forearm	Bacteria	Proteobacteria	Alphaproteobacteria	Rhizobiales	Methylobacteriaceae	Methylobacterium
4355472	Right Forearm	Bacteria	Proteobacteria	Alphaproteobacteria	Rhizobiales	Methylobacteriaceae	Methylobacterium
4355719	Left Palm	Bacteria	Proteobacteria	Gammaproteobacteria	Pseudomonadales	Pseudomonadaceae	Pseudomonas
4355811	Left Palm	Bacteria	Proteobacteria	Alphaproteobacteria	Rhizobiales	Hyphomicrobiaceae
4356307	Right Forearm	Bacteria	Firmicutes	Clostridia	Clostridiales	Ruminococcaceae	Oscillospira
4356330	Left Forearm	Bacteria	Firmicutes	Bacilli	Bacillales	Bacillaceae	Bacillus
4356330	Left Forearm	Bacteria	Firmicutes	Bacilli	Bacillales	Bacillaceae	Bacillus
4357615	Left Palm	Bacteria	Bacteroidetes	Sphingobacteriia	Sphingobacteriales	Sphingobacteriaceae
4357615	Left Palm	Bacteria	Bacteroidetes	Sphingobacteriia	Sphingobacteriales	Sphingobacteriaceae
4357657	Right Palm	Bacteria	Firmicutes	Clostridia	Clostridiales	Clostridiaceae	Clostridium
4357657	Right Palm	Bacteria	Firmicutes	Clostridia	Clostridiales	Clostridiaceae	Clostridium
4357800	Forehead	Bacteria	Proteobacteria	Alphaproteobacteria	Sphingomonadales	Erythrobacteraceae
4358665	Forehead	Bacteria	Tenericutes	Mollicutes
4358665	Forehead	Bacteria	Tenericutes	Mollicutes
4358818	Right Palm	Bacteria	Firmicutes	Bacilli	Lactobacillales	Lactobacillaceae	Lactobacillus
4358818	Right Palm	Bacteria	Firmicutes	Bacilli	Lactobacillales	Lactobacillaceae	Lactobacillus
4358883	Right Palm	Archaea	Euryarchaeota	Halobacteria	Halobacteriales	Halobacteriaceae	Haloferax
4359216	Right Palm	Bacteria	Firmicutes	Clostridia	Clostridiales	Ruminococcaceae	Faecalibacterium	prausnitzii
4359316	Left Forearm	Bacteria	Bacteroidetes	Cytophagia	Cytophagales	Cytophagaceae	Spirosoma
4359608	Left Forearm	Bacteria	Proteobacteria	Alphaproteobacteria	Rhizobiales	Hyphomicrobiaceae
4359984	Forehead	Bacteria	Firmicutes	Clostridia	Clostridiales
4360252	Right Forearm	Bacteria	Chloroflexi	Chloroflexi	Roseiflexales
4360273	Right Palm	Bacteria	Bacteroidetes	Flavobacteriia	Flavobacteriales	Flavobacteriaceae
4360474	Left Palm	Bacteria	Bacteroidetes	Cytophagia	Cytophagales	Cytophagaceae	Hymenobacter
4361416	Left Palm	Bacteria	Proteobacteria	Alphaproteobacteria	Rhodobacterales	Rhodobacteraceae
4362165	Left Palm	Bacteria	Proteobacteria	Betaproteobacteria	Burkholderiales	Comamonadaceae
4362546	Forehead	Bacteria	Bacteroidetes	Flavobacteriia	Flavobacteriales	Flavobacteriaceae
4363380	Right Forearm	Bacteria	Firmicutes	Bacilli	Bacillales	Bacillaceae	Alkalibacillus
4363681	Left Palm	Bacteria	Actinobacteria	Actinobacteria	Actinomycetales	Corynebacteriaceae	Corynebacterium
4363681	Left Palm	Bacteria	Actinobacteria	Actinobacteria	Actinomycetales	Corynebacteriaceae	Corynebacterium
4364412	Forehead	Bacteria	Proteobacteria	Alphaproteobacteria	Rhodospirillales	Rhodospirillaceae
4364415	Left Forearm	Bacteria	Proteobacteria	Gammaproteobacteria
4364746	Right Palm	Bacteria	Firmicutes	Clostridia	Clostridiales	Clostridiaceae
4365230	Forehead	Bacteria	Actinobacteria	Actinobacteria	Actinomycetales	Nocardioidaceae
4365717	Left Forearm	Bacteria	Firmicutes	Bacilli	Bacillales	Bacillaceae	Bacillus
4365717	Left Forearm	Bacteria	Firmicutes	Bacilli	Bacillales	Bacillaceae	Bacillus
4365803	Forehead	Bacteria	Firmicutes	Clostridia	Clostridiales	Sulfobacillaceae	Sulfobacillus
4365850	Forehead	Bacteria	Proteobacteria	Alphaproteobacteria	Rhodobacterales	Hyphomonadaceae
4366089	Forehead	Bacteria	Firmicutes	Clostridia	Clostridiales	Ruminococcaceae	Oscillospira
4366089	Forehead	Bacteria	Firmicutes	Clostridia	Clostridiales	Ruminococcaceae	Oscillospira
4366089	Forehead	Bacteria	Firmicutes	Clostridia	Clostridiales	Ruminococcaceae	Oscillospira
4366263	Forehead	Bacteria	Actinobacteria	Actinobacteria	Actinomycetales	Micromonosporaceae	Virgisporangium	ochraceum
4366263	Forehead	Bacteria	Actinobacteria	Actinobacteria	Actinomycetales	Micromonosporaceae	Virgisporangium	ochraceum
4366263	Forehead	Bacteria	Actinobacteria	Actinobacteria	Actinomycetales	Micromonosporaceae	Virgisporangium	ochraceum
4366263	Forehead	Bacteria	Actinobacteria	Actinobacteria	Actinomycetales	Micromonosporaceae	Virgisporangium	ochraceum
4366345	Forehead	Bacteria	Actinobacteria	Actinobacteria	Actinomycetales
4366499	Left Palm	Bacteria	Proteobacteria	Alphaproteobacteria	Rhodospirillales
4366499	Left Palm	Bacteria	Proteobacteria	Alphaproteobacteria	Rhodospirillales
4367517	Right Palm	Bacteria	Proteobacteria	Alphaproteobacteria	Rhodospirillales	Rhodospirillaceae
4368029	Left Forearm	Bacteria	Firmicutes	Bacilli	Bacillales	Planococcaceae
4368029	Left Forearm	Bacteria	Firmicutes	Bacilli	Bacillales	Planococcaceae
4368683	Left Palm	Bacteria	Gemmatimonadetes	Gemm-3
437014	Forehead	Bacteria	Firmicutes	Bacilli	Bacillales	Paenibacillaceae	Cohnella
437014	Forehead	Bacteria	Firmicutes	Bacilli	Bacillales	Paenibacillaceae	Cohnella
4370458	Left Palm	Bacteria	Bacteroidetes	Flavobacteriia	Flavobacteriales	Flavobacteriaceae
4370735	Right Palm	Bacteria	Planctomycetes	Planctomycetia	Planctomycetales	Planctomycetaceae	Planctomyces
4371082	Forehead	Bacteria	Bacteroidetes	Flavobacteriia	Flavobacteriales	Flavobacteriaceae
4371362	Right Palm	Bacteria	Proteobacteria	Betaproteobacteria	Burkholderiales	Alcaligenaceae	Sutterella
4371434	Forehead	Bacteria	Actinobacteria	Actinobacteria	Actinomycetales	Streptomycetaceae	Streptomyces
4372111	Left Forearm	Bacteria	Proteobacteria	Alphaproteobacteria	Sphingomonadales	Sphingomonadaceae
4372372	Forehead	Bacteria	Actinobacteria	Actinobacteria	Actinomycetales	Microbacteriaceae
4372534	Left Palm	Bacteria	Proteobacteria	Betaproteobacteria
4372550	Right Forearm	Bacteria	Firmicutes	Bacilli	Bacillales	Bacillaceae	Bacillus
4372550	Right Forearm	Bacteria	Firmicutes	Bacilli	Bacillales	Bacillaceae	Bacillus
4372550	Right Forearm	Bacteria	Firmicutes	Bacilli	Bacillales	Bacillaceae	Bacillus
4372795	Right Palm	Bacteria	Fusobacteria	Fusobacteriia	Fusobacteriales	Fusobacteriaceae	Fusobacterium
4374195	Right Forearm	Bacteria	Bacteroidetes	Saprospirae	Saprospirales	Chitinophagaceae
4374753	Left Forearm	Bacteria	Firmicutes	Clostridia	Clostridiales	Veillonellaceae	Veillonella	dispar
4374946	Left Forearm	Bacteria	Proteobacteria	Betaproteobacteria	Burkholderiales
4375000	Right Palm	Bacteria	Proteobacteria	Gammaproteobacteria	Enterobacteriales	Enterobacteriaceae
4375000	Right Palm	Bacteria	Proteobacteria	Gammaproteobacteria	Enterobacteriales	Enterobacteriaceae
4375219	Right Palm	Bacteria	Proteobacteria	Alphaproteobacteria	Rhizobiales
4375292	Right Forearm	Bacteria	Proteobacteria	Deltaproteobacteria	MIZ46
4376009	Forehead	Bacteria	Proteobacteria	Alphaproteobacteria	Rhizobiales	Phyllobacteriaceae
4376072	Forehead	Bacteria	Firmicutes	Clostridia	Clostridiales
4376072	Forehead	Bacteria	Firmicutes	Clostridia	Clostridiales
4376094	Left Forearm	Bacteria	Planctomycetes	Phycisphaerae	WD2101
4376097	Right Forearm	Bacteria	Gemmatimonadetes	Gemmatimonadetes	N1423WL
4376649	Left Palm	Bacteria	Bacteroidetes	Bacteroidia	Bacteroidales	Bacteroidaceae	Bacteroides
4376828	Left Palm	Bacteria	Actinobacteria	Actinobacteria	Bifidobacteriales	Bifidobacteriaceae	Bifidobacterium	pseudolongum
4378160	Right Forearm	Bacteria	Firmicutes	Bacilli	Bacillales	Bacillaceae
4378369	Left Forearm	Bacteria	Firmicutes	Bacilli	Bacillales	Paenibacillaceae
4378677	Left Palm	Bacteria	Planctomycetes	Planctomycetia	Planctomycetales	Planctomycetaceae	Planctomyces
4378679	Forehead	Bacteria	Bacteroidetes	Saprospirae	Saprospirales	Chitinophagaceae
4379242	Right Forearm	Bacteria	Firmicutes	Bacilli	Lactobacillales	Lactobacillaceae	Lactobacillus
4379318	Left Palm	Bacteria	Proteobacteria	Gammaproteobacteria	Pseudomonadales	Pseudomonadaceae
4379525	Right Palm	Bacteria	Firmicutes	Bacilli	Bacillales	Planococcaceae
4379614	Right Forearm	Bacteria	Actinobacteria	Acidimicrobiia	Acidimicrobiales
4379646	Forehead	Bacteria	Firmicutes	Clostridia	Clostridiales	Lachnospiraceae
4380137	Left Palm	Bacteria	Firmicutes	Clostridia	Clostridiales	Clostridiaceae
4380666	Forehead	Bacteria	Firmicutes	Clostridia	Clostridiales	Ruminococcaceae	Ruminococcus
4381696	Right Palm	Archaea	Euryarchaeota	Methanobacteria	Methanobacteriales	Methanobacteriaceae	Methanobacterium
4382176	Forehead	Bacteria	Proteobacteria	Alphaproteobacteria	Rhodospirillales	Rhodospirillaceae
4382183	Left Palm	Bacteria	Proteobacteria	Deltaproteobacteria	Syntrophobacterales	Syntrophobacteraceae
4382580	Forehead	Bacteria	Bacteroidetes	Sphingobacteriia	Sphingobacteriales	Sphingobacteriaceae
4382580	Forehead	Bacteria	Bacteroidetes	Sphingobacteriia	Sphingobacteriales	Sphingobacteriaceae
4382847	Forehead	Bacteria	Planctomycetes	Planctomycetia	Pirellulales	Pirellulaceae
4383386	Right Palm	Bacteria	Actinobacteria	Actinobacteria	Actinomycetales	Actinosynnemataceae	Kutzneria
4383657	Right Forearm	Bacteria	Planctomycetes	Planctomycetia	Pirellulales	Pirellulaceae
4383820	Right Forearm	Bacteria	Actinobacteria	Actinobacteria	Actinomycetales	Microbacteriaceae	Candidatus Aquiluna	rubra
4383963	Left Palm	Bacteria	Fusobacteria	Fusobacteriia	Fusobacteriales	Fusobacteriaceae	Fusobacterium
4384314	Left Palm	Bacteria	Bacteroidetes	Cytophagia	Cytophagales	Cytophagaceae	Leadbetterella
4385224	Left Palm	Bacteria	Actinobacteria	Actinobacteria	Actinomycetales	Microbacteriaceae
4385959	Left Palm	Bacteria	Proteobacteria	Deltaproteobacteria	Myxococcales
4386464	Forehead	Bacteria	Acidobacteria	Solibacteres	Solibacterales	PAUC26f
4387904	Right Palm	Bacteria	Proteobacteria	Alphaproteobacteria	Rhizobiales	Rhizobiaceae	Rhizobium	leguminosarum
4389033	Left Forearm	Bacteria	Firmicutes	Bacilli	Lactobacillales	Lactobacillaceae	Lactobacillus
4389636	Right Forearm	Bacteria	Actinobacteria	Thermoleophilia
4389649	Left Forearm	Bacteria	Proteobacteria	Betaproteobacteria	Rhodocyclales	Rhodocyclaceae	Dechloromonas
4390091	Forehead	Bacteria	Proteobacteria	Gammaproteobacteria	Alteromonadales	J115
4390338	Forehead	Bacteria	Proteobacteria	Betaproteobacteria	Rhodocyclales	Rhodocyclaceae
439036	Left Palm	Bacteria	Actinobacteria	Actinobacteria	Actinomycetales	Corynebacteriaceae	Corynebacterium
4390365	Left Forearm	Bacteria	Firmicutes	Erysipelotrichi	Erysipelotrichales	Erysipelotrichaceae
4390611	Right Forearm	Bacteria	Planctomycetes	Planctomycetia	Gemmatales	Gemmataceae
4391161	Forehead	Bacteria	Fusobacteria	Fusobacteriia	Fusobacteriales	Fusobacteriaceae	Fusobacterium
4391161	Forehead	Bacteria	Fusobacteria	Fusobacteriia	Fusobacteriales	Fusobacteriaceae	Fusobacterium
4391489	Left Palm	Bacteria	Actinobacteria	Actinobacteria	Actinomycetales	Nocardiaceae	Nocardia
4391549	Right Forearm	Bacteria	Bacteroidetes	Sphingobacteriia	Sphingobacteriales	Sphingobacteriaceae
4391684	Right Palm	Bacteria	Proteobacteria	Alphaproteobacteria	Rhodospirillales	Rhodospirillaceae	Azospirillum
4391686	Right Forearm	Bacteria	Acidobacteria	Solibacteres	Solibacterales
43917	Left Forearm	Bacteria	Proteobacteria	Betaproteobacteria	Burkholderiales	Comamonadaceae
4393172	Right Forearm	Bacteria	Bacteroidetes	Bacteroidia	Bacteroidales	Bacteroidaceae	Bacteroides	fragilis
4393352	Left Palm	Bacteria	Proteobacteria	Gammaproteobacteria	Vibrionales	Pseudoalteromonadaceae
4393662	Left Palm	Bacteria	Acidobacteria	Acidobacteria-6	iii1-15
4393892	Left Palm	Bacteria	Firmicutes	Clostridia	Clostridiales
4394388	Left Forearm	Bacteria	Firmicutes	Clostridia	Clostridiales	Mogibacteriaceae
4394897	Right Palm	Bacteria	Bacteroidetes	Flavobacteriia	Flavobacteriales	Flavobacteriaceae
4394913	Left Forearm	Bacteria	Bacteroidetes	Saprospirae	Saprospirales	Chitinophagaceae	Sediminibacterium
4394913	Left Forearm	Bacteria	Bacteroidetes	Saprospirae	Saprospirales	Chitinophagaceae	Sediminibacterium
4394913	Left Forearm	Bacteria	Bacteroidetes	Saprospirae	Saprospirales	Chitinophagaceae	Sediminibacterium
4394973	Right Forearm	Bacteria	Proteobacteria	Gammaproteobacteria	Methylococcales
4394973	Right Forearm	Bacteria	Proteobacteria	Gammaproteobacteria	Methylococcales
43950	Left Forearm	Bacteria	Firmicutes	Clostridia	Clostridiales	Ruminococcaceae	Oscillospira
4395040	Right Palm	Bacteria	Acidobacteria	Solibacteres	Solibacterales	Bryobacteraceae
4395599	Left Palm	Bacteria	Proteobacteria	Alphaproteobacteria	BD7-3
4395769	Forehead	Bacteria	Proteobacteria	Alphaproteobacteria	Rhizobiales
4395888	Right Forearm	Bacteria	Bacteroidetes	Bacteroidia	Bacteroidales	Prevotellaceae	Prevotella
4396153	Forehead	Bacteria	Actinobacteria	Actinobacteria	Actinomycetales	Thermomonosporaceae	Actinomadura
4396716	Right Palm	Bacteria	Proteobacteria	Alphaproteobacteria	Rhizobiales	Methylobacteriaceae	Methylobacterium
4397026	Left Palm	Bacteria	Proteobacteria	Gammaproteobacteria	Alteromonadales	Alteromonadaceae
4397902	Left Forearm	Bacteria	Bacteroidetes	Cytophagia	Cytophagales	Flammeovirgaceae
4398231	Right Forearm	Bacteria	Actinobacteria	Actinobacteria	Actinomycetales	Nocardioidaceae	Propionicimonas
4398231	Right Forearm	Bacteria	Actinobacteria	Actinobacteria	Actinomycetales	Nocardioidaceae	Propionicimonas
4399527	Forehead	Bacteria	Bacteroidetes	Flavobacteriia	Flavobacteriales	Cryomorphaceae	Fluviicola
4399527	Forehead	Bacteria	Bacteroidetes	Flavobacteriia	Flavobacteriales	Cryomorphaceae	Fluviicola
4400134	Right Forearm	Archaea	Crenarchaeota	Thaumarchaeota	Nitrososphaerales	Nitrososphaeraceae	Candidatus Nitrososphaera
4400334	Left Forearm	Bacteria	Fusobacteria	Fusobacteriia	Fusobacteriales	Leptotrichiaceae
4400369	Left Forearm	Bacteria	Acidobacteria	Chloracidobacteria	RB41	Ellin6075
4400440	Forehead	Bacteria	Actinobacteria	Actinobacteria	Actinomycetales	Propionibacteriaceae	Propionibacterium	acnes
4400659	Right Palm	Bacteria	Proteobacteria	Alphaproteobacteria	Rhizobiales	Rhizobiaceae	Agrobacterium
4401465	Right Palm	Bacteria	Proteobacteria	Gammaproteobacteria	Oceanospirillales	Halomonadaceae	Candidatus Portiera
4401580	Left Palm	Bacteria	Bacteroidetes	Bacteroidia	Bacteroidales	Bacteroidaceae	Bacteroides
4401580	Left Palm	Bacteria	Bacteroidetes	Bacteroidia	Bacteroidales	Bacteroidaceae	Bacteroides
4401901	Right Forearm	Bacteria	Firmicutes	Bacilli	Bacillales	Exiguobacteraceae
4402368	Left Forearm	Bacteria	Firmicutes	Clostridia	Clostridiales	Lachnospiraceae
4402605	Right Palm	Bacteria	Firmicutes	Clostridia	Clostridiales	Christensenellaceae
4402645	Right Forearm	Bacteria	Firmicutes	Clostridia	Clostridiales
4402688	Right Palm	Bacteria	Proteobacteria	Alphaproteobacteria	Rhizobiales
4402797	Right Forearm	Bacteria	Proteobacteria	Alphaproteobacteria	Rickettsiales	mitochondria	Acanthamoeba	polyphaga
4402797	Right Forearm	Bacteria	Proteobacteria	Alphaproteobacteria	Rickettsiales	mitochondria	Acanthamoeba	polyphaga
4402862	Left Palm	Bacteria	Planctomycetes	Planctomycetia	Gemmatales	Gemmataceae	Gemmata
4402862	Left Palm	Bacteria	Planctomycetes	Planctomycetia	Gemmatales	Gemmataceae	Gemmata
4403115	Forehead	Bacteria	Firmicutes	Bacilli	Lactobacillales	Aerococcaceae	Facklamia
4403115	Forehead	Bacteria	Firmicutes	Bacilli	Lactobacillales	Aerococcaceae	Facklamia
4403115	Forehead	Bacteria	Firmicutes	Bacilli	Lactobacillales	Aerococcaceae	Facklamia
4403131	Forehead	Bacteria	Proteobacteria	Alphaproteobacteria	Rhizobiales
4403259	Forehead	Bacteria	Actinobacteria	Coriobacteriia	Coriobacteriales	Coriobacteriaceae
4403421	Right Palm	Bacteria	Planctomycetes	Planctomycetia	Pirellulales	Pirellulaceae
4403689	Right Forearm	Bacteria	Firmicutes	Clostridia	Clostridiales	Lachnospiraceae
4403806	Forehead	Bacteria	Bacteroidetes	Flavobacteriia	Flavobacteriales	Weeksellaceae
4403854	Left Palm	Bacteria	Firmicutes	Clostridia	Clostridiales	Veillonellaceae	Veillonella	parvula
4404404	Left Palm	Bacteria	Firmicutes	Clostridia	Clostridiales	Clostridiaceae	Proteiniclasticum
4404468	Forehead	Bacteria	Bacteroidetes	Cytophagia	Cytophagales	Cytophagaceae
4404839	Left Forearm	Bacteria	Proteobacteria	Alphaproteobacteria	Rhodobacterales	Rhodobacteraceae	Anaerospora
4404839	Left Forearm	Bacteria	Proteobacteria	Alphaproteobacteria	Rhodobacterales	Rhodobacteraceae	Anaerospora
4405423	Forehead	Bacteria	Firmicutes	Clostridia	Clostridiales	Ruminococcaceae	Oscillospira
4407152	Left Palm	Bacteria	Planctomycetes	Planctomycetia	Planctomycetales	Planctomycetaceae	Planctomyces
4407228	Left Palm	Bacteria	Proteobacteria	Gammaproteobacteria	Vibrionales	Vibrionaceae	Photobacterium
4407447	Left Palm	Bacteria	Actinobacteria	Actinobacteria	Actinomycetales	Streptosporangiaceae
4409038	Forehead	Bacteria	Proteobacteria	Alphaproteobacteria
4410097	Left Forearm	Bacteria	Firmicutes	Clostridia	Clostridiales	Christensenellaceae
4410245	Forehead	Bacteria	Proteobacteria	Alphaproteobacteria	Rickettsiales	mitochondria
4410689	Forehead	Bacteria	Firmicutes	Clostridia	Clostridiales	Syntrophomonadaceae	Syntrophomonas
4410807	Forehead	Bacteria	Bacteroidetes	Bacteroidia	Bacteroidales	Paraprevotellaceae
4411083	Forehead	Bacteria	Firmicutes	Clostridia	Clostridiales	Peptostreptococcaceae	Filifactor
4411083	Forehead	Bacteria	Firmicutes	Clostridia	Clostridiales	Peptostreptococcaceae	Filifactor
4411670	Right Forearm	Bacteria	Planctomycetes	Phycisphaerae	WD2101
4412015	Left Forearm	Bacteria	Acidobacteria	Sva0725	Sva0725
4412580	Left Forearm	Bacteria	Actinobacteria	Actinobacteria	Actinomycetales	Nocardiopsaceae
4413396	Forehead	Bacteria	Acidobacteria	Chloracidobacteria	RB41
4413494	Right Palm	Bacteria	Actinobacteria	Actinobacteria	Actinomycetales	Mycobacteriaceae	Mycobacterium
4414257	Forehead	Bacteria	Firmicutes	Bacilli	Lactobacillales	Lactobacillaceae	Lactobacillus
4414320	Forehead	Bacteria	Proteobacteria	Gammaproteobacteria	Alteromonadales	Alteromonadaceae	Marinobacter
4414320	Forehead	Bacteria	Proteobacteria	Gammaproteobacteria	Alteromonadales	Alteromonadaceae	Marinobacter
4414717	Left Palm	Bacteria	Bacteroidetes	Flavobacteriia	Flavobacteriales	Flavobacteriaceae	Flavobacterium
4414717	Left Palm	Bacteria	Bacteroidetes	Flavobacteriia	Flavobacteriales	Flavobacteriaceae	Flavobacterium
4414725	Forehead	Bacteria	Firmicutes	Clostridia	Clostridiales	Lachnospiraceae	Blautia
4415094	Left Forearm	Bacteria	Proteobacteria	Alphaproteobacteria	Rickettsiales	mitochondria
4415390	Forehead	Bacteria	Firmicutes	Clostridia	Clostridiales	Lachnospiraceae
4415706	Right Palm	Bacteria	Proteobacteria	Epsilonproteobacteria	Campylobacterales	Campylobacteraceae	Arcobacter
4417091	Forehead	Bacteria	Acidobacteria	Acidobacteria-6	CCU21
4417201	Left Palm	Bacteria	Proteobacteria	Gammaproteobacteria	Thiotrichales	Piscirickettsiaceae	Methylophaga
4417201	Left Palm	Bacteria	Proteobacteria	Gammaproteobacteria	Thiotrichales	Piscirickettsiaceae	Methylophaga
4417377	Left Palm	Bacteria	Proteobacteria	Gammaproteobacteria	Pasteurellales	Pasteurellaceae	Haemophilus	parainfluenzae
4417388	Left Palm	Bacteria	Actinobacteria	Actinobacteria	Actinomycetales	Actinosynnemataceae	Saccharothrix
4417708	Right Forearm	Bacteria	Firmicutes	Clostridia	Clostridiales
4418062	Right Forearm	Bacteria	Firmicutes	Bacilli	Bacillales	Paenibacillaceae
4418062	Right Forearm	Bacteria	Firmicutes	Bacilli	Bacillales	Paenibacillaceae
4418133	Left Palm	Bacteria	Bacteroidetes	Saprospirae	Saprospirales	Chitinophagaceae	Flavisolibacter
4419173	Forehead	Bacteria	Acidobacteria	Chloracidobacteria	DS-100
4419538	Left Palm	Bacteria	Actinobacteria	Acidimicrobiia	Acidimicrobiales	AKIW874
4420131	Left Forearm	Bacteria	Actinobacteria	Acidimicrobiia	Acidimicrobiales
4420417	Right Forearm	Bacteria	Firmicutes	Clostridia	Clostridiales	Lachnospiraceae
4420565	Right Forearm	Bacteria	Firmicutes	Bacilli	Bacillales	Paenibacillaceae	Paenibacillus
4420590	Left Palm	Bacteria	Proteobacteria	Gammaproteobacteria	Xanthomonadales	Xanthomonadaceae
4420704	Left Palm	Bacteria	Firmicutes	Clostridia	Clostridiales	Veillonellaceae	Sporomusa
4420719	Right Forearm	Bacteria	Bacteroidetes	Flavobacteriia	Flavobacteriales	Cryomorphaceae
4421095	Forehead	Bacteria	Proteobacteria	Alphaproteobacteria	Rhodobacterales	Rhodobacteraceae	Octadecabacter
4421156	Left Forearm	Bacteria	Actinobacteria	Actinobacteria	Actinomycetales	Actinomycetaceae
4421303	Right Palm	Bacteria	Bacteroidetes	Bacteroidia	Bacteroidales
4421321	Forehead	Bacteria	Actinobacteria	Actinobacteria	Actinomycetales	Nocardioidaceae
4421414	Right Palm	Bacteria	Proteobacteria	Deltaproteobacteria	Spirobacillales
4421534	Left Palm	Bacteria	Proteobacteria	Betaproteobacteria	Burkholderiales	Comamonadaceae
4421830	Right Palm	Bacteria	Proteobacteria	Betaproteobacteria	Burkholderiales	Comamonadaceae
4422009	Forehead	Bacteria	Bacteroidetes	Flavobacteriia	Flavobacteriales
4422321	Right Palm	Bacteria	Proteobacteria	Betaproteobacteria	Burkholderiales	Comamonadaceae
4422734	Right Palm	Bacteria	Proteobacteria	Alphaproteobacteria	Rhizobiales
4422913	Left Palm	Bacteria	Proteobacteria	Alphaproteobacteria	Rhodobacterales	Rhodobacteraceae	Rhodobacter
4423026	Left Forearm	Bacteria	Proteobacteria	Gammaproteobacteria	Oceanospirillales	Halomonadaceae
4423026	Left Forearm	Bacteria	Proteobacteria	Gammaproteobacteria	Oceanospirillales	Halomonadaceae
4423030	Left Forearm	Bacteria	Proteobacteria	Gammaproteobacteria	Oceanospirillales	Oceanospirillaceae	Marinobacterium
4423662	Left Forearm	Bacteria	Planctomycetes	Planctomycetia	Gemmatales	Gemmataceae
4423681	Right Forearm	Bacteria	Gemmatimonadetes	Gemmatimonadetes	N1423WL
4423796	Forehead	Bacteria	Bacteroidetes	Flavobacteriia	Flavobacteriales	Flavobacteriaceae	Flavobacterium
4423848	Left Palm	Bacteria	Firmicutes	Clostridia	Clostridiales	Tissierellaceae	Tissierella_Soehngenia
4424113	Left Forearm	Bacteria	Firmicutes	Clostridia	Clostridiales
4424305	Left Palm	Bacteria	Gemmatimonadetes	Gemmatimonadetes	Gemmatimonadales
4424463	Forehead	Bacteria	Bacteroidetes	Sphingobacteriia	Sphingobacteriales	Sphingobacteriaceae
4424963	Left Palm	Bacteria	Proteobacteria	Gammaproteobacteria	Xanthomonadales	Sinobacteraceae
4425649	Right Forearm	Bacteria	Firmicutes	Clostridia	Clostridiales	Mogibacteriaceae
4425896	Right Palm	Bacteria	Proteobacteria	Alphaproteobacteria	Caulobacterales	Caulobacteraceae
4426269	Forehead	Bacteria	Proteobacteria	Betaproteobacteria
4426295	Right Palm	Bacteria	Proteobacteria	Alphaproteobacteria	Rhodobacterales	Rhodobacteraceae	Paracoccus
4426367	Right Palm	Bacteria	Cyanobacteria	4C0d-2	YS2
4426473	Left Palm	Bacteria	Actinobacteria	Actinobacteria	Actinomycetales	Propionibacteriaceae
4427290	Right Forearm	Bacteria	Firmicutes	Clostridia	Clostridiales	Ruminococcaceae
4427329	Left Forearm	Bacteria	Proteobacteria	Alphaproteobacteria	Rhizobiales	Rhodobiaceae	Afifella
4427329	Left Forearm	Bacteria	Proteobacteria	Alphaproteobacteria	Rhizobiales	Rhodobiaceae	Afifella
4427473	Left Forearm	Bacteria	Acidobacteria	Chloracidobacteria	RB41	Ellin6075
4427517	Forehead	Bacteria	Bacteroidetes	Sphingobacteriia	Sphingobacteriales	Sphingobacteriaceae	Pedobacter
4428299	Left Palm	Bacteria	Firmicutes	Bacilli	Bacillales	Bacillaceae	Bacillus
4428469	Left Palm	Bacteria	Proteobacteria	Alphaproteobacteria	Rhizobiales	Rhizobiaceae
4428471	Right Palm	Bacteria	Synergistetes	Synergistia	Synergistales	Dethiosulfovibrionaceae	HA73
4428568	Right Palm	Bacteria	Actinobacteria	Actinobacteria	Actinomycetales	Actinomycetaceae	Actinomyces
4428676	Right Palm	Bacteria	Firmicutes	Clostridia	Clostridiales	Lachnospiraceae	Coprococcus
4428775	Forehead	Bacteria	Acidobacteria	Acidobacteria-6	iii1-15
4428775	Forehead	Bacteria	Acidobacteria	Acidobacteria-6	iii1-15
4429445	Right Palm	Bacteria	Proteobacteria	Betaproteobacteria	Burkholderiales	Comamonadaceae
4429445	Right Palm	Bacteria	Proteobacteria	Betaproteobacteria	Burkholderiales	Comamonadaceae
4429445	Right Palm	Bacteria	Proteobacteria	Betaproteobacteria	Burkholderiales	Comamonadaceae
4429716	Forehead	Bacteria	Proteobacteria	Alphaproteobacteria	BD7-3
4429854	Left Palm	Bacteria	Proteobacteria	Alphaproteobacteria	Rhizobiales	Methylobacteriaceae
4430489	Left Forearm	Bacteria	Cyanobacteria
4430763	Right Palm	Bacteria	Proteobacteria	Betaproteobacteria	Methylophilales	Methylophilaceae
4431277	Right Forearm	Bacteria	Proteobacteria	Alphaproteobacteria	Caulobacterales	Caulobacteraceae	Phenylobacterium
4431405	Forehead	Bacteria	Bacteroidetes	Saprospirae	Saprospirales
4431461	Right Forearm	Bacteria	Proteobacteria	Alphaproteobacteria	Rhodobacterales	Rhodobacteraceae
4431590	Forehead	Bacteria	Actinobacteria	Actinobacteria	Actinomycetales	Kineosporiaceae
4431590	Forehead	Bacteria	Actinobacteria	Actinobacteria	Actinomycetales	Kineosporiaceae
4431746	Forehead	Bacteria	Proteobacteria	Alphaproteobacteria	Rhizobiales	Hyphomicrobiaceae	Rhodoplanes	elegans
4432642	Right Forearm	Archaea	Euryarchaeota	Halobacteria	Halobacteriales	Halobacteriaceae	Halorubrum
4432895	Left Palm	Bacteria	Bacteroidetes	Bacteroidia	Bacteroidales	SB-1
4433574	Forehead	Bacteria	Chloroflexi	Ellin6529
[truncated: 26,472 more rows]
