# Supplementary material for: Insights into the pan-microbiome: skin microbial communities of Chinese individuals differ from other racial groups
Source: Sci Rep. 2015 Jul 16;5:11845. doi: 10.1038/srep11845 (PMC4503953; doi:10.1038/srep11845)
Supplement: Supplementary Data 4 [file srep11845-s4.xls]

## Sheet: Abundance
Supplementary Data 4. Relative abundances of Staphylococcal and Streptococcal species as classified by PATRIC pathogens database
Sample	ADMa3zFOHWINT	ADMa3zLFWINT	ADMa3ZLPWIN	ADMa3zRFWINT	ADMa3zRPWINT	FH3YFOHWINT	FH3YLFWINT	FH3YLPWINT	FH3YRFWINT	FH3YRPWINT	FH3ZFOHWINT	FH3ZLFWINT	FH3ZLPWINT	FH3ZRFWINT	FH3ZRPWINT	FT3zFOHWINT	FT3zLFWINT	FT3zLPWINT	FT3zRFWINT	FT3zRPWINT	HFC3zFOHWINT	HFC3zLFWINT	HFC3zLPWINT	HFC3zRFWINT	HFC3ZRPWINT	HHa3zFOHWINT	HHa3zLFWINT	HHa3zLPWINT	HHa3zRFWINT	HHa3zRPWINT	KT3zFOHWINT	KT3zLFWINT	KT3zLPWINT	KT3zRFWINT	KT3zRPWINT	MOS3wFOHWINT	MOS3wLFWINT	MOS3wLPWINT	MOS3wRFWINT	MOS3wRPWINT	MOS3xFOHWINT	MOS3xLFWINT	MOS3xLPWINT	MOS3xRFWINT	MOS3xRPWINT	MOS3yFOHWINT	MOS3yLFWINT	MOS3yLPWINT	MOS3yRFWINT
Species
S. arlettae	0.0333383	0.0328272	0.0157634	0.0142066	0.028593	0.0519773	0.203379	0.147993	0.204181	0.214866	0.0937287	0.0505533	0.0512836	0.0413493	0.0410959	0.0109228	0.0163049	0.00916884	0.016136	0.0148537	0.0769137	0.0641931	0.185021	0.079855	0.116695	0.0177235	0.00725374	0.012458	0.00760341	0.018673	0.0248447	0.00858111	0.0016999	0.00478916		0.0350396	0.00924407	0.00402471	0.00447608	0.00263269	0.034154	0.00547735	0.00902446		0.00560067	0.0158144	0.00511614	0.0201091	0.00326232
S. aureus	37.6519	19.364	8.20126	15.1324	12.911	5.18257	5.4125	1.54915	2.08495	1.24555	4.03033	5.45975	5.01071	10.4548	4.89954	3.62635	1.6002	0.866456	2.03851	1.48537	6.07821	5.05842	0.963123	3.12663	1.22902	9.44663	8.66821	5.76803	6.08779	12.8657	5.91801	1.31506	0.868649	1.41999	0.676213	3.70835	1.03071	2.10895	0.890739	0.784541	13.6616	4.48321	1.58379	3.04301	8.3002	11.4813	8.46721	11.3792	3.48742
S. capitis																										0.00196928																						0.00251364
S. carnosus	0.0074085	0.00410341	0.00143303			0.00216572									0.00456621	0.00218455					0.00404809					0.00196928																				0.00790722		0.00502727
S. epidermidis	0.044451	0.0246204	0.00573214	0.00710328	0.00259936	0.0129943		0.00954791	0.00287579	0.00335728	0.00852079	0.00561703	0.0181001	0.0130577	0.0182648		0.0116463		0.0107573	0.0148537	0.00607214	0.00320965	0.0152072	0.00307135	0.00248287	0.00393856	0.00967165			0.0248973		0.00429056	0.0033998	0.00718374	0.00189415	0.00875989					0.0142308	0.00273868	0.00451223		0.0112013	0.00790722	0.0127903	0.0125682	0.00978697
S. equorum
S. haemolyticus		0.00410341		0.00473552	0.00779808						0.0042604		0.00301668	0.00217628	0.00456621							0.00641931				0.00196928	0.00241791
S. hominis	0.00185213				0.00259936								0.00301668																	0.00622432
S. lentus	0.0277819	0.020517	0.00859821	0.0165743	0.0181955	0.00649716	0.0065606	0.0143219	0.014379	0.00671456		0.00561703	0.0120667	0.00870511	0.0136986	0.0087382	0.0116463		0.0188253		0.0161924	0.0641931	0.0202763	0.0399275	0.0422088	0.0157542	0.0290149	0.0083053	0.0177413	0.0248973	0.0149068	0.00643583	0.0016999	0.00478916		0.0291996	0.0138661		0.00895215		0.0142308	0.00821603		0.0120635	0.00560067	0.00263574	0.0076742	0.02765	0.0163116
S. lugdunensis					0.00259936								0.00301668
S. massiliensis	0.00185213		0.00143303	0.0118388	0.00779808		0.0032803			0.00335728				0.00435256	0.00456621	0.0087382								0.00307135		0.00393856			0.00253447		0.00496894	0.00643583	0.0016999		0.00378831		0.00231102				0.00853849					0.00263574
S. pseudintermedius	0.0277819	0.00410341	0.00859821	0.00236776	0.0103974	0.00433144						0.00280852	0.0120667	0.00217628							0.00607214			0.00307135			0.00483582		0.00506894		0.00496894			0.00239458	0.00189415			0.00201236			0.00569233	0.00273868				0.0131787	0.00255807	0.00251364
S. simiae
S. simulans	0.00185213
S. sp. HGB0015	0.00926063		0.00573214	0.00236776									0.00301668	0.0130577							0.00202405					0.00393856								0.00478916			0.00231102		0.00447608		0.0142308			0.00301586		0.00263574	0.00511614	0.00251364
S. vitulinus						0.00216572	0.00984091								0.00913242				0.00537866		0.00202405				0.00248287	0.00393856	0.00241791							0.00239458							0.00853849
S. xylosus	0.246333	0.114895	0.104612	0.0852394	0.093577	0.0259887	0.0164015	0.0358046	0.0230064	0.0134291	0.0340832	0.0196596	0.00905005	0.0718172	0.0136986	0.0283992	0.263207	0.0641819	0.303894	0.0544635	0.115371	0.0962896	0.10645	0.0337848	0.0173801	0.0433241	0.0338508	0.0415265	0.0304136	0.0248973	0.0198758	0.00214528	0.0084995	0.00718374	0.00378831	0.081759	0.0277322	0.00402471	0.0626651	0.00526537	0.111	0.0246481		0.00603173	0.0280034	0.0210859	0.0434872	0.0150818	0.00978697
Total % of Staphylococcus	38.0538	19.5691	8.35316	15.2768	13.0852	5.28869	5.65196	1.75681	2.32939	1.48728	4.17093	5.54401	5.12534	10.6115	5.00913	3.68534	1.90301	0.939807	2.3935	1.56954	6.30693	5.29272	1.29008	3.28941	1.41027	9.5451	8.75768	5.83032	6.15116	12.9653	5.98758	1.34294	0.885648	1.45351	0.687578	3.86311	1.08618	2.11901	0.971308	0.792439	13.8722	4.52703	1.59733	3.06412	8.3506	11.5551	8.54395	11.4672	3.52657
Sample	ADMa3zFOHWINT	ADMa3zLFWINT	ADMa3ZLPWIN	ADMa3zRFWINT	ADMa3zRPWINT	FH3YFOHWINT	FH3YLFWINT	FH3YLPWINT	FH3YRFWINT	FH3YRPWINT	FH3ZFOHWINT	FH3ZLFWINT	FH3ZLPWINT	FH3ZRFWINT	FH3ZRPWINT	FT3zFOHWINT	FT3zLFWINT	FT3zLPWINT	FT3zRFWINT	FT3zRPWINT	HFC3zFOHWINT	HFC3zLFWINT	HFC3zLPWINT	HFC3zRFWINT	HFC3ZRPWINT	HHa3zFOHWINT	HHa3zLFWINT	HHa3zLPWINT	HHa3zRFWINT	HHa3zRPWINT	KT3zFOHWINT	KT3zLFWINT	KT3zLPWINT	KT3zRFWINT	KT3zRPWINT	MOS3wFOHWINT	MOS3wLFWINT	MOS3wLPWINT	MOS3wRFWINT	MOS3wRPWINT	MOS3xFOHWINT	MOS3xLFWINT	MOS3xLPWINT	MOS3xRFWINT	MOS3xRPWINT	MOS3yFOHWINT	MOS3yLFWINT	MOS3yLPWINT	MOS3yRFWINT
Species
S. agalactiae					0.00259936					0.00335728						0.00218455	0.00232926		0.00268933								0.00483582		0.00506894		0.00496894	0.00214528	0.0067996	0.00478916		0.00583993	0.0531534	0.0160988	0.0313325	0.0263269	0.89085	0.501178	0.0857323	0.274444	1.60179		0.0716259	0.0301636	0.0358856
S. anginosus	0.00185213	0.00410341		0.00710328	0.00259936	0.00216572	0.00984091	0.0238698	0.00862738			0.00280852		0.00217628		0.0567983	0.0628902	0.0275065	0.0430293	0.0841709	0.044529	0.105919	0.103916	0.0184281	0.057106	0.00196928	0.0217612	0.0207633	0.0228102	0.0560189	0.0124224	0.00858111	0.0084995	0.00239458		0.00291996	0.0231102		0.00895215	0.0105307	0.0142308	0.0109547		0.00301586		0.010543	0.0281387	0.0201091	0.0130493
S. caballi																		0.00458442	0.00268933
S. canis
S. constellatus													0.00301668	0.00435256		0.00218455	0.00465853			0.00495123	0.00404809	0.00641931	0.0076036	0.00921404	0.0074486	0.00393856	0.00967165	0.012458	0.00506894	0.0248973												0.00273868	0.00451223		0.00560067			0.00251364
S. criceti			0.00143303
S. didelphis																													0.00253447																	0.00263574
S. downei				0.00236776			0.0032803	0.00716093	0.0172548	0.0134291	0.0639059	0.264	0.238318	0.0914037	0.127854																					0.00875989	0.0138661	0.0160988	0.00447608	0.00526537	0.0569233	0.109547	0.0225611	0.0965076	0.425651
S. dysgalactiae																	0.00232926			0.00495123		0.00320965			0.00993147														0.00447608	0.00263269	0.00284616
S. equi	0.00185213					0.00216572										0.00218455											0.00483582		0.0126723					0.00478916														0.00251364
S. gallolyticus	0.00370425	0.00410341				0.00866288	0.0065606	0.00238698				0.00280852	0.00301668	0.00435256		0.0218455	0.0116463	0.032091	0.0188253	0.108927			0.00253453		0.00993147	0.00196928			0.00253447			0.00214528	0.0016999	0.00239458		0.00291996	0.00231102	0.0140865	0.00447608					0.00301586	0.016802				0.00652465
S. gordonii				0.00236776		0.00216572			0.00287579					0.00217628	0.00456621		0.00232926				0.00404809		0.00253453		0.00248287		0.00241791	0.00415265	0.00760341		0.00248447	0.00214528					0.00693305		0.00447608		0.00284616						0.00255807	0.00502727
S. ictaluri																																								0.00263269		0.00273868
S. infantarius	0.00185213				0.0129968	0.01516	0.0164015	0.00954791	0.00862738	0.00671456	0.0255624	0.00280852				0.0043691		0.0183377	0.00537866	0.0544635						0.00590784	0.00241791					0.00214528	0.0016999			0.00291996			0.00895215	0.00263269
S. infantis					0.00259936											0.00218455	0.00465853						0.00253453				0.00241791			0.00622432
S. iniae
S. intermedius	0.00185213			0.0189421	0.00519872	0.0628059	0.0492045	0.0572874	0.0172548	0.023501	0.0042604				0.00456621	0.0087382	0.0116463		0.00268933		0.1599	0.0866607	0.0887087	0.107497	0.0297944	0.0256006	0.285314	0.14119	0.35736	0.385908	0.00745342	0.00858111	0.0050997	0.0143675	0.00568246		0.00693305	0.00804942	0.00895215		0.0398463	0.0794216	0.00902446	0.0422221	0.190423	0.00263574		0.0175955	0.00652465
S. macedonicus																											0.00241791
S. marimammalium
S. massiliensis				0.00947104	0.00519872			0.00238698																					0.00253447			0.00214528					0.00231102	0.00201236			0.00569233	0.00547735			0.0112013
S. minor																										0.00393856			0.00253447
S. mitis	0.00185213		0.00143303	0.0165743	0.00259936	0.00433144		0.00716093		0.00335728		0.00280852		0.00435256		0.00218455	0.00698779	0.00916884	0.016136	0.00990246	0.00404809		0.00253453	0.00614269	0.00496574	0.00393856	0.00241791	0.0290686	0.0202758	0.0124486			0.0033998	0.00239458			0.0138661	0.00201236	0.0134282	0.00526537	0.0113847	0.00547735				0.00263574	0.0076742	0.00754091	0.00326232
S. mutans	0.0074085	0.0164136	0.00143303	0.0236776	0.0181955	0.110452	0.249303	0.109801	0.0575159	0.0470019	0.00852079	0.171319	0.0905005	0.0565832	0.0776256	0.0087382		0.00458442	0.00537866		0.0344088	0.0160483	0.00253453			0.0413549	0.0120896		0.0152068		0.419876	0.165186	0.067996	0.138886	0.0473539	0.0233597	0.217236	0.289779	0.205899	0.134267	1.19254	2.36348	0.532443	0.96206	3.83646	0.0869794	0.0511614	0.0427318	0.0326232
S. oligofermentans							0.0032803													0.00495123			0.00253453														0.00231102
S. oralis								0.00238698															0.00506907				0.0169254	0.00415265	0.0101379				0.0016999				0.00462203		0.00447608	0.00263269		0.00547735					0.00255807	0.00754091
S. orisratti
S. parasanguinis			0.00143303					0.00238698																		0.00196928
S. parauberis						0.00433144																							0.00506894	0.00622432	0.00248447						0.0231102				0.00284616
S. pneumoniae	0.463032	1.43619	2.17965	10.546	3.32198	1.98597	1.65983	6.29684	1.86639	2.3266	2.34748	4.45431	3.64717	2.06529	2.05479	2.32873	16.2862	3.76839	8.79679	3.95108	6.00332	5.54307	10.5082	2.5185	6.50263	4.23198	8.68756	14.5301	11.2961	9.15598	2.56149	1.8857	2.29146	2.81124	0.721673	1.10667	13.7552	3.30228	14.3727	7.44261	3.15355	5.23087	1.29501	2.28904	5.55587	2.87032	4.58662	11.0977	3.86585
S. pseudopneumoniae																													0.00253447
S. pseudoporcinus		0.00410341	0.00716517	0.0142066	0.00779808	0.00216572	0.0032803	0.0310307	0.0201306	0.00335728	0.0170416	0.0112341	0.0211168	0.00870511	0.00913242	0.00218455	0.0209634		0.00537866	0.00495123	0.00607214	0.00962896	0.0177417	0.00614269	0.0223458	0.0118157	0.0241791	0.0083053	0.0126723	0.0124486	0.0149068		0.0016999	0.00478916	0.00568246		0.0231102	0.0120741	0.0313325	0.113206	0.00569233	0.0136934		0.00301586	0.00560067	0.00263574	0.0076742	0.0100545	0.00652465
S. pyogenes																																										0.00273868
S. salivarius
S. sanguinis	0.0222255	0.020517	0.042991	0.101814	0.064984	0.0129943	0.0196818	0.0167088	0.00575159	0.00671456	0.0042604	0.0140426	0.0120667	0.00870511	0.0182648	0.0174764	0.0395975	0.032091	0.0322719	0.0198049	0.0647695	0.0898703	0.152072	0.0337848	0.0322773	0.0630169	0.0483582	0.095511	0.0633617	0.0311216	0.042236	0.0235981	0.0152991	0.0311295	0.00568246	0.00291996	0.0346652	0.0221359	0.0358086	0.0157961	0.0256155	0.0410801	0.00451223	0.0120635	0.0896108	0.0395361	0.0332549	0.0527864	0.0163116
S. sobrinus												0.00280852	0.0241335	0.00652884												0.00196928												0.00201236				0.00821603		0.00301586	0.00560067
S. sp. F0441		0.00410341		0.00473552							0.0042604		0.00301668	0.00217628	0.00456621	0.00218455							0.00506907				0.00241791	0.0083053	0.00253447	0.0124486				0.00239458			0.00924407		0.00447608	0.00526537		0.00273868					0.00255807	0.00251364	0.00326232
S. sp. I-G2	0.0926063	0.283135	0.224986	2.12388	0.470484	1.07203	0.442841	1.08369	0.468754	0.423018	0.417519	0.508341	0.431386	0.602829	0.657534	0.356082	0.428585	0.0962729	0.295826	0.217854	0.338016	0.298498	0.927639	0.178138	0.305393	0.899961	1.78684	4.20248	1.22922	1.8175	0.380124	0.141588	0.118993	0.146069	0.073872	0.166438	1.05613	0.167026	1.17273	0.226411	0.407002	0.742181	0.0541467	0.265396	1.03052	0.181866	0.322317	0.739009	0.260986
S. sp. I-P16				0.00236776		0.00216572																	0.00506907						0.00253447																			0.00251364
S. sp. M143																		0.00458442
S. sp. oral taxon 056 str. F0418				0.00236776													0.00232926					0.00641931						0.00415265			0.00248447			0.00239458															0.00326232
S. suis			0.0272277		0.00259936	0.0238229	0.0196818	0.0453526	0.0546401	0.0537165	0.021302	0.00561703	0.00301668	0.00217628	0.00456621		0.00232926	0.00458442	0.0107573	0.0346586	0.00202405					0.00196928		0.00415265		0.00622432			0.0016999	0.00239458			0.0115551									0.00263574	0.00255807	0.00502727
S. thermophilus	0.0407468	0.135412	0.11321	0.104181	0.20275	1.89717	0.86928	1.40593	0.629799	0.735245	0.945808	0.890299	0.941205	0.803047	0.86758	0.373558	0.249231	0.15587	0.277001	0.237659	0.303607	0.449352	0.51451	0.11364	0.168835	0.805435	1.42657	3.58374	1.00618	1.41915	0.409938	0.167332	0.16659	0.143675	0.073872	0.181038	0.898985	0.303866	0.81017	0.331719	0.224847	0.361505	0.0451223	0.132698	0.302436	0.363732	1.0309	1.09343	0.538283
S. thoraltensis																0.0546138											0.00725374	0.00415265	0.0329481			0.00214528		0.0143675	0.00378831
S. tigurinus	0.00185213		0.0100312	0.0307809	0.0155962	0.0108286	0.0065606	0.0262567	0.00575159	0.0100718	0.0127812	0.0140426	0.0120667	0.0195865	0.0182648	0.0109228	0.0861828	0.0183377	0.0699225	0.0346586	0.0283366	0.0256772	0.0532252	0.00921404	0.0446916	0.0236314	0.0507761	0.0789004	0.0684307	0.0684676	0.0173913	0.00643583	0.0050997	0.0167621	0.00189415	0.0116799	0.0993737	0.0321977	0.0760933	0.0473884	0.0142308	0.0410801	0.00451223	0.0241269	0.0224027	0.00527148	0.0332549	0.0578136	0.0130493
S. uberis			0.00143303			0.00216572	0.0032803	0.00716093		0.00335728	0.00852079	0.00561703	0.00301668	0.00652884	0.00456621		0.00931706		0.00537866			0.00320965	0.00253453						0.00506894		0.00248447				0.00189415		0.00231102					0.00273868			0.00560067	0.00263574		0.00502727
S. urinalis														0.00217628
S. vestibularis																																																0.00251364
Total % of Streptococcus	0.640836	1.90808	2.61242	13.0108	4.13818	5.22155	3.36231	9.13735	3.16337	3.65944	3.88122	6.35286	5.43304	3.69314	3.85388	3.25717	17.2342	4.17641	9.59015	4.77299	6.99713	6.64399	12.4065	3.00071	7.19783	6.13037	12.4015	22.7316	14.193	13.0151	3.88075	2.41987	2.69774	3.34523	0.941395	1.51546	16.2603	4.18972	16.8032	8.37458	6.05095	9.53333	2.05758	4.11062	13.1056	3.57406	6.18285	13.2041	4.8054
[truncated: 151 more columns]
