# Supplementary material for: Insights into the pan-microbiome: skin microbial communities of Chinese individuals differ from other racial groups
Source: Sci Rep. 2015 Jul 16;5:11845. doi: 10.1038/srep11845 (PMC4503953; doi:10.1038/srep11845)
Supplement: Supplementary Data 5 [file srep11845-s5.xls]

## Sheet: Alpha_Table.txt
Supplementary Data 5. α-diversity and Good's coverage across samples based on rarefaction of 13,420 reads per sample
Sample	Observed	FPDa	Chao1	Good's Coverage (%)
ADMa3ZLPWINT	1020.6	67.8695	2299.29	98.0024
ADMa3zFOHWINT	586.2	42.4236	1579.04	98.3257
ADMa3zLFWINT	835.1	56.7591	2022.13	97.2343
ADMa3zRFWINT	931	59.5996	2163.03	97.3884
ADMa3zRPWINT	1095.2	67.8484	2401.01	97.1199
FH3YFOHWINT	1514.1	88.6024	3503.17	96.3767
FH3YLFWINT	1569.9	93.8677	3630.11	95.2534
FH3YLPWINT	1524.2	87.9983	3792.92	95.7631
FH3YRFWINT	1340.9	78.0241	2780.22	96.5519
FH3YRPWINT	1255	78.1653	2718.87	96.448
FH3ZFOHWINT	1326.5	79.4637	3423.65	95.3732
FH3ZLFWINT	1453.7	85.8228	3608.63	95.7198
FH3ZLPWINT	1037.2	63.846	2595.36	96.8627
FH3ZRFWINT	1419	81.8178	3437.19	96.2133
FH3ZRPWINT	1104.4	66.7901	2518.09	96.1553
FT3zFOHWINT	1680.2	107.717	3982.71	95.8122
FT3zLFWINT	1813.9	106.199	4251.58	95.3578
FT3zLPWINT	1850.7	109.361	3060.99	95.4018
FT3zRFWINT	1872	109.241	4104.85	95.0194
FT3zRPWINT	1708.7	107.557	2664.99	95.8459
HFC3ZRPWINT	1589.6	97.4292	3312.01	96.3626
HFC3zFOHWINT	1285.5	77.3695	2799.04	97.1441
HFC3zLFWINT	1415.3	86.5401	3274.33	95.7665
HFC3zLPWINT	1185.7	72.668	2835.18	96.7786
HFC3zRFWINT	1161.7	76.2445	2053.6	97.3709
HHa3zFOHWINT	1203.3	77.8132	3045.82	96.7034
HHa3zLFWINT	1385.5	85.1238	3308.73	96.2208
HHa3zLPWINT	978.2	62.3687	2297.83	96.8481
HHa3zRFWINT	1240.8	77.7875	2977.03	96.4137
HHa3zRPWINT	1089.9	70.1073	2054.68	96.2654
KT3zFOHWINT	1377.4	85.0041	3148.3	96.5789
KT3zLFWINT	1315.3	82.5887	3263.39	96.4002
KT3zLPWINT	1188.7	74.1588	3069.56	96.9589
KT3zRFWINT	1305.6	78.5742	3258.27	96.3028
KT3zRPWINT	1022	65.7237	2663.95	97.3539
MOS3wFOHWINT	1139	75.3236	3106.11	96.3676
MOS3wLFWINT	1691	93.9583	3777	95.7616
MOS3wLPWINT	1146.1	75.1696	2471.51	97.392
MOS3wRFWINT	1691.5	95.4329	4209.41	93.7962
MOS3wRPWINT	1026.3	68.3646	2330.96	97.291
MOS3xFOHWINT	1208.4	73.5234	3201.31	96.0581
MOS3xLFWINT	1547.3	91.2637	3874.16	95.2566
MOS3xLPWINT	1178.3	70.6751	2640.56	96.0338
MOS3xRFWINT	1432	86.2084	3398.94	95.6511
MOS3xRPWINT	1116.8	71.3732	2482.8	95.8499
MOS3yFOHWINT	865.6	60.2994	2118.76	97.5171
MOS3yLFWINT	1067.9	71.0689	2505.01	97.0275
MOS3yLPWINT	968.4	65.1264	2335.02	97.2802
MOS3yRFWINT	1274.5	80.9513	2862.37	96.2973
MOS3yRPWINT	1059.2	70.5391	2470.31	96.7787
QB3XFOHWINT	954	62.4182	2311.11	97.3853
QB3XLFWINT	1275.8	78.7304	3139.82	96.721
QB3XLPWINT	1238.4	76.6576	2385.98	96.6728
QB3XRFWINT	1259.2	75.6489	2920.53	96.7411
QB3XRPWINT	994.7	63.8394	2021.51	96.9214
QB3YFOHWINT	829	57.1335	2296.3	97.5226
QB3YLFWINT	1432.7	88.0365	3450.59	95.578
QB3YLPWINT	1033.2	63.2428	2693.16	96.8859
QB3YRFWINT	1033.8	62.392	2356.32	97.3489
QB3YRPWINT	905.6	57.7028	2221.24	97.5416
QB3ZFOHWINT	901.5	56.3335	2223.09	97.2356
QB3ZLFWINT	1408.2	81.397	3478.41	95.9648
QB3ZLPWINT	889.5	54.5724	2371.26	96.8469
QB3ZRFWINT	1350.8	76.7461	3458.26	96.0266
QB3ZRPWINT	923.3	57.31	2345.58	96.5763
STW3xFOHWINT	1490.8	92.0302	3507.16	96.1182
STW3xLFWINT	1424	86.8832	2882.36	96.9604
STW3xLPWINT	1482.6	90.6357	2999.42	96.5984
STW3xRFWINT	1385.6	84.0588	3071.92	96.3968
STW3xRPWINT	1469	88.0291	3014.99	96.4043
STW3yFOHWINT	1096.9	72.8742	2989.55	96.6307
STW3yLFWINT	1504.1	89.293	3595.04	96.2645
STW3yLPWINT	1241.6	80.645	2713.71	96.4956
STW3yRFWINT	1530	93.0728	3659.56	96.0272
STW3yRPWINT	1174.7	79.7553	2452.32	96.6082
SW3yFOHWINT	767.7	51.4789	1859.34	97.7956
SW3yLFWINT	1010.7	63.8611	2141.49	97.1111
SW3yLPWINT	1070.5	69.3307	2462.11	97.2708
SW3yRFWINT	1084.9	70.1713	2309.4	97.0401
SW3yRPWINT	1029.2	64.2726	2355.02	96.7177
SW3zFOHWINT	1346.5	84.2832	2626.99	96.8808
SW3zLFWINT	1271.8	74.8601	3078.61	96.5816
SW3zLPWINT	909.4	55.0776	2142.19	97.2167
SW3zRFWINT	1448.8	86.2933	3449.98	95.8624
SW3zRPWINT	1099.7	65.9096	2508.17	95.8399
TH3zFOHWINT	898.4	59.9248	2342.7	97.2593
TH3zLFWINT	1048.4	69.9585	2650.9	97.3038
TH3zLPWINT	482.4	37.1385	1198.17	98.3536
TH3zRFWINT	1190	76.0567	3031.19	96.568
TH3zRPWINT	656.9	47.7132	1470.93	97.7385
TK3XFOHWINT	1151.6	72.9087	2743.52	96.8982
TK3XLFWINT	1377.5	85.6925	3406.45	95.415
TK3XLPWINT	1233.9	80.0585	2671	96.0317
TK3XRFWINT	1091.5	69.7714	2753.3	96.2952
TK3XRPWINT	1141.5	74.5516	2420.62	96.2588
TK3YFOHWINT	1081.3	70.5998	2887.28	96.0802
TK3YLFWINT	1103.7	67.0954	3129.24	96.479
TK3YLPWINT	659.3	44.7471	1785.6	97.6679
TK3YRFWINT	1196.8	73.4293	3238.49	96.2864
TK3YRPWINT	678.8	44.7805	1841.16	97.4917
TK3ZFOHWINT	853.7	59.2652	2229.87	97.4352
TK3ZLFWINT	1330.5	80.1208	3480.37	95.664
TK3ZLPWINT	1037.6	65.9355	2750.84	96.6929
TK3ZRFWINT	1047.5	66.1204	2873.31	96.9553
TK3ZRPWINT	1022.6	64.6005	2663.35	97.0311
TMa3ZFOHWINT	1503.5	93.208	3470.61	96.0631
TMa3xFOHWINT	1417.8	85.0437	3459.68	95.8718
TMa3xLFWINT	1140.3	73.116	2455.58	97.195
TMa3xLPWINT	1271.2	73.626	3269.27	96.7145
TMa3xRFWINT	1425	83.9788	3478.26	93.994
TMa3xRPWINT	1317.6	73.9972	3513.91	96.079
TMa3yFOHWINT	1228.1	78.6473	2598.04	97.0576
TMa3yLFWINT	1062.4	69.0417	2145.34	97.026
TMa3yLPWINT	1078.2	70.9877	2212.61	97.4161
TMa3yRPWINT	1243.6	81.1004	2477.46	96.8979
TMa3zLFWINT	1347.1	82.8525	3234.58	96.6534
TMa3zLPWINT	1219.3	74.6801	3078.61	96.568
TMa3zRFWINT	1499	91.9621	3161.93	96.2036
TMa3zRPWINT	1399	86.5803	3256.95	96.1146
TMb3wFOHWINT	952.3	60.9785	2483.48	97.0392
TMb3wLFWINT	1326.9	84.6534	3174.1	96.1735
TMb3wLPWINT	1147.2	75.0831	2549.95	96.7149
TMb3wRFWINT	1243.2	79.2347	3011.86	96.0246
TMb3wRPWINT	1097.7	70.1875	2564.69	96.4863
TMb3xFOHWINT	900	64.1047	2197.84	97.2229
TMb3xLFWINT	1028.1	71.1391	2115.43	97.5461
TMb3xLPWINT	991.5	69.0429	2080.88	97.6478
TMb3xRFWINT	1069.9	70.68	2507.68	96.9678
TMb3xRPWINT	1098.7	71.2215	2479.4	97.1063
TMb3yFOHWINT	1132.6	69.5437	2507.92	96.6637
TMb3yLFWINT	1284.1	77.4352	3342.18	96.2969
TMb3yLPWINT	1183.9	75.3908	2474.53	96.9768
TMb3yRFWINT	1351.5	82.0604	3259.51	96.0761
TMb3yRPWINT	1367	82.5572	3284.44	95.7057
TY3wFOHWINT	1200.2	77.0946	2368.23	97.1659
TY3wLFWINT	1126.4	70.6643	2508.46	96.587
TY3wLPWINT	825.1	55.1594	1775.52	97.8762
TY3wRFWINT	1246.6	79.276	2648.25	96.1254
TY3wRPWINT	1180.4	72.9285	2369.6	96.627
TY3xFOHWINT	953.6	64.0298	2189.66	97.2751
TY3xLFWINT	1177.5	75.9874	2624.58	96.8313
TY3xLPWINT	1121.2	72.1353	2553.71	96.5859
TY3xRFWINT	1136.3	72.8782	2358.24	96.686
TY3xRPWINT	1105.4	71.3587	2615.03	96.287
TY3yFOHWINT	854.2	59.3715	1865.68	97.637
TY3yLFWINT	1093	68.2746	2747.26	95.7327
TY3yLPWINT	971.6	63.9598	2123.67	97.0858
TY3yRFWINT	1003.1	67.8201	2198.06	97.1192
TY3yRPWINT	974.8	66.737	2166.87	97.171
TY3zFOHWINT	1183.8	74.6422	2779.32	95.6292
TY3zLFWINT	1309.1	80.2782	3386.16	95.7953
TY3zLPWINT	1149	74.39	2257.81	96.9502
TY3zRFWINT	1270.4	80.4651	2689.38	96.6002
TY3zRPWINT	868.9	59.7173	1805.07	97.5261
WKS3uFOHWINT	1359.6	81.704	3036.3	96.1186
WKS3uLFWINT	1178.9	73.4951	2684.1	96.7424
WKS3uLPWINT	1377.1	85.0224	3572.46	96.0196
WKS3uRFWINT	1163.9	70.0036	2795.82	96.4924
WKS3uRPWINT	1247.7	75.6586	3130.53	96.3758
WKS3vFOHWINT	1321.1	84.8119	3495.9	96.2586
WKS3vLFWINT	1315.5	82.2195	3116.28	96.5064
WKS3vLPWINT	1070.7	69.0049	2057.06	96.8629
WKS3vRFWINT	1288.7	80.7417	3023.85	96.3373
WKS3vRPWINT	1114.2	70.3099	2113.91	95.7977
WKS3wFOHWINT	1201.2	75.7675	2979.52	96.2332
WKS3wLFWINT	830.4	57.9225	1908.06	97.8902
WKS3wLPWINT	1029.2	65.6324	2092.68	97.5634
WKS3wRFWINT	871.4	56.6084	2114.57	97.4727
WKS3wRPWINT	1190.7	72.3747	2885.91	96.6751
WKS3xFOHWINT	1100.5	72.0803	2709.03	96.8286
WKS3xLFWINT	1243.5	78.1277	3051.5	96.7464
WKS3xLPWINT	1117.2	72.7153	2592.92	96.6312
WKS3xRFWINT	1220.3	76.8221	2893.66	96.5122
WKS3xRPWINT	1175.7	74.8625	2757.89	95.6291
WKS3yFOHWINT	1829.1	105.041	4516.47	94.2522
WKS3yLFWINT	1655.2	100.289	3699.55	95.8033
WKS3yLPWINT	1779.9	101.326	4552.43	95.2434
WKS3yRFWINT	1688.5	101.88	3833.05	95.386
WKS3yRPWINT	1495.1	89.7017	3855.47	95.686
WTS3vFOHWINT	978	62.6575	2506.1	97.2776
WTS3vLFWINT	882.4	55.8427	2425.51	97.2736
WTS3vLPWINT	1009.2	63.3323	2537.43	97.2416
WTS3vRFWINT	1000.1	67.8789	2542.67	96.9801
WTS3vRPWINT	961.8	61.5318	2499.73	97.153
WTS3wFOHWINT	1373.5	83.9761	3345.72	96.2287
WTS3wLFWINT	1444.4	85.8371	3507.76	96.0747
WTS3wLPWINT	1181.4	72.0508	3036.23	96.2825
WTS3wRFWINT	1454.1	82.9477	3758.61	95.7263
WTS3wRPWINT	960.5	62.1285	2317.2	96.3942
WTS3yFOHWINT	932.5	60.3929	2364.37	97.2525
WTS3yLFWINT	1203.9	71.5004	3156.87	96.6868
WTS3yLPWINT	1296.6	76.1208	3272.14	96.3708
WTS3yRFWINT	1293	77.0926	3109.9	96.2938
WTS3yRPWINT	1270.3	73.647	3311.04	96.0995
WTS3zFOHWINT	1109.2	73.5479	2596.22	97.0676
WTS3zLFWINT	1414.6	82.7192	3705.6	95.8777
WTS3zLPWINT	1406.8	83.0735	3085.56	95.5459
WTS3zRFWINT	1457.1	84.8779	3562.54	95.6415
WTS3zRPWINT	1428.4	88.8953	3242.12	94.4636
a FPD: Faith's phylogenetic distance
