# Supplementary material for: Insights into the pan-microbiome: skin microbial communities of Chinese individuals differ from other racial groups
Source: Sci Rep. 2015 Jul 16;5:11845. doi: 10.1038/srep11845 (PMC4503953; doi:10.1038/srep11845)
Supplement: Supplementary Data 6 [file srep11845-s6.xls]

## Sheet: Forehead
Supplementary Data 6. Significant SparCC co-abundance or co-exclusion relationships between OTUs by body sites
Forehead
OTU1	OTU2	SparCC
861595	255732	-0.699
255732	861595	-0.699
925397	64653	-0.694
64653	925397	-0.694
4425358	255732	-0.683
255732	4425358	-0.683
886735	852665	-0.682
852665	886735	-0.682
410048	269907	-0.67
269907	410048	-0.67
875451	4321559	-0.665
4321559	875451	-0.665
781371	4482889	-0.647
4482889	781371	-0.647
870106	255732	-0.64
255732	870106	-0.64
925397	255732	-0.623
255732	925397	-0.623
New.ReferenceOTU838	4321402	-0.619
4321402	New.ReferenceOTU838	-0.619
4334049	1004326	-0.616
1004326	4334049	-0.616
4463237	1004326	-0.609
1004326	4463237	-0.609
4342225	2211108	-0.608
2211108	4342225	-0.608
4459560	1004326	-0.602
1004326	4459560	-0.602
4401186	282360	-0.598
New.ReferenceOTU833	3449122	-0.598
282360	4401186	-0.598
3449122	New.ReferenceOTU833	-0.598
New.ReferenceOTU7	1133201	-0.596
1133201	New.ReferenceOTU7	-0.596
New.ReferenceOTU140	255732	-0.593
255732	New.ReferenceOTU140	-0.593
487725	2510538	-0.592
788023	308848	-0.592
2510538	487725	-0.592
308848	788023	-0.592
New.ReferenceOTU26	4347078	-0.591
823916	4375080	-0.591
4375080	823916	-0.591
4347078	New.ReferenceOTU26	-0.591
875451	4404577	-0.587
4404577	875451	-0.587
941632	4404577	-0.586
4404577	941632	-0.586
875451	308848	-0.584
875451	4405869	-0.584
960131	543675	-0.584
308848	875451	-0.584
4405869	875451	-0.584
543675	960131	-0.584
4396235	355315	-0.583
355315	4396235	-0.583
4121939	255732	-0.581
255732	4121939	-0.581
New.ReferenceOTU833	4321136	-0.573
4462432	4401186	-0.573
4401186	4462432	-0.573
4321136	New.ReferenceOTU833	-0.573
760263	4311939	-0.572
4311939	760263	-0.572
4337010	1062356	-0.57
1062356	4337010	-0.57
4437418	4327501	-0.569
4327501	4437418	-0.569
4473893	4470078	-0.569
4470078	4473893	-0.569
New.ReferenceOTU148	64653	-0.569
64653	New.ReferenceOTU148	-0.569
New.ReferenceOTU833	4321402	-0.567
4321402	New.ReferenceOTU833	-0.567
308848	1105948	-0.566
1105948	308848	-0.566
3449122	13332	-0.563
13332	3449122	-0.563
New.ReferenceOTU866	4448211	-0.562
4448211	New.ReferenceOTU866	-0.562
64653	190502	-0.561
New.ReferenceOTU177	4334049	-0.561
New.ReferenceOTU8	4347078	-0.561
73846	4432431	-0.561
190502	64653	-0.561
New.ReferenceOTU816	64653	-0.561
4432431	73846	-0.561
4334049	New.ReferenceOTU177	-0.561
4347078	New.ReferenceOTU8	-0.561
64653	New.ReferenceOTU816	-0.561
4375080	1105948	-0.56
1105948	4375080	-0.56
New.ReferenceOTU901	64653	-0.56
64653	New.ReferenceOTU901	-0.56
886735	1082607	-0.559
1082607	886735	-0.559
4462474	4432431	-0.558
487725	4460914	-0.558
4432431	4462474	-0.558
4460914	487725	-0.558
4422405	4401186	-0.557
4401186	4422405	-0.557
4299526	114730	-0.555
New.ReferenceOTU838	3449122	-0.555
114730	4299526	-0.555
3449122	New.ReferenceOTU838	-0.555
4477254	4404577	-0.554
4404577	4477254	-0.554
4445096	4438545	-0.552
4438545	4445096	-0.552
996434	4462474	-0.552
861595	699322	-0.552
699322	861595	-0.552
4462474	996434	-0.552
963763	4462432	-0.55
4462432	963763	-0.55
4375080	355315	-0.548
355315	4375080	-0.548
New.ReferenceOTU7	4456889	-0.548
New.ReferenceOTU177	886735	-0.548
886735	New.ReferenceOTU177	-0.548
4456889	New.ReferenceOTU7	-0.548
699322	4425358	-0.546
4425358	699322	-0.546
New.ReferenceOTU838	4321136	-0.545
823916	4321402	-0.545
4321402	823916	-0.545
4321136	New.ReferenceOTU838	-0.545
4448211	1141382	-0.544
4432431	4344483	-0.544
4458619	4387092	-0.544
4344483	4432431	-0.544
1141382	4448211	-0.544
4387092	4458619	-0.544
4448211	4344483	-0.543
4344483	4448211	-0.543
4423410	1062356	-0.542
1062356	4423410	-0.542
4470078	1004326	-0.541
4367527	4327501	-0.541
4327501	4367527	-0.541
1004326	4470078	-0.541
809192	4344483	-0.539
4344483	809192	-0.539
13332	1061772	-0.538
1061772	13332	-0.538
4445096	4375268	-0.538
4375268	4445096	-0.538
4389529	255732	-0.537
614651	357334	-0.537
823916	4316391	-0.537
255732	4389529	-0.537
357334	614651	-0.537
New.ReferenceOTU866	635303	-0.537
4316391	823916	-0.537
635303	New.ReferenceOTU866	-0.537
710275	1925094	-0.536
464797	4423410	-0.536
4423410	464797	-0.536
1925094	710275	-0.536
823916	3449122	-0.535
3449122	823916	-0.535
964220	912997	-0.535
912997	964220	-0.535
933546	1004326	-0.534
614651	4462432	-0.534
4462432	614651	-0.534
1004326	933546	-0.534
960131	3941682	-0.531
New.ReferenceOTU838	4375080	-0.531
3941682	960131	-0.531
4375080	New.ReferenceOTU838	-0.531
663573	268812	-0.53
875451	4431355	-0.53
268812	663573	-0.53
4431355	875451	-0.53
964220	4462432	-0.529
911496	823916	-0.529
823916	911496	-0.529
4462432	964220	-0.529
4401186	13463	-0.528
4245392	3055791	-0.528
3055791	4245392	-0.528
13463	4401186	-0.528
4458619	308848	-0.526
4462474	4299448	-0.526
308848	4458619	-0.526
4299448	4462474	-0.526
911496	487725	-0.526
487725	911496	-0.526
New.ReferenceOTU492	255732	-0.525
4458619	4321402	-0.525
4321402	4458619	-0.525
255732	New.ReferenceOTU492	-0.525
4458619	1061772	-0.524
831178	1133201	-0.524
New.ReferenceOTU901	255732	-0.524
3055791	269901	-0.524
269901	3055791	-0.524
4375080	4344483	-0.524
4344483	4375080	-0.524
1061772	4458619	-0.524
4473893	4460914	-0.524
4460914	4473893	-0.524
New.ReferenceOTU222	530206	-0.524
1133201	831178	-0.524
530206	New.ReferenceOTU222	-0.524
255732	New.ReferenceOTU901	-0.524
818527	4401226	-0.523
4401226	818527	-0.523
New.ReferenceOTU901	4347078	-0.522
New.ReferenceOTU866	4375080	-0.522
4460914	4458619	-0.522
4458619	4460914	-0.522
4375080	New.ReferenceOTU866	-0.522
4347078	New.ReferenceOTU901	-0.522
4411489	269901	-0.521
269901	4411489	-0.521
4468125	4448211	-0.521
4448211	4468125	-0.521
New.ReferenceOTU1282	523025	-0.521
523025	New.ReferenceOTU1282	-0.521
4401186	1062356	-0.52
4462474	2480553	-0.52
4472050	4355314	-0.52
1062356	4401186	-0.52
2480553	4462474	-0.52
4355314	4472050	-0.52
4404577	215095	-0.519
2654263	2254354	-0.519
2254354	2654263	-0.519
New.ReferenceOTU158	4321402	-0.519
New.ReferenceOTU492	4347078	-0.519
4450360	4396235	-0.519
215095	4404577	-0.519
4396235	4450360	-0.519
New.ReferenceOTU492	64653	-0.519
821820	748051	-0.519
748051	821820	-0.519
4321402	New.ReferenceOTU158	-0.519
4347078	New.ReferenceOTU492	-0.519
64653	New.ReferenceOTU492	-0.519
4342225	254938	-0.518
New.ReferenceOTU7	267852	-0.518
671258	4321559	-0.518
254938	4342225	-0.518
4425358	4347078	-0.518
4347078	4425358	-0.518
4321559	671258	-0.518
267852	New.ReferenceOTU7	-0.518
4473893	1066410	-0.517
396187	3643491	-0.517
3643491	396187	-0.517
4411489	4028105	-0.517
823916	4321136	-0.517
4028105	4411489	-0.517
New.ReferenceOTU838	4425214	-0.517
1066410	4473893	-0.517
4321136	823916	-0.517
4425214	New.ReferenceOTU838	-0.517
New.ReferenceOTU593	1004326	-0.516
671258	308848	-0.516
912997	543675	-0.516
308848	671258	-0.516
543675	912997	-0.516
1004326	New.ReferenceOTU593	-0.516
New.CleanUp.ReferenceOTU197887	886735	-0.515
886735	New.CleanUp.ReferenceOTU197887	-0.515
344057	1082607	-0.514
1082607	344057	-0.514
4460914	4380971	-0.514
4380971	4460914	-0.514
543675	4462432	-0.514
4462432	543675	-0.514
4425358	152720	-0.513
2510538	2254354	-0.513
2254354	2510538	-0.513
94705	267852	-0.513
4477254	308848	-0.513
4404577	4344483	-0.513
861595	4347078	-0.513
4344483	4404577	-0.513
152720	4425358	-0.513
308848	4477254	-0.513
4347078	861595	-0.513
267852	94705	-0.513
861595	152720	-0.512
4462474	4324464	-0.512
688993	4387092	-0.512
4324464	4462474	-0.512
4387092	688993	-0.512
152720	861595	-0.512
4361528	1082607	-0.511
870106	152720	-0.511
1082607	4361528	-0.511
64653	4425358	-0.511
4425358	64653	-0.511
New.ReferenceOTU177	64653	-0.511
152720	870106	-0.511
964220	875451	-0.511
963763	925397	-0.511
925397	963763	-0.511
875451	964220	-0.511
64653	New.ReferenceOTU177	-0.511
4321136	13034	-0.51
4311939	3941682	-0.51
3941682	4311939	-0.51
13034	4321136	-0.51
788023	4321559	-0.51
852665	4453743	-0.51
New.ReferenceOTU765	4482598	-0.51
4321559	788023	-0.51
4453743	852665	-0.51
4482598	New.ReferenceOTU765	-0.51
4456894	1105948	-0.509
1105948	4456894	-0.509
190502	129798	-0.508
129798	190502	-0.508
4347078	403068	-0.508
403068	4347078	-0.508
New.ReferenceOTU8	1140286	-0.507
4408558	4245392	-0.507
4245392	4408558	-0.507
760263	4443207	-0.507
New.ReferenceOTU866	4459560	-0.507
823916	4460914	-0.507
4443207	760263	-0.507
912997	781371	-0.507
4460914	823916	-0.507
781371	912997	-0.507
1140286	New.ReferenceOTU8	-0.507
4459560	New.ReferenceOTU866	-0.507
344057	1062356	-0.506
New.CleanUp.ReferenceOTU18152	1133201	-0.506
1062356	344057	-0.506
487725	4453535	-0.506
4453535	487725	-0.506
1133201	New.CleanUp.ReferenceOTU18152	-0.506
4396717	1084157	-0.505
4389529	1582784	-0.505
New.CleanUp.ReferenceOTU85387	255732	-0.505
781371	3746876	-0.505
1582784	4389529	-0.505
1084157	4396717	-0.505
614651	584176	-0.505
584176	614651	-0.505
3746876	781371	-0.505
255732	New.CleanUp.ReferenceOTU85387	-0.505
4380475	1977617	-0.504
New.ReferenceOTU705	245648	-0.504
4354699	2792176	-0.504
4477254	4321559	-0.504
2792176	4354699	-0.504
1977617	4380475	-0.504
614651	4422405	-0.504
4321559	4477254	-0.504
4422405	614651	-0.504
852665	64653	-0.504
64653	852665	-0.504
245648	New.ReferenceOTU705	-0.504
3874043	1082607	-0.503
New.ReferenceOTU8	152668	-0.503
1082607	3874043	-0.503
New.ReferenceOTU901	886735	-0.503
New.ReferenceOTU122	964220	-0.503
964220	New.ReferenceOTU122	-0.503
152668	New.ReferenceOTU8	-0.503
886735	New.ReferenceOTU901	-0.503
4427114	245648	-0.502
245648	4427114	-0.502
809192	4450360	-0.502
960131	64653	-0.502
New.ReferenceOTU813	663573	-0.502
4450360	809192	-0.502
912997	89412	-0.502
89412	912997	-0.502
64653	960131	-0.502
663573	New.ReferenceOTU813	-0.502
781371	159711	-0.501
355315	308848	-0.501
308848	355315	-0.501
New.ReferenceOTU866	4463237	-0.501
159711	781371	-0.501
4463237	New.ReferenceOTU866	-0.501
2647328	1068562	-0.5
4361528	245648	-0.5
1068562	2647328	-0.5
245648	4361528	-0.5
3202924	152720	-0.499
4467992	272964	-0.499
152720	3202924	-0.499
272964	4467992	-0.499
4028110	1131137	-0.498
1131137	4028110	-0.498
964220	4327233	-0.498
New.ReferenceOTU7	4364652	-0.498
4327233	964220	-0.498
4364652	New.ReferenceOTU7	-0.498
4460914	2254354	-0.497
4415571	255732	-0.497
4470078	4344483	-0.497
663573	4354699	-0.497
New.ReferenceOTU158	4389529	-0.497
255732	4415571	-0.497
4468125	4430952	-0.497
2254354	4460914	-0.497
4430952	4468125	-0.497
4344483	4470078	-0.497
4354699	663573	-0.497
4389529	New.ReferenceOTU158	-0.497
3055791	1925094	-0.496
911496	2254354	-0.496
New.ReferenceOTU816	255732	-0.496
1925094	3055791	-0.496
2254354	911496	-0.496
255732	New.ReferenceOTU816	-0.496
835964	1004326	-0.495
4375268	1015518	-0.495
4396235	1105948	-0.495
New.ReferenceOTU866	308848	-0.495
1015518	4375268	-0.495
1105948	4396235	-0.495
886735	4452050	-0.495
1004326	835964	-0.495
4452050	886735	-0.495
New.ReferenceOTU593	New.ReferenceOTU217	-0.495
New.ReferenceOTU217	New.ReferenceOTU593	-0.495
308848	New.ReferenceOTU866	-0.495
760263	1061772	-0.494
885496	1062356	-0.494
3449122	13034	-0.494
272150	2254354	-0.494
2254354	272150	-0.494
New.ReferenceOTU866	31235	-0.494
13034	3449122	-0.494
New.ReferenceOTU217	4375080	-0.494
688993	4393962	-0.494
780555	4396717	-0.494
663573	4437418	-0.494
New.ReferenceOTU8	4458503	-0.494
4437418	663573	-0.494
4393962	688993	-0.494
1061772	760263	-0.494
4396717	780555	-0.494
1062356	885496	-0.494
4375080	New.ReferenceOTU217	-0.494
4458503	New.ReferenceOTU8	-0.494
31235	New.ReferenceOTU866	-0.494
114730	1061772	-0.493
1061772	114730	-0.493
New.ReferenceOTU917	130710	-0.493
4121939	152720	-0.493
152720	4121939	-0.493
925397	4347078	-0.493
912997	4456894	-0.493
964220	4473893	-0.493
4456894	912997	-0.493
4347078	925397	-0.493
4473893	964220	-0.493
130710	New.ReferenceOTU917	-0.493
4468125	1061772	-0.492
4311939	361600	-0.492
361600	4311939	-0.492
875451	4387092	-0.492
New.ReferenceOTU158	4443207	-0.492
1061772	4468125	-0.492
4387092	875451	-0.492
4443207	New.ReferenceOTU158	-0.492
886735	1063810	-0.491
699322	268812	-0.491
New.CleanUp.ReferenceOTU301092	269901	-0.491
73846	269907	-0.491
New.ReferenceOTU1074	4472294	-0.491
875451	4483015	-0.491
499109	487725	-0.491
487725	499109	-0.491
268812	699322	-0.491
269907	73846	-0.491
4483015	875451	-0.491
1063810	886735	-0.491
269901	New.CleanUp.ReferenceOTU301092	-0.491
4472294	New.ReferenceOTU1074	-0.491
212945	1062356	-0.49
1062356	212945	-0.49
3941682	282360	-0.49
282360	3941682	-0.49
New.ReferenceOTU310	4316391	-0.49
New.ReferenceOTU838	4396235	-0.49
4316391	New.ReferenceOTU310	-0.49
4396235	New.ReferenceOTU838	-0.49
344057	328472	-0.489
328472	344057	-0.489
4337010	396187	-0.489
396187	4337010	-0.489
4458619	4404577	-0.489
4404577	4458619	-0.489
4404577	100208	-0.488
1076668	1004326	-0.488
31235	1004326	-0.488
4468125	1066410	-0.488
1004326	1076668	-0.488
4321136	13332	-0.488
1004326	31235	-0.488
4316391	3202924	-0.488
3202924	4316391	-0.488
13332	4321136	-0.488
487725	4387092	-0.488
100208	4404577	-0.488
1066410	4468125	-0.488
4387092	487725	-0.488
710275	671258	-0.488
671258	710275	-0.488
2792176	1015518	-0.487
543675	1063810	-0.487
4467992	1067574	-0.487
4425214	13034	-0.487
1015518	2792176	-0.487
964220	282360	-0.487
New.ReferenceOTU492	4396025	-0.487
13034	4425214	-0.487
1067574	4467992	-0.487
1063810	543675	-0.487
New.ReferenceOTU8	748051	-0.487
282360	964220	-0.487
4396025	New.ReferenceOTU492	-0.487
748051	New.ReferenceOTU8	-0.487
4469492	4405609	-0.486
781371	4451743	-0.486
4473893	4456894	-0.486
4405609	4469492	-0.486
4456894	4473893	-0.486
4451743	781371	-0.486
243185	1015518	-0.485
4303191	1062356	-0.485
1118870	1082607	-0.485
1082607	1118870	-0.485
781371	2211108	-0.485
1015518	243185	-0.485
952003	355315	-0.485
1062356	4303191	-0.485
941632	4375080	-0.485
New.ReferenceOTU1074	4401957	-0.485
4450360	4405869	-0.485
4405869	4450360	-0.485
2211108	781371	-0.485
4375080	941632	-0.485
355315	952003	-0.485
4401957	New.ReferenceOTU1074	-0.485
92262	1004326	-0.484
New.ReferenceOTU349	1076668	-0.484
4465803	410048	-0.484
760359	4245392	-0.484
4462432	4302571	-0.484
4302571	4462432	-0.484
410048	4465803	-0.484
4245392	760359	-0.484
1004326	92262	-0.484
1076668	New.ReferenceOTU349	-0.484
New.ReferenceOTU674	1133201	-0.483
New.ReferenceOTU866	130710	-0.483
4367527	269901	-0.483
New.ReferenceOTU866	3449122	-0.483
4396717	3778553	-0.483
4441343	4334049	-0.483
4456894	4344483	-0.483
4396717	4354699	-0.483
269901	4367527	-0.483
3778553	4396717	-0.483
4354699	4396717	-0.483
4432889	4396717	-0.483
4396717	4432889	-0.483
4334049	4441343	-0.483
4344483	4456894	-0.483
New.ReferenceOTU7	605399	-0.483
1133201	New.ReferenceOTU674	-0.483
605399	New.ReferenceOTU7	-0.483
130710	New.ReferenceOTU866	-0.483
3449122	New.ReferenceOTU866	-0.483
4380475	1004326	-0.482
396187	138316	-0.482
4469355	152004	-0.482
4342225	272964	-0.482
New.ReferenceOTU423	2896104	-0.482
138316	396187	-0.482
4323555	4313823	-0.482
4313823	4323555	-0.482
272964	4342225	-0.482
1004326	4380475	-0.482
4473893	4448211	-0.482
152004	4469355	-0.482
4448211	4473893	-0.482
2896104	New.ReferenceOTU423	-0.482
4443207	114730	-0.481
New.ReferenceOTU870	304435	-0.481
New.ReferenceOTU1094	4401186	-0.481
114730	4443207	-0.481
464797	4477254	-0.481
4477254	464797	-0.481
New.CleanUp.ReferenceOTU18152	92262	-0.481
92262	New.CleanUp.ReferenceOTU18152	-0.481
4401186	New.ReferenceOTU1094	-0.481
304435	New.ReferenceOTU870	-0.481
821820	1131137	-0.48
New.ReferenceOTU899	4344483	-0.48
938794	4405609	-0.48
861595	64653	-0.48
912997	799211	-0.48
1131137	821820	-0.48
64653	861595	-0.48
799211	912997	-0.48
4405609	938794	-0.48
4344483	New.ReferenceOTU899	-0.48
875451	1076668	-0.479
4405609	4334049	-0.479
4334049	4405609	-0.479
1076668	875451	-0.479
114730	1066410	-0.478
1066410	114730	-0.478
New.ReferenceOTU475	308848	-0.478
4342225	3746876	-0.478
870106	4303191	-0.478
3746876	4342225	-0.478
444649	4401186	-0.478
671258	4404577	-0.478
4401186	444649	-0.478
New.CleanUp.ReferenceOTU46247	4472050	-0.478
4404577	671258	-0.478
4303191	870106	-0.478
4472050	New.CleanUp.ReferenceOTU46247	-0.478
308848	New.ReferenceOTU475	-0.478
464797	1925094	-0.477
4422405	3055791	-0.477
875451	4324467	-0.477
3055791	4422405	-0.477
910933	4453535	-0.477
New.ReferenceOTU838	4458959	-0.477
1925094	464797	-0.477
912997	537894	-0.477
4324467	875451	-0.477
4453535	910933	-0.477
537894	912997	-0.477
4458959	New.ReferenceOTU838	-0.477
4460914	100208	-0.476
4482889	1049188	-0.476
308848	2254354	-0.476
4445096	269907	-0.476
2254354	308848	-0.476
4462432	3941682	-0.476
4401186	4347159	-0.476
487725	4375080	-0.476
4347159	4401186	-0.476
886735	4425358	-0.476
269907	4445096	-0.476
100208	4460914	-0.476
3941682	4462432	-0.476
1049188	4482889	-0.476
760359	4482889	-0.476
4375080	487725	-0.476
815305	663573	-0.476
4482889	760359	-0.476
663573	815305	-0.476
4425358	886735	-0.476
245648	179208	-0.475
179208	245648	-0.475
3643491	2647328	-0.475
688993	3449122	-0.475
2647328	3643491	-0.475
925397	4334049	-0.475
4405869	4344483	-0.475
530206	4344483	-0.475
996434	4344483	-0.475
New.ReferenceOTU833	4375080	-0.475
4344483	4405869	-0.475
4462474	4460914	-0.475
4460914	4462474	-0.475
4344483	530206	-0.475
3449122	688993	-0.475
4334049	925397	-0.475
4344483	996434	-0.475
4375080	New.ReferenceOTU833	-0.475
4470078	1141382	-0.474
4404577	2254354	-0.474
4467992	2254354	-0.474
715527	2751958	-0.474
4396235	3944484	-0.474
New.CleanUp.ReferenceOTU225156	4375080	-0.474
4462474	4392350	-0.474
3944484	4396235	-0.474
2254354	4404577	-0.474
963763	4422405	-0.474
905211	4437418	-0.474
New.CleanUp.ReferenceOTU303899	4449608	-0.474
4392350	4462474	-0.474
2254354	4467992	-0.474
1141382	4470078	-0.474
New.ReferenceOTU222	499109	-0.474
2751958	715527	-0.474
4437418	905211	-0.474
4422405	963763	-0.474
4375080	New.CleanUp.ReferenceOTU225156	-0.474
4449608	New.CleanUp.ReferenceOTU303899	-0.474
499109	New.ReferenceOTU222	-0.474
129798	106019	-0.473
106019	129798	-0.473
4469417	190502	-0.473
3746876	272150	-0.473
272150	3746876	-0.473
4303191	4121939	-0.473
4121939	4303191	-0.473
464797	4344371	-0.473
671258	4448211	-0.473
4483015	4462474	-0.473
190502	4469417	-0.473
4462474	4483015	-0.473
4344371	464797	-0.473
4448211	671258	-0.473
1977617	1076668	-0.472
4324464	164471	-0.472
1076668	1977617	-0.472
New.CleanUp.ReferenceOTU255320	215095	-0.472
4470078	4183282	-0.472
875451	4299448	-0.472
New.ReferenceOTU877	4304512	-0.472
New.ReferenceOTU158	4321136	-0.472
164471	4324464	-0.472
910933	4387092	-0.472
New.ReferenceOTU513	4400260	-0.472
4183282	4470078	-0.472
4299448	875451	-0.472
4387092	910933	-0.472
215095	New.CleanUp.ReferenceOTU255320	-0.472
4321136	New.ReferenceOTU158	-0.472
4400260	New.ReferenceOTU513	-0.472
4304512	New.ReferenceOTU877	-0.472
4334049	1015518	-0.471
4424907	2647328	-0.471
487725	272150	-0.471
1015518	4334049	-0.471
941632	4375268	-0.471
2647328	4424907	-0.471
New.ReferenceOTU838	4458306	-0.471
875451	4470078	-0.471
272150	487725	-0.471
4470078	875451	-0.471
4375268	941632	-0.471
4458306	New.ReferenceOTU838	-0.471
4448211	114730	-0.47
3055791	154003	-0.47
154003	3055791	-0.47
4457554	4430952	-0.47
114730	4448211	-0.47
4430952	4457554	-0.47
781371	584176	-0.47
584176	781371	-0.47
925397	886735	-0.47
886735	925397	-0.47
4396025	1061772	-0.469
4424907	3449122	-0.469
781371	353576	-0.469
964220	4245392	-0.469
4422405	4297222	-0.469
4462474	4317477	-0.469
New.ReferenceOTU866	4389529	-0.469
1061772	4396025	-0.469
4418243	4414311	-0.469
4414311	4418243	-0.469
4297222	4422405	-0.469
3449122	4424907	-0.469
New.CleanUp.ReferenceOTU18152	4459560	-0.469
4317477	4462474	-0.469
353576	781371	-0.469
4245392	964220	-0.469
4459560	New.CleanUp.ReferenceOTU18152	-0.469
4389529	New.ReferenceOTU866	-0.469
4468125	4375080	-0.468
4480775	4415571	-0.468
4375080	4468125	-0.468
4415571	4480775	-0.468
4425629	1004326	-0.467
New.ReferenceOTU833	1061772	-0.467
3490230	1084906	-0.467
New.ReferenceOTU492	152720	-0.467
823916	1696853	-0.467
New.CleanUp.ReferenceOTU340411	272964	-0.467
4470078	282360	-0.467
1084906	3490230	-0.467
748051	4028110	-0.467
4443207	4245392	-0.467
4389529	4322739	-0.467
New.ReferenceOTU816	4334049	-0.467
4429158	4354699	-0.467
4322739	4389529	-0.467
1004326	4425629	-0.467
4354699	4429158	-0.467
4245392	4443207	-0.467
886735	444649	-0.467
282360	4470078	-0.467
94705	553648	-0.467
933546	626166	-0.467
4028110	748051	-0.467
New.ReferenceOTU974	809192	-0.467
1696853	823916	-0.467
444649	886735	-0.467
626166	933546	-0.467
553648	94705	-0.467
272964	New.CleanUp.ReferenceOTU340411	-0.467
152720	New.ReferenceOTU492	-0.467
4334049	New.ReferenceOTU816	-0.467
1061772	New.ReferenceOTU833	-0.467
809192	New.ReferenceOTU974	-0.467
2254354	1061772	-0.466
4321559	215095	-0.466
1061772	2254354	-0.466
4380475	2254354	-0.466
852665	3643491	-0.466
215095	4321559	-0.466
4450360	4321559	-0.466
2254354	4380475	-0.466
788023	4404577	-0.466
4321559	4450360	-0.466
4404577	788023	-0.466
New.ReferenceOTU870	848811	-0.466
3643491	852665	-0.466
New.ReferenceOTU148	886735	-0.466
886735	New.ReferenceOTU148	-0.466
848811	New.ReferenceOTU870	-0.466
4462474	1076668	-0.465
190502	13034	-0.465
13034	190502	-0.465
4429736	267852	-0.465
4334049	2896104	-0.465
2896104	4334049	-0.465
New.ReferenceOTU140	4347078	-0.465
267852	4429736	-0.465
1076668	4462474	-0.465
4347078	New.ReferenceOTU140	-0.465
New.ReferenceOTU833	1084906	-0.464
4299448	272964	-0.464
799211	282360	-0.464
New.CleanUp.ReferenceOTU46247	3449122	-0.464
272964	4299448	-0.464
New.ReferenceOTU222	4328910	-0.464
4472294	4361528	-0.464
899559	4396235	-0.464
New.ReferenceOTU7	4425629	-0.464
64653	4441343	-0.464
4361528	4472294	-0.464
4441343	64653	-0.464
282360	799211	-0.464
New.ReferenceOTU866	835964	-0.464
4396235	899559	-0.464
3449122	New.CleanUp.ReferenceOTU46247	-0.464
4328910	New.ReferenceOTU222	-0.464
4425629	New.ReferenceOTU7	-0.464
1084906	New.ReferenceOTU833	-0.464
835964	New.ReferenceOTU866	-0.464
410048	1141382	-0.463
663573	164830	-0.463
4472294	2254354	-0.463
New.ReferenceOTU901	3060112	-0.463
1141382	410048	-0.463
4462474	4154872	-0.463
4451743	4297222	-0.463
New.ReferenceOTU8	4303191	-0.463
833864	4380475	-0.463
4449609	4391560	-0.463
4391560	4449609	-0.463
4297222	4451743	-0.463
663573	4453743	-0.463
4154872	4462474	-0.463
2254354	4472294	-0.463
910933	4483015	-0.463
New.ReferenceOTU436	626166	-0.463
New.ReferenceOTU398	635303	-0.463
164830	663573	-0.463
4453743	663573	-0.463
4380475	833864	-0.463
4483015	910933	-0.463
635303	New.ReferenceOTU398	-0.463
626166	New.ReferenceOTU436	-0.463
4303191	New.ReferenceOTU8	-0.463
3060112	New.ReferenceOTU901	-0.463
4456894	1004326	-0.462
3941682	1063810	-0.462
815305	243185	-0.462
4422405	3393186	-0.462
4387092	3746876	-0.462
1063810	3941682	-0.462
48874	396187	-0.462
656307	4311939	-0.462
3746876	4387092	-0.462
3393186	4422405	-0.462
New.ReferenceOTU1282	4453535	-0.462
1004326	4456894	-0.462
396187	48874	-0.462
New.ReferenceOTU158	530206	-0.462
4311939	656307	-0.462
243185	815305	-0.462
4453535	New.ReferenceOTU1282	-0.462
530206	New.ReferenceOTU158	-0.462
269907	106019	-0.461
106019	269907	-0.461
975991	4324467	-0.461
4445096	4334049	-0.461
671258	4431355	-0.461
4334049	4445096	-0.461
905211	4459560	-0.461
New.ReferenceOTU1260	4472050	-0.461
New.ReferenceOTU901	543675	-0.461
4431355	671258	-0.461
4459560	905211	-0.461
4324467	975991	-0.461
4472050	New.ReferenceOTU1260	-0.461
543675	New.ReferenceOTU901	-0.461
819250	1062356	-0.46
94705	1067574	-0.46
190502	151176	-0.46
151176	190502	-0.46
New.ReferenceOTU899	2254354	-0.46
4462432	3055791	-0.46
New.ReferenceOTU158	3449122	-0.46
677165	3944484	-0.46
3055791	4462432	-0.46
823916	4470078	-0.46
3944484	677165	-0.46
870106	699322	-0.46
1062356	819250	-0.46
4470078	823916	-0.46
699322	870106	-0.46
1067574	94705	-0.46
3449122	New.ReferenceOTU158	-0.46
2254354	New.ReferenceOTU899	-0.46
New.ReferenceOTU423	1140286	-0.459
New.ReferenceOTU866	152004	-0.459
4470078	2254354	-0.459
781371	247442	-0.459
4183282	308848	-0.459
495270	3229180	-0.459
308848	4183282	-0.459
4462474	4323555	-0.459
885496	4396717	-0.459
New.CleanUp.ReferenceOTU46247	4458306	-0.459
4323555	4462474	-0.459
2254354	4470078	-0.459
833864	464797	-0.459
3229180	495270	-0.459
61836	505670	-0.459
505670	61836	-0.459
247442	781371	-0.459
464797	833864	-0.459
4396717	885496	-0.459
New.ReferenceOTU310	911496	-0.459
4458306	New.CleanUp.ReferenceOTU46247	-0.459
911496	New.ReferenceOTU310	-0.459
1140286	New.ReferenceOTU423	-0.459
152004	New.ReferenceOTU866	-0.459
344057	1067574	-0.458
4342225	2254354	-0.458
4468125	272150	-0.458
New.ReferenceOTU310	272150	-0.458
1067574	344057	-0.458
New.ReferenceOTU1282	4028110	-0.458
4470078	4316720	-0.458
4460914	4335977	-0.458
2254354	4342225	-0.458
New.ReferenceOTU816	4342336	-0.458
545862	4401186	-0.458
4483015	4423410	-0.458
New.ReferenceOTU833	4458306	-0.458
4335977	4460914	-0.458
875451	4460914	-0.458
4481079	4467992	-0.458
272150	4468125	-0.458
4316720	4470078	-0.458
4467992	4481079	-0.458
4423410	4483015	-0.458
4401186	545862	-0.458
New.ReferenceOTU222	809192	-0.458
4460914	875451	-0.458
New.ReferenceOTU26	886735	-0.458
4028110	New.ReferenceOTU1282	-0.458
809192	New.ReferenceOTU222	-0.458
886735	New.ReferenceOTU26	-0.458
272150	New.ReferenceOTU310	-0.458
4342336	New.ReferenceOTU816	-0.458
4458306	New.ReferenceOTU833	-0.458
4432431	100208	-0.457
1084157	1062356	-0.457
114587	1082607	-0.457
1062356	1084157	-0.457
1082607	114587	-0.457
902903	255732	-0.457
3746876	2654263	-0.457
2654263	3746876	-0.457
963763	4245392	-0.457
100208	4432431	-0.457
New.ReferenceOTU366	4448211	-0.457
4462474	4458373	-0.457
4458373	4462474	-0.457
255732	902903	-0.457
4245392	963763	-0.457
4448211	New.ReferenceOTU366	-0.457
663573	114587	-0.456
543675	282360	-0.456
4396025	308848	-0.456
New.ReferenceOTU1094	4028110	-0.456
60017	4316391	-0.456
4443207	4344483	-0.456
308848	4396025	-0.456
4344483	4443207	-0.456
282360	543675	-0.456
4316391	60017	-0.456
114587	663573	-0.456
92535	823916	-0.456
New.ReferenceOTU222	911496	-0.456
823916	92535	-0.456
4028110	New.ReferenceOTU1094	-0.456
911496	New.ReferenceOTU222	-0.456
New.ReferenceOTU140	151176	-0.455
910933	269907	-0.455
748051	3055791	-0.455
487725	308848	-0.455
4294457	3643491	-0.455
3643491	4294457	-0.455
4418165	4319020	-0.455
4319020	4418165	-0.455
4470078	4462474	-0.455
New.ReferenceOTU705	4468125	-0.455
4462474	4470078	-0.455
487725	4470078	-0.455
308848	487725	-0.455
4470078	487725	-0.455
New.ReferenceOTU140	64653	-0.455
3055791	748051	-0.455
269907	910933	-0.455
151176	New.ReferenceOTU140	-0.455
64653	New.ReferenceOTU140	-0.455
4468125	New.ReferenceOTU705	-0.455
51114	1061772	-0.454
4448211	1105948	-0.454
4472050	1141382	-0.454
4373910	2254354	-0.454
487725	2647328	-0.454
4328910	3202924	-0.454
736769	4299448	-0.454
New.ReferenceOTU140	4308023	-0.454
910933	4323555	-0.454
3202924	4328910	-0.454
2254354	4373910	-0.454
New.CleanUp.ReferenceOTU156965	4396717	-0.454
1105948	4448211	-0.454
4462474	4453535	-0.454
4453535	4462474	-0.454
1141382	4472050	-0.454
2647328	487725	-0.454
1061772	51114	-0.454
4299448	736769	-0.454
886735	870106	-0.454
870106	886735	-0.454
4323555	910933	-0.454
4396717	New.CleanUp.ReferenceOTU156965	-0.454
4308023	New.ReferenceOTU140	-0.454
4483015	100208	-0.453
408706	1082607	-0.453
4470078	12564	-0.453
New.ReferenceOTU140	152720	-0.453
4423410	2510538	-0.453
935658	255732	-0.453
777467	3202924	-0.453
355315	3449122	-0.453
3449122	355315	-0.453
4387092	355315	-0.453
1082607	408706	-0.453
688993	4321402	-0.453
823916	4328910	-0.453
875451	4344207	-0.453
355315	4387092	-0.453
2510538	4423410	-0.453
886735	4441343	-0.453
905211	4448211	-0.453
12564	4470078	-0.453
100208	4483015	-0.453
833864	4483015	-0.453
4321402	688993	-0.453
3202924	777467	-0.453
4328910	823916	-0.453
4483015	833864	-0.453
New.ReferenceOTU1119	852665	-0.453
4344207	875451	-0.453
4441343	886735	-0.453
4448211	905211	-0.453
255732	935658	-0.453
852665	New.ReferenceOTU1119	-0.453
152720	New.ReferenceOTU140	-0.453
4437418	1082607	-0.452
4299448	137183	-0.452
3449122	1582784	-0.452
715527	159711	-0.452
268812	243185	-0.452
243185	268812	-0.452
4389529	316924	-0.452
1582784	3449122	-0.452
137183	4299448	-0.452
4339160	4328910	-0.452
4328910	4339160	-0.452
316924	4389529	-0.452
4444760	4401226	-0.452
1082607	4437418	-0.452
4401226	4444760	-0.452
New.ReferenceOTU492	4453743	-0.452
499109	4462474	-0.452
New.ReferenceOTU492	4469417	-0.452
4462474	499109	-0.452
New.ReferenceOTU177	529233	-0.452
159711	715527	-0.452
529233	New.ReferenceOTU177	-0.452
4453743	New.ReferenceOTU492	-0.452
4469417	New.ReferenceOTU492	-0.452
New.ReferenceOTU8	101293	-0.451
875451	1061772	-0.451
4311939	114730	-0.451
New.ReferenceOTU7	269930	-0.451
852665	31235	-0.451
4347159	3874043	-0.451
4462432	4304512	-0.451
114730	4311939	-0.451
886735	4337404	-0.451
821820	4344483	-0.451
3874043	4347159	-0.451
530206	4458619	-0.451
4304512	4462432	-0.451
4472050	4468125	-0.451
4468125	4472050	-0.451
941632	499109	-0.451
4458619	530206	-0.451
New.CleanUp.ReferenceOTU340411	584176	-0.451
715527	635303	-0.451
635303	715527	-0.451
4344483	821820	-0.451
31235	852665	-0.451
1061772	875451	-0.451
4337404	886735	-0.451
499109	941632	-0.451
584176	New.CleanUp.ReferenceOTU340411	-0.451
269930	New.ReferenceOTU7	-0.451
101293	New.ReferenceOTU8	-0.451
141105	1084157	-0.45
4405685	1133201	-0.45
545862	13233	-0.45
1084157	141105	-0.45
4321559	1977617	-0.45
396187	212945	-0.45
New.ReferenceOTU122	2654263	-0.45
4335977	3055791	-0.45
4321402	3746876	-0.45
212945	396187	-0.45
464797	4303191	-0.45
4469924	4316391	-0.45
73846	4317477	-0.45
3746876	4321402	-0.45
1977617	4321559	-0.45
3055791	4335977	-0.45
1133201	4405685	-0.45
4462474	4423790	-0.45
4458959	4458619	-0.45
4458619	4458959	-0.45
4423790	4462474	-0.45
4316391	4469924	-0.45
817926	4472294	-0.45
4303191	464797	-0.45
13233	545862	-0.45
4317477	73846	-0.45
4472294	817926	-0.45
2654263	New.ReferenceOTU122	-0.45
New.ReferenceOTU8	New.ReferenceOTU765	-0.45
New.ReferenceOTU765	New.ReferenceOTU8	-0.45
4468125	1084906	-0.449
809192	1105948	-0.449
New.ReferenceOTU8	151324	-0.449
4312974	152668	-0.449
New.ReferenceOTU310	2647328	-0.449
49248	4297119	-0.449
152668	4312974	-0.449
New.ReferenceOTU593	4408558	-0.449
New.ReferenceOTU877	4453743	-0.449
1084906	4468125	-0.449
4297119	49248	-0.449
1105948	809192	-0.449
2647328	New.ReferenceOTU310	-0.449
4408558	New.ReferenceOTU593	-0.449
151324	New.ReferenceOTU8	-0.449
4453743	New.ReferenceOTU877	-0.449
4445096	103151	-0.448
4299526	1067574	-0.448
4028105	1068562	-0.448
13332	1084157	-0.448
760263	1084906	-0.448
4463237	12564	-0.448
1084157	13332	-0.448
New.CleanUp.ReferenceOTU284918	151176	-0.448
875735	2792176	-0.448
663573	3778553	-0.448
4458503	396187	-0.448
1068562	4028105	-0.448
1067574	4299526	-0.448
614651	4321136	-0.448
688993	4321136	-0.448
4408129	4355314	-0.448
4452050	4366487	-0.448
848811	4405609	-0.448
4355314	4408129	-0.448
103151	4445096	-0.448
4366487	4452050	-0.448
396187	4458503	-0.448
12564	4463237	-0.448
4321136	614651	-0.448
3778553	663573	-0.448
4321136	688993	-0.448
1084906	760263	-0.448
4405609	848811	-0.448
2792176	875735	-0.448
151176	New.CleanUp.ReferenceOTU284918	-0.448
3941682	100208	-0.447
New.ReferenceOTU1119	1004326	-0.447
164830	1082607	-0.447
952003	1105948	-0.447
4396235	13034	-0.447
154003	138316	-0.447
138316	154003	-0.447
1082607	164830	-0.447
964220	3746876	-0.447
100208	3941682	-0.447
13034	4396235	-0.447
886735	439908	-0.447
525942	4456889	-0.447
823916	4458959	-0.447
911496	4462474	-0.447
671258	4463237	-0.447
4456889	525942	-0.447
4463237	671258	-0.447
New.ReferenceOTU1282	821820	-0.447
4458959	823916	-0.447
439908	886735	-0.447
4462474	911496	-0.447
1105948	952003	-0.447
3746876	964220	-0.447
New.ReferenceOTU866	996434	-0.447
1004326	New.ReferenceOTU1119	-0.447
821820	New.ReferenceOTU1282	-0.447
New.ReferenceOTU7	New.ReferenceOTU310	-0.447
New.ReferenceOTU310	New.ReferenceOTU7	-0.447
996434	New.ReferenceOTU866	-0.447
543675	1004326	-0.446
760263	1066410	-0.446
4396025	114587	-0.446
530206	151324	-0.446
355315	152004	-0.446
New.ReferenceOTU222	2480553	-0.446
4371191	2896104	-0.446
152004	355315	-0.446
615514	4300206	-0.446
2896104	4371191	-0.446
New.ReferenceOTU1240	4375080	-0.446
114587	4396025	-0.446
4408129	4407093	-0.446
4407093	4408129	-0.446
4482889	4429199	-0.446
New.ReferenceOTU158	4458959	-0.446
760263	4463237	-0.446
580181	4474951	-0.446
4429199	4482889	-0.446
151324	530206	-0.446
1004326	543675	-0.446
925397	543675	-0.446
4474951	580181	-0.446
4300206	615514	-0.446
1066410	760263	-0.446
4463237	760263	-0.446
543675	925397	-0.446
4375080	New.ReferenceOTU1240	-0.446
4458959	New.ReferenceOTU158	-0.446
2480553	New.ReferenceOTU222	-0.446
4405869	100208	-0.445
4443207	1105948	-0.445
4470078	1105948	-0.445
543675	1122588	-0.445
614651	1925094	-0.445
996434	2084904	-0.445
4432431	215095	-0.445
New.CleanUp.ReferenceOTU157152	255732	-0.445
777467	3055791	-0.445
614651	3449122	-0.445
886735	420444	-0.445
4422405	4324464	-0.445
4453743	439908	-0.445
100208	4405869	-0.445
4324464	4422405	-0.445
215095	4432431	-0.445
1105948	4443207	-0.445
New.ReferenceOTU917	4444760	-0.445
439908	4453743	-0.445
4474951	4462432	-0.445
1105948	4470078	-0.445
4462432	4474951	-0.445
1122588	543675	-0.445
748051	573035	-0.445
1925094	614651	-0.445
3449122	614651	-0.445
New.CleanUp.ReferenceOTU197887	64653	-0.445
573035	748051	-0.445
3055791	777467	-0.445
New.CleanUp.ReferenceOTU301092	788023	-0.445
963763	852665	-0.445
420444	886735	-0.445
New.ReferenceOTU158	952003	-0.445
852665	963763	-0.445
2084904	996434	-0.445
255732	New.CleanUp.ReferenceOTU157152	-0.445
64653	New.CleanUp.ReferenceOTU197887	-0.445
788023	New.CleanUp.ReferenceOTU301092	-0.445
952003	New.ReferenceOTU158	-0.445
4444760	New.ReferenceOTU917	-0.445
464797	1027904	-0.444
4321402	1139336	-0.444
344057	141105	-0.444
4448211	151176	-0.444
New.ReferenceOTU8	152720	-0.444
952003	1582784	-0.444
822624	161677	-0.444
4028105	213687	-0.444
2654263	2211108	-0.444
2211108	2654263	-0.444
4425629	316924	-0.444
141105	344057	-0.444
213687	4028105	-0.444
4337383	4028110	-0.444
1139336	4321402	-0.444
New.ReferenceOTU310	4321402	-0.444
4028110	4337383	-0.444
4463237	4422405	-0.444
316924	4425629	-0.444
151176	4448211	-0.444
4422405	4463237	-0.444
911016	4463237	-0.444
1027904	464797	-0.444
688993	530206	-0.444
530206	688993	-0.444
New.ReferenceOTU177	699322	-0.444
New.ReferenceOTU901	715527	-0.444
161677	822624	-0.444
4463237	911016	-0.444
1582784	952003	-0.444
699322	New.ReferenceOTU177	-0.444
4321402	New.ReferenceOTU310	-0.444
152720	New.ReferenceOTU8	-0.444
715527	New.ReferenceOTU901	-0.444
4364652	1061772	-0.443
953084	1061772	-0.443
4347078	1066410	-0.443
499109	2254354	-0.443
698236	269901	-0.443
760263	4299526	-0.443
1066410	4347078	-0.443
1061772	4364652	-0.443
New.ReferenceOTU366	4375080	-0.443
New.ReferenceOTU158	4425214	-0.443
2254354	499109	-0.443
269901	698236	-0.443
902903	699322	-0.443
4299526	760263	-0.443
699322	902903	-0.443
1061772	953084	-0.443
4425214	New.ReferenceOTU158	-0.443
4375080	New.ReferenceOTU366	-0.443
New.ReferenceOTU866	1066410	-0.442
New.ReferenceOTU750	1082607	-0.442
269901	129798	-0.442
4321402	13332	-0.442
4387092	13332	-0.442
New.ReferenceOTU423	152668	-0.442
4458619	2510538	-0.442
129798	269901	-0.442
4301065	403068	-0.442
4453743	403068	-0.442
403068	4301065	-0.442
13332	4321402	-0.442
4441343	4347078	-0.442
13332	4387092	-0.442
New.ReferenceOTU140	4396025	-0.442
New.ReferenceOTU1240	4396235	-0.442
4459560	4422405	-0.442
New.ReferenceOTU850	4425214	-0.442
New.ReferenceOTU866	4425629	-0.442
4347078	4441343	-0.442
403068	4453743	-0.442
2510538	4458619	-0.442
4422405	4459560	-0.442
781371	4462432	-0.442
New.CleanUp.ReferenceOTU255320	4477254	-0.442
886735	465079	-0.442
875451	530206	-0.442
4462432	781371	-0.442
530206	875451	-0.442
465079	886735	-0.442
New.ReferenceOTU475	952003	-0.442
4477254	New.CleanUp.ReferenceOTU255320	-0.442
4396235	New.ReferenceOTU1240	-0.442
4396025	New.ReferenceOTU140	-0.442
152668	New.ReferenceOTU423	-0.442
952003	New.ReferenceOTU475	-0.442
1082607	New.ReferenceOTU750	-0.442
4425214	New.ReferenceOTU850	-0.442
1066410	New.ReferenceOTU866	-0.442
4425629	New.ReferenceOTU866	-0.442
4347078	1063810	-0.441
4355314	1063810	-0.441
4344483	1066410	-0.441
4422405	1068562	-0.441
New.CleanUp.ReferenceOTU157152	13332	-0.441
788023	138316	-0.441
963763	141105	-0.441
747980	159711	-0.441
4441343	255732	-0.441
905211	4297222	-0.441
New.ReferenceOTU838	4316391	-0.441
1066410	4344483	-0.441
1063810	4347078	-0.441
1063810	4355314	-0.441
New.ReferenceOTU222	4404577	-0.441
New.ReferenceOTU593	4405609	-0.441
1068562	4422405	-0.441
4477254	4432431	-0.441
255732	4441343	-0.441
New.ReferenceOTU974	4456894	-0.441
4432431	4477254	-0.441
New.ReferenceOTU917	635303	-0.441
159711	747980	-0.441
138316	788023	-0.441
4297222	905211	-0.441
141105	963763	-0.441
13332	New.CleanUp.ReferenceOTU157152	-0.441
4404577	New.ReferenceOTU222	-0.441
4405609	New.ReferenceOTU593	-0.441
4316391	New.ReferenceOTU838	-0.441
635303	New.ReferenceOTU917	-0.441
4456894	New.ReferenceOTU974	-0.441
4321398	1000986	-0.44
308848	100208	-0.44
4469492	1004326	-0.44
3393186	1015518	-0.44
4321398	1135861	-0.44
New.ReferenceOTU140	13332	-0.44
964220	215095	-0.44
74159	269907	-0.44
823916	272150	-0.44
100208	308848	-0.44
1015518	3393186	-0.44
4457554	3449122	-0.44
4482598	3778553	-0.44
1000986	4321398	-0.44
1135861	4321398	-0.44
875451	4341205	-0.44
4460914	4344483	-0.44
487725	4404577	-0.44
3449122	4457554	-0.44
4344483	4460914	-0.44
902903	4463237	-0.44
1004326	4469492	-0.44
799211	4477254	-0.44
3778553	4482598	-0.44
4404577	487725	-0.44
996434	487725	-0.44
269907	74159	-0.44
4477254	799211	-0.44
272150	823916	-0.44
4341205	875451	-0.44
4463237	902903	-0.44
215095	964220	-0.44
New.ReferenceOTU158	972343	-0.44
487725	996434	-0.44
13332	New.ReferenceOTU140	-0.44
972343	New.ReferenceOTU158	-0.44
822624	100208	-0.439
3778553	1062356	-0.439
384716	152720	-0.439
New.CleanUp.ReferenceOTU197887	164830	-0.439
New.ReferenceOTU1240	2647328	-0.439
1062356	3778553	-0.439
152720	384716	-0.439
671258	3847840	-0.439
73538	4304512	-0.439
New.ReferenceOTU833	4316391	-0.439
861595	4334049	-0.439
656307	4342225	-0.439
New.CleanUp.ReferenceOTU67150	4344371	-0.439
4430952	4354699	-0.439
New.ReferenceOTU833	4396235	-0.439
92262	4422405	-0.439
923032	4422405	-0.439
4354699	4430952	-0.439
487725	4432431	-0.439
New.ReferenceOTU1282	4483015	-0.439
4432431	487725	-0.439
4342225	656307	-0.439
3847840	671258	-0.439
4304512	73538	-0.439
100208	822624	-0.439
4334049	861595	-0.439
4422405	92262	-0.439
4422405	923032	-0.439
New.CleanUp.ReferenceOTU85387	963763	-0.439
164830	New.CleanUp.ReferenceOTU197887	-0.439
4344371	New.CleanUp.ReferenceOTU67150	-0.439
963763	New.CleanUp.ReferenceOTU85387	-0.439
2647328	New.ReferenceOTU1240	-0.439
4483015	New.ReferenceOTU1282	-0.439
4316391	New.ReferenceOTU833	-0.439
4396235	New.ReferenceOTU833	-0.439
1133201	1004326	-0.438
4429158	1015518	-0.438
4385138	106019	-0.438
1004326	1133201	-0.438
4396717	138316	-0.438
543491	388951	-0.438
New.ReferenceOTU564	4347078	-0.438
106019	4385138	-0.438
138316	4396717	-0.438
New.ReferenceOTU1282	4407433	-0.438
1015518	4429158	-0.438
952003	4479288	-0.438
388951	543491	-0.438
996434	823916	-0.438
941632	911496	-0.438
911496	941632	-0.438
4479288	952003	-0.438
823916	996434	-0.438
4407433	New.ReferenceOTU1282	-0.438
4347078	New.ReferenceOTU564	-0.438
4299448	100208	-0.437
4335977	1076668	-0.437
4394926	2647328	-0.437
New.ReferenceOTU8	3060112	-0.437
911496	3202924	-0.437
New.ReferenceOTU7	3944484	-0.437
100208	4299448	-0.437
4477254	4319020	-0.437
1076668	4335977	-0.437
975991	4375080	-0.437
2647328	4394926	-0.437
4470078	4462432	-0.437
905211	4463237	-0.437
4462432	4470078	-0.437
New.ReferenceOTU866	4470078	-0.437
4319020	4477254	-0.437
New.ReferenceOTU838	749837	-0.437
835964	823916	-0.437
823916	835964	-0.437
4463237	905211	-0.437
3202924	911496	-0.437
4375080	975991	-0.437
3944484	New.ReferenceOTU7	-0.437
3060112	New.ReferenceOTU8	-0.437
749837	New.ReferenceOTU838	-0.437
4470078	New.ReferenceOTU866	-0.437
505670	1004326	-0.436
152720	1096610	-0.436
4459560	114730	-0.436
New.ReferenceOTU366	13233	-0.436
1096610	152720	-0.436
4462474	272150	-0.436
3055791	282360	-0.436
282360	3055791	-0.436
911496	3746876	-0.436
4324467	4245392	-0.436
960131	4304512	-0.436
4425629	4316391	-0.436
553648	4316391	-0.436
4245392	4324467	-0.436
4425358	4334049	-0.436
New.ReferenceOTU833	4342225	-0.436
823916	4396235	-0.436
4430952	4411489	-0.436
4334049	4425358	-0.436
4316391	4425629	-0.436
4411489	4430952	-0.436
114730	4459560	-0.436
272150	4462474	-0.436
748051	4463237	-0.436
73846	4483015	-0.436
1004326	505670	-0.436
New.ReferenceOTU948	543491	-0.436
4316391	553648	-0.436
4483015	73846	-0.436
4463237	748051	-0.436
4396235	823916	-0.436
960131	886735	-0.436
3746876	911496	-0.436
4304512	960131	-0.436
886735	960131	-0.436
13233	New.ReferenceOTU366	-0.436
4342225	New.ReferenceOTU833	-0.436
543491	New.ReferenceOTU948	-0.436
4334049	1000986	-0.435
269907	100208	-0.435
4318122	1096610	-0.435
4294457	1133201	-0.435
New.ReferenceOTU475	212945	-0.435
4299448	2211108	-0.435
New.ReferenceOTU1350	2654263	-0.435
100208	269907	-0.435
1133201	4294457	-0.435
2211108	4299448	-0.435
New.ReferenceOTU158	4304901	-0.435
1096610	4318122	-0.435
1000986	4334049	-0.435
4462474	4334479	-0.435
New.ReferenceOTU475	4389633	-0.435
614651	4427114	-0.435
823916	4430952	-0.435
4334479	4462474	-0.435
885496	551775	-0.435
4427114	614651	-0.435
4430952	823916	-0.435
831178	823916	-0.435
823916	831178	-0.435
551775	885496	-0.435
New.CleanUp.ReferenceOTU85387	886735	-0.435
886735	New.CleanUp.ReferenceOTU85387	-0.435
2654263	New.ReferenceOTU1350	-0.435
4304901	New.ReferenceOTU158	-0.435
212945	New.ReferenceOTU475	-0.435
4389633	New.ReferenceOTU475	-0.435
996434	1058950	-0.434
4469960	1061772	-0.434
138316	1062356	-0.434
1062356	138316	-0.434
151176	138316	-0.434
138316	151176	-0.434
4299448	2254354	-0.434
4312974	245648	-0.434
272964	2654263	-0.434
4437418	269907	-0.434
2654263	272964	-0.434
4469492	2896104	-0.434
4396717	366545	-0.434
499109	3746876	-0.434
755148	3874043	-0.434
2254354	4299448	-0.434
245648	4312974	-0.434
4422405	4367527	-0.434
366545	4396717	-0.434
4473893	4405869	-0.434
788023	4405869	-0.434
4367527	4422405	-0.434
4430826	4422794	-0.434
4422794	4430826	-0.434
269907	4437418	-0.434
671258	4459560	-0.434
4468125	4467992	-0.434
4467992	4468125	-0.434
2896104	4469492	-0.434
1061772	4469960	-0.434
4405869	4473893	-0.434
3746876	499109	-0.434
4459560	671258	-0.434
New.CleanUp.ReferenceOTU284918	699322	-0.434
3874043	755148	-0.434
4405869	788023	-0.434
1058950	996434	-0.434
699322	New.CleanUp.ReferenceOTU284918	-0.434
818527	1004326	-0.433
4121939	215095	-0.433
428705	245648	-0.433
4380971	2480553	-0.433
992022	2480553	-0.433
614651	269901	-0.433
4376318	269907	-0.433
4422405	31235	-0.433
New.ReferenceOTU974	3847840	-0.433
408706	3941682	-0.433
3941682	408706	-0.433
215095	4121939	-0.433
245648	428705	-0.433
4456889	4316391	-0.433
New.ReferenceOTU222	4324467	-0.433
269907	4376318	-0.433
2480553	4380971	-0.433
31235	4422405	-0.433
4449608	4422405	-0.433
New.CleanUp.ReferenceOTU46247	4425214	-0.433
823916	4443207	-0.433
465079	4444760	-0.433
4422405	4449608	-0.433
4316391	4456889	-0.433
487725	4458373	-0.433
870106	4480775	-0.433
4444760	465079	-0.433
4458373	487725	-0.433
269901	614651	-0.433
964220	73846	-0.433
1004326	818527	-0.433
4443207	823916	-0.433
4480775	870106	-0.433
New.ReferenceOTU877	953084	-0.433
73846	964220	-0.433
2480553	992022	-0.433
4425214	New.CleanUp.ReferenceOTU46247	-0.433
4324467	New.ReferenceOTU222	-0.433
953084	New.ReferenceOTU877	-0.433
3847840	New.ReferenceOTU974	-0.433
4321559	100208	-0.432
403068	152720	-0.432
New.ReferenceOTU901	152720	-0.432
781371	161677	-0.432
4312143	2280817	-0.432
4432889	243185	-0.432
4389037	2647328	-0.432
4458619	3449122	-0.432
152720	403068	-0.432
823916	4304901	-0.432
2280817	4312143	-0.432
605399	4321402	-0.432
100208	4321559	-0.432
New.ReferenceOTU833	4328910	-0.432
4347078	4334053	-0.432
4334053	4347078	-0.432
817734	4363066	-0.432
2647328	4389037	-0.432
975991	4404577	-0.432
New.ReferenceOTU122	4404577	-0.432
4468125	4405869	-0.432
New.ReferenceOTU833	4425214	-0.432
243185	4432889	-0.432
New.ReferenceOTU1240	4450260	-0.432
3449122	4458619	-0.432
4405869	4468125	-0.432
New.ReferenceOTU1174	543675	-0.432
4321402	605399	-0.432
New.ReferenceOTU1119	626166	-0.432
New.CleanUp.ReferenceOTU85387	64653	-0.432
161677	781371	-0.432
4363066	817734	-0.432
4304901	823916	-0.432
4404577	975991	-0.432
64653	New.CleanUp.ReferenceOTU85387	-0.432
626166	New.ReferenceOTU1119	-0.432
543675	New.ReferenceOTU1174	-0.432
4404577	New.ReferenceOTU122	-0.432
4450260	New.ReferenceOTU1240	-0.432
4328910	New.ReferenceOTU833	-0.432
4425214	New.ReferenceOTU833	-0.432
152720	New.ReferenceOTU901	-0.432
1582784	1140286	-0.431
4297222	137183	-0.431
1140286	1582784	-0.431
249433	1925094	-0.431
875451	2480553	-0.431
1925094	249433	-0.431
4302571	282360	-0.431
939309	3055791	-0.431
137183	4297222	-0.431
4451743	4299448	-0.431
282360	4302571	-0.431
4462432	4324464	-0.431
4430952	4355314	-0.431
905211	4367527	-0.431
787663	4389037	-0.431
4355314	4430952	-0.431
4299448	4451743	-0.431
4324464	4462432	-0.431
New.CleanUp.ReferenceOTU187860	4469355	-0.431
823916	4472050	-0.431
61836	464797	-0.431
736769	464797	-0.431
464797	61836	-0.431
464797	736769	-0.431
4389037	787663	-0.431
New.ReferenceOTU1094	821820	-0.431
4472050	823916	-0.431
2480553	875451	-0.431
4367527	905211	-0.431
3055791	939309	-0.431
4469355	New.CleanUp.ReferenceOTU187860	-0.431
821820	New.ReferenceOTU1094	-0.431
1139336	1084157	-0.43
4387092	1105948	-0.43
1084157	1139336	-0.43
New.ReferenceOTU816	151176	-0.43
4344483	272150	-0.43
4411489	282360	-0.43
4456894	4183282	-0.43
272150	4344483	-0.43
1105948	4387092	-0.43
282360	4411489	-0.43
614651	4418165	-0.43
4183282	4456894	-0.43
501267	4463237	-0.43
911016	4480775	-0.43
4463237	501267	-0.43
4418165	614651	-0.43
4480775	911016	-0.43
151176	New.ReferenceOTU816	-0.43
396187	101293	-0.429
3643491	103151	-0.429
114587	1062356	-0.429
130710	1105948	-0.429
505670	1105948	-0.429
1062356	114587	-0.429
1105948	130710	-0.429
885496	151176	-0.429
938794	2896104	-0.429
671258	3055791	-0.429
103151	3643491	-0.429
101293	396187	-0.429
4322739	4121939	-0.429
439908	4301065	-0.429
933546	4312974	-0.429
New.ReferenceOTU1240	4321402	-0.429
941632	4321559	-0.429
4121939	4322739	-0.429
4380971	4324464	-0.429
4324464	4380971	-0.429
4301065	439908	-0.429
4425629	4401226	-0.429
817734	4408558	-0.429
4437418	4422405	-0.429
4401226	4425629	-0.429
953084	4430952	-0.429
4422405	4437418	-0.429
925397	4438545	-0.429
New.ReferenceOTU901	4453743	-0.429
New.CleanUp.ReferenceOTU83322	4482598	-0.429
1105948	505670	-0.429
3055791	671258	-0.429
4408558	817734	-0.429
151176	885496	-0.429
New.ReferenceOTU833	911496	-0.429
4438545	925397	-0.429
4312974	933546	-0.429
2896104	938794	-0.429
4321559	941632	-0.429
4430952	953084	-0.429
4482598	New.CleanUp.ReferenceOTU83322	-0.429
4321402	New.ReferenceOTU1240	-0.429
911496	New.ReferenceOTU833	-0.429
4453743	New.ReferenceOTU901	-0.429
New.ReferenceOTU177	1076668	-0.428
114730	1084906	-0.428
316924	1133201	-0.428
1084906	114730	-0.428
584176	129798	-0.428
4321136	1582784	-0.428
839282	255732	-0.428
4327233	2654263	-0.428
New.ReferenceOTU320	305668	-0.428
1133201	316924	-0.428
736769	4303688	-0.428
1582784	4321136	-0.428
833864	4321559	-0.428
2654263	4327233	-0.428
4371191	4337010	-0.428
4337010	4371191	-0.428
New.ReferenceOTU475	4396235	-0.428
788023	4431355	-0.428
545862	543675	-0.428
543675	545862	-0.428
129798	584176	-0.428
4303688	736769	-0.428
4431355	788023	-0.428
4321559	833864	-0.428
255732	839282	-0.428
New.ReferenceOTU1350	964220	-0.428
964220	New.ReferenceOTU1350	-0.428
1076668	New.ReferenceOTU177	-0.428
305668	New.ReferenceOTU320	-0.428
4396235	New.ReferenceOTU475	-0.428
964220	100208	-0.427
4459560	12564	-0.427
4463237	154003	-0.427
269901	164830	-0.427
164830	269901	-0.427
4463045	272150	-0.427
New.CleanUp.ReferenceOTU122414	31235	-0.427
833864	4299448	-0.427
New.ReferenceOTU1074	4336070	-0.427
964220	4344483	-0.427
4368771	4361528	-0.427
4361528	4368771	-0.427
823916	4387092	-0.427
4477254	4406781	-0.427
4457554	4425214	-0.427
923032	4425358	-0.427
543675	4441343	-0.427
4470078	4450360	-0.427
New.ReferenceOTU8	4453743	-0.427
4425214	4457554	-0.427
12564	4459560	-0.427
272150	4463045	-0.427
154003	4463237	-0.427
4473893	4463237	-0.427
902903	4467992	-0.427
New.ReferenceOTU7	4469417	-0.427
4450360	4470078	-0.427
4463237	4473893	-0.427
4406781	4477254	-0.427
4441343	543675	-0.427
New.ReferenceOTU8	61836	-0.427
4387092	823916	-0.427
4299448	833864	-0.427
4467992	902903	-0.427
4425358	923032	-0.427
New.CleanUp.ReferenceOTU18152	933546	-0.427
100208	964220	-0.427
4344483	964220	-0.427
31235	New.CleanUp.ReferenceOTU122414	-0.427
933546	New.CleanUp.ReferenceOTU18152	-0.427
4336070	New.ReferenceOTU1074	-0.427
New.ReferenceOTU7	New.ReferenceOTU1119	-0.427
4469417	New.ReferenceOTU7	-0.427
New.ReferenceOTU1119	New.ReferenceOTU7	-0.427
4453743	New.ReferenceOTU8	-0.427
61836	New.ReferenceOTU8	-0.427
4299448	106019	-0.426
254938	1084157	-0.426
905211	138316	-0.426
885496	141105	-0.426
551775	164830	-0.426
4334479	2254354	-0.426
1084157	254938	-0.426
626166	3941682	-0.426
106019	4299448	-0.426
2254354	4334479	-0.426
New.ReferenceOTU122	4408558	-0.426
584176	4429199	-0.426
4460914	4450360	-0.426
943989	4458619	-0.426
4450360	4460914	-0.426
New.CleanUp.ReferenceOTU225156	4472050	-0.426
875451	523025	-0.426
164830	551775	-0.426
4429199	584176	-0.426
3941682	626166	-0.426
963763	861595	-0.426
523025	875451	-0.426
141105	885496	-0.426
138316	905211	-0.426
New.ReferenceOTU177	923032	-0.426
4458619	943989	-0.426
861595	963763	-0.426
4472050	New.CleanUp.ReferenceOTU225156	-0.426
4408558	New.ReferenceOTU122	-0.426
923032	New.ReferenceOTU177	-0.426
New.ReferenceOTU899	100208	-0.425
4347078	1061772	-0.425
150891	1062356	-0.425
4344371	1062356	-0.425
152720	1067574	-0.425
215095	1067574	-0.425
151324	1084906	-0.425
835964	1105948	-0.425
1062356	150891	-0.425
1084906	151324	-0.425
1067574	152720	-0.425
1067574	215095	-0.425
4443207	2254354	-0.425
4374638	355315	-0.425
4245392	3874043	-0.425
4310398	4183282	-0.425
3874043	4245392	-0.425
656307	4299526	-0.425
New.ReferenceOTU71	4307391	-0.425
861595	4308023	-0.425
4183282	4310398	-0.425
925397	4318122	-0.425
4458619	4321136	-0.425
1062356	4344371	-0.425
1061772	4347078	-0.425
355315	4374638	-0.425
614651	4430952	-0.425
4473893	4432431	-0.425
2254354	4443207	-0.425
823916	4447605	-0.425
New.ReferenceOTU177	4458373	-0.425
4321136	4458619	-0.425
996434	4463045	-0.425
New.ReferenceOTU1191	4470078	-0.425
4432431	4473893	-0.425
4430952	614651	-0.425
4299526	656307	-0.425
4447605	823916	-0.425
1105948	835964	-0.425
4308023	861595	-0.425
New.CleanUp.ReferenceOTU85387	923032	-0.425
4318122	925397	-0.425
4463045	996434	-0.425
New.ReferenceOTU866	New.CleanUp.ReferenceOTU156611	-0.425
923032	New.CleanUp.ReferenceOTU85387	-0.425
[truncated: 63,535 more rows]

## Sheet: Left Forearm
Left Forearm
OTU1	OTU2	SparCC
100208	1000986	-0.314
1004326	1000986	0.175
1004910	1000986	0.05
1005952	1000986	0.18
101293	1000986	-0.101
1015518	1000986	0.472
1016369	1000986	-0.275
1027904	1000986	-0.265
103151	1000986	0.087
103211	1000986	-0.307
103411	1000986	-0.074
103984	1000986	-0.132
104135	1000986	0.128
1047075	1000986	0.091
1049188	1000986	-0.224
1050608	1000986	0.121
1053191	1000986	0.256
1059655	1000986	0.161
106019	1000986	-0.04
1061772	1000986	0.454
1062356	1000986	0.556
1063810	1000986	0.416
1066410	1000986	0.129
1067574	1000986	0.28
1069592	1000986	0.105
107501	1000986	-0.128
1076668	1000986	0.277
1082539	1000986	0.211
1082607	1000986	0.468
1084157	1000986	-0.165
1084906	1000986	0.373
1086805	1000986	0.39
109263	1000986	0.219
109591	1000986	0.479
1096610	1000986	0.629
109728	1000986	0.08
1100471	1000986	0.184
1100972	1000986	-0.084
1104627	1000986	-0.277
1105948	1000986	-0.056
1108062	1000986	-0.355
1108275	1000986	-0.351
111184	1000986	0.262
1117743	1000986	-0.227
1118561	1000986	0.057
1118870	1000986	-0.054
1122588	1000986	0.049
1123167	1000986	-0.31
1123222	1000986	0.03
1126467	1000986	0.137
1128226	1000986	-0.303
1130616	1000986	-0.034
1131137	1000986	-0.097
1133201	1000986	-0.201
1133769	1000986	-0.105
1135562	1000986	-0.224
1135861	1000986	-0.432
113648	1000986	-0.141
1136762	1000986	-0.231
1138722	1000986	0.157
1139336	1000986	-0.012
1139654	1000986	0.109
1140286	1000986	-0.335
1140909	1000986	-0.339
114095	1000986	-0.018
1141382	1000986	-0.254
1142029	1000986	-0.052
11427	1000986	0.074
114587	1000986	-0.269
1146291	1000986	0.042
115186	1000986	-0.039
12564	1000986	0.193
128300	1000986	0.287
128390	1000986	0.492
129798	1000986	0.215
13034	1000986	-0.11
130710	1000986	-0.169
13074	1000986	-0.205
131766	1000986	-0.121
13233	1000986	-0.001
13332	1000986	-0.099
134265	1000986	0.272
13463	1000986	0.039
137183	1000986	0.348
137961	1000986	-0.104
138316	1000986	0.117
141105	1000986	0.025
141145	1000986	0.244
14157	1000986	0.153
14280	1000986	0.236
149895	1000986	0.069
150891	1000986	-0.134
151176	1000986	-0.211
151324	1000986	-0.31
152004	1000986	0.008
152668	1000986	-0.107
152720	1000986	-0.538
154003	1000986	-0.153
1565317	1000986	-0.085
1582784	1000986	-0.167
158804	1000986	-0.159
159711	1000986	-0.086
161677	1000986	0.11
163345	1000986	0.072
1634493	1000986	-0.258
163919	1000986	-0.006
164471	1000986	-0.214
164830	1000986	-0.283
165489	1000986	0.058
1696853	1000986	0.293
1705765	1000986	-0.265
1749079	1000986	0.18
179208	1000986	-0.004
183182	1000986	-0.267
187652	1000986	-0.314
1887414	1000986	0.131
19020	1000986	-0.128
190502	1000986	0.178
190690	1000986	0.148
191359	1000986	0.099
1925094	1000986	-0.42
1942231	1000986	0.21
1977617	1000986	-0.359
199834	1000986	-0.298
2084904	1000986	0.462
2101745	1000986	0.261
2115987	1000986	0.005
212159	1000986	-0.403
2126958	1000986	-0.175
212945	1000986	-0.13
213687	1000986	-0.304
215095	1000986	-0.366
2211108	1000986	-0.163
221997	1000986	-0.054
2222	1000986	0.122
223431	1000986	-0.069
223656	1000986	0.031
2254348	1000986	-0.101
2254354	1000986	-0.504
226424	1000986	0.138
226516	1000986	-0.309
227083	1000986	0.328
2280817	1000986	-0.012
2313705	1000986	-0.271
231733	1000986	-0.012
232696	1000986	-0.218
234802	1000986	0.303
241110	1000986	-0.085
243185	1000986	0.054
245648	1000986	-0.113
247442	1000986	-0.019
2480553	1000986	0.157
248337	1000986	-0.191
249433	1000986	-0.257
2510538	1000986	0.28
252339	1000986	-0.163
254938	1000986	0.255
255732	1000986	0.031
258707	1000986	-0.061
261705	1000986	0.111
263590	1000986	-0.234
2647328	1000986	0.258
2654263	1000986	0.025
2655357	1000986	-0.016
267852	1000986	-0.104
268353	1000986	-0.011
268361	1000986	-0.199
268812	1000986	-0.177
269203	1000986	-0.096
2693230	1000986	-0.085
269901	1000986	0.197
269907	1000986	0.284
269930	1000986	-0.119
272150	1000986	0.319
27227	1000986	0.039
272964	1000986	0.005
274011	1000986	-0.129
274754	1000986	-0.174
2751958	1000986	0.641
275285	1000986	0.06
276678	1000986	-0.064
2792176	1000986	0.192
282360	1000986	0.541
284293	1000986	0.13
2896104	1000986	-0.257
2914680	1000986	0.205
298862	1000986	0.221
30062	1000986	0.417
304435	1000986	0.278
305025	1000986	0.143
3055791	1000986	-0.239
305668	1000986	0.213
3060112	1000986	-0.303
308848	1000986	0.092
31235	1000986	0.062
316924	1000986	-0.243
317556	1000986	0.028
3202924	1000986	0.275
3228684	1000986	0.176
3229180	1000986	-0.37
328472	1000986	0.163
340077	1000986	-0.105
344057	1000986	-0.333
3449122	1000986	0.365
3453734	1000986	0.168
3468225	1000986	0.064
348880	1000986	-0.165
3490230	1000986	-0.098
349639	1000986	-0.062
353576	1000986	-0.083
355315	1000986	-0.155
355774	1000986	-0.302
358745	1000986	-0.159
361600	1000986	0.077
3634136	1000986	-0.125
3643491	1000986	-0.395
366545	1000986	-0.294
368849	1000986	0.074
369436	1000986	0.105
370368	1000986	0.139
3718254	1000986	0.204
3746876	1000986	-0.189
3778553	1000986	-0.116
3841245	1000986	0.246
384716	1000986	0.522
386899	1000986	0.268
3875675	1000986	-0.002
388951	1000986	-0.279
3941682	1000986	-0.202
3944484	1000986	-0.283
396187	1000986	0.182
3994882	1000986	-0.468
400253	1000986	-0.321
4028105	1000986	0.015
4028110	1000986	0.051
403068	1000986	0.774
403701	1000986	0.167
408706	1000986	-0.399
410048	1000986	-0.229
4121939	1000986	0.476
4154872	1000986	-0.135
4183282	1000986	-0.157
4212795	1000986	-0.049
4235445	1000986	-0.333
4245392	1000986	-0.119
428705	1000986	-0.05
4294457	1000986	0.133
4295725	1000986	-0.201
4296059	1000986	0.25
4297119	1000986	0.105
4297222	1000986	-0.101
4297391	1000986	-0.122
4297420	1000986	0.061
4297698	1000986	-0.368
4299448	1000986	0.285
4299526	1000986	0.07
4300206	1000986	-0.215
4301065	1000986	-0.282
4302571	1000986	0.074
4303191	1000986	-0.405
4303249	1000986	-0.02
4303688	1000986	0.32
4304512	1000986	-0.261
4304901	1000986	-0.085
4307347	1000986	-0.308
4307391	1000986	-0.041
4308023	1000986	-0.451
4308970	1000986	-0.003
4310398	1000986	0.087
4311939	1000986	0.242
4312143	1000986	-0.095
4312974	1000986	0.191
4316391	1000986	0.056
4316720	1000986	-0.047
4317477	1000986	0.1
4318122	1000986	-0.103
4318671	1000986	0.036
4318672	1000986	0.175
4319020	1000986	-0.169
4321136	1000986	0.351
4321170	1000986	-0.273
4321398	1000986	-0.026
4321402	1000986	0.082
4321559	1000986	0.17
4322739	1000986	-0.274
4323397	1000986	-0.084
4323555	1000986	0.015
4324464	1000986	-0.031
4324467	1000986	0.179
4325011	1000986	0.036
4326635	1000986	0.397
4326647	1000986	0.199
4327233	1000986	-0.116
4327286	1000986	0.167
4327501	1000986	0.151
4328084	1000986	-0.037
4328104	1000986	-0.11
4328910	1000986	0.234
4329788	1000986	0.049
4333206	1000986	-0.181
4333372	1000986	0.003
4334049	1000986	-0.135
4334053	1000986	0.222
4334479	1000986	0.057
4335578	1000986	0.122
4335977	1000986	-0.047
4336070	1000986	0.068
4336253	1000986	-0.216
4337010	1000986	-0.323
4337404	1000986	0.008
4338512	1000986	0.195
4339160	1000986	-0.033
4339358	1000986	0.026
4339720	1000986	-0.233
4340162	1000986	0.051
4341109	1000986	-0.202
4341205	1000986	0.1
4342225	1000986	0.089
4344055	1000986	0.166
4344207	1000986	0.251
4344371	1000986	-0.306
4344483	1000986	-0.438
4344588	1000986	-0.119
4347078	1000986	-0.364
4347099	1000986	0.171
4347159	1000986	0.142
4349934	1000986	0.286
4350466	1000986	0.116
4352493	1000986	0.298
4352494	1000986	-0.059
4353264	1000986	-0.093
4354699	1000986	-0.372
4355314	1000986	-0.109
4361528	1000986	-0.226
4362306	1000986	-0.21
4363066	1000986	0.218
4364652	1000986	-0.35
4364814	1000986	0.172
4364838	1000986	-0.134
4365684	1000986	0.126
4366487	1000986	0.126
4368771	1000986	0.072
4371191	1000986	0.178
4371473	1000986	-0.113
4373910	1000986	0.17
4374197	1000986	-0.152
4374638	1000986	0.249
4375080	1000986	0.155
4375268	1000986	-0.005
4375764	1000986	-0.319
4376154	1000986	-0.154
4376236	1000986	-0.067
4376318	1000986	0.002
4377518	1000986	-0.004
4380475	1000986	0.125
4382476	1000986	-0.16
4383166	1000986	-0.116
4383918	1000986	-0.018
4384936	1000986	0.244
4385138	1000986	0.232
4387092	1000986	0.223
4389529	1000986	0.167
4389633	1000986	0.072
4390723	1000986	-0.253
4391542	1000986	0.222
4391560	1000986	-0.123
4391625	1000986	0.074
4392350	1000986	-0.046
4393057	1000986	-0.129
4393962	1000986	0.148
4394926	1000986	-0.309
4395884	1000986	0.299
4396025	1000986	-0.275
4396235	1000986	0.171
4396717	1000986	-0.188
4397098	1000986	0.392
439908	1000986	0.673
4400260	1000986	0.188
4400476	1000986	-0.11
4401186	1000986	-0.004
4401226	1000986	0.072
4401957	1000986	-0.028
4403574	1000986	0.009
4404577	1000986	0.231
4404731	1000986	-0.039
4405609	1000986	0.01
4405685	1000986	-0.339
4405869	1000986	0.165
4406302	1000986	-0.019
4406781	1000986	0.107
4407093	1000986	0.084
4407433	1000986	0.266
4408129	1000986	-0.298
4408558	1000986	-0.03
4409962	1000986	0.088
4411489	1000986	-0.277
4414311	1000986	0.424
4415153	1000986	0.122
4415571	1000986	0.114
4415943	1000986	0.113
4416113	1000986	-0.031
4416763	1000986	0.073
4417158	1000986	0.211
4417996	1000986	-0.201
4418165	1000986	-0.03
4418243	1000986	0.044
4419634	1000986	0.132
4422405	1000986	0.2
4422794	1000986	-0.383
4423410	1000986	-0.353
4423790	1000986	0.193
4424239	1000986	0.044
4424907	1000986	-0.146
4425152	1000986	-0.013
4425214	1000986	0.22
4425358	1000986	0.606
4425394	1000986	-0.003
4425566	1000986	-0.152
4425629	1000986	-0.16
4426163	1000986	-0.04
4427114	1000986	0.007
4427546	1000986	-0.59
4427701	1000986	0.317
4429158	1000986	-0.333
4429199	1000986	0.037
4429335	1000986	0.269
4429736	1000986	-0.332
4430952	1000986	0.062
4431355	1000986	0.163
4432431	1000986	0.062
4432889	1000986	-0.33
4435065	1000986	-0.003
4437418	1000986	-0.32
4438545	1000986	-0.322
4439766	1000986	0.117
4441343	1000986	0.637
4442127	1000986	0.056
4443207	1000986	0.069
4443390	1000986	-0.005
4444134	1000986	-0.414
4444760	1000986	-0.114
4445096	1000986	0.175
444649	1000986	0.58
4447248	1000986	-0.13
4447605	1000986	0.068
4448211	1000986	0.435
4449608	1000986	-0.461
4449609	1000986	0.044
4450260	1000986	0.322
4450360	1000986	-0.183
4451251	1000986	0.215
4451743	1000986	0.003
4452050	1000986	-0.131
4452118	1000986	-0.138
4453484	1000986	0.16
4453535	1000986	0.228
4453743	1000986	-0.409
4454153	1000986	-0.216
4454839	1000986	0.254
4456889	1000986	-0.327
4456894	1000986	-0.3
4457504	1000986	-0.213
4457554	1000986	-0.258
4458304	1000986	0.121
4458306	1000986	0.067
4458373	1000986	0.079
4458424	1000986	-0.144
4458503	1000986	-0.426
4458619	1000986	-0.291
4458959	1000986	0.303
4459265	1000986	0.026
4459560	1000986	0.315
4460914	1000986	-0.02
4461208	1000986	-0.04
4462432	1000986	0.69
4462474	1000986	-0.142
4463045	1000986	-0.153
4463237	1000986	0.105
4463767	1000986	-0.053
4464026	1000986	0.104
446403	1000986	0.192
4465803	1000986	0.207
4466006	1000986	0.051
4466659	1000986	0.253
4467992	1000986	0.424
4468125	1000986	-0.221
4468850	1000986	-0.024
4469355	1000986	-0.31
4469417	1000986	-0.197
4469492	1000986	0.203
4469924	1000986	-0.008
4470078	1000986	0.221
4471189	1000986	0.264
4472050	1000986	-0.069
4472294	1000986	0.224
4473295	1000986	-0.01
4473893	1000986	-0.033
4474083	1000986	0.097
4474178	1000986	-0.07
4474736	1000986	-0.051
4474951	1000986	-0.182
4476950	1000986	0.222
4477254	1000986	-0.188
4477552	1000986	-0.012
4477910	1000986	0.056
4479288	1000986	-0.44
4480775	1000986	-0.068
4482374	1000986	-0.044
4482598	1000986	0.339
4482839	1000986	-0.03
4482889	1000986	0.079
4483015	1000986	0.386
4484176	1000986	-0.162
449595	1000986	-0.256
455407	1000986	-0.001
464797	1000986	0.307
465079	1000986	0.394
4827	1000986	-0.189
487725	1000986	-0.187
48874	1000986	-0.327
495270	1000986	0.491
498063	1000986	-0.068
499109	1000986	0.235
500138	1000986	-0.275
503372	1000986	0.422
504674	1000986	0.445
505670	1000986	0.368
51114	1000986	-0.385
511378	1000986	-0.105
523025	1000986	0.256
525942	1000986	0.015
526131	1000986	-0.02
526682	1000986	0.207
528421	1000986	-0.016
529233	1000986	0.052
530206	1000986	-0.065
534922	1000986	0.082
535353	1000986	0.169
537894	1000986	0.182
538093	1000986	-0.306
543491	1000986	-0.135
543570	1000986	-0.04
543675	1000986	-0.226
545862	1000986	0.14
546567	1000986	0.334
548055	1000986	-0.223
548754	1000986	-0.309
551602	1000986	-0.195
551775	1000986	0.21
553648	1000986	-0.159
557138	1000986	0.022
557799	1000986	0.258
573035	1000986	0.102
573135	1000986	0.199
580181	1000986	0.253
581248	1000986	-0.023
581286	1000986	-0.064
581921	1000986	0.072
584176	1000986	0.204
60017	1000986	0.321
608293	1000986	-0.204
611110	1000986	0.072
614651	1000986	-0.169
615514	1000986	-0.323
61836	1000986	-0.377
621279	1000986	-0.135
626166	1000986	0.272
627230	1000986	-0.017
633624	1000986	0.05
635303	1000986	0.001
6365	1000986	-0.345
637931	1000986	0.204
64653	1000986	-0.292
650171	1000986	0.281
651004	1000986	-0.035
65427	1000986	-0.084
656307	1000986	0.072
656975	1000986	0.13
663573	1000986	0.085
671258	1000986	-0.395
676509	1000986	-0.021
677165	1000986	-0.272
678813	1000986	-0.15
683485	1000986	0.035
688993	1000986	-0.238
698236	1000986	-0.205
699322	1000986	-0.085
704267	1000986	-0.185
706432	1000986	0
710275	1000986	0.026
711275	1000986	0.029
714461	1000986	0.062
714766	1000986	-0.271
715527	1000986	-0.415
719608	1000986	0.003
722854	1000986	-0.006
724665	1000986	-0.094
73538	1000986	-0.047
736769	1000986	-0.37
736957	1000986	0.001
73846	1000986	-0.394
740317	1000986	0.074
740825	1000986	-0.407
74159	1000986	0.136
746436	1000986	-0.303
747980	1000986	0.094
748051	1000986	-0.265
749805	1000986	0.126
749837	1000986	0.093
751288	1000986	0.072
753638	1000986	0.26
755148	1000986	0.032
760359	1000986	-0.02
760967	1000986	0.363
777467	1000986	-0.057
780555	1000986	-0.243
781371	1000986	-0.062
787663	1000986	0.304
788023	1000986	-0.33
79553	1000986	0.17
799211	1000986	0.204
806143	1000986	0.055
806487	1000986	0.048
808245	1000986	0.012
809192	1000986	0.009
809916	1000986	0.181
810959	1000986	-0.268
815305	1000986	-0.239
817926	1000986	0.167
818527	1000986	-0.347
819250	1000986	-0.221
821119	1000986	0.079
821820	1000986	0.08
822624	1000986	-0.184
823916	1000986	-0.085
823953	1000986	0.117
825452	1000986	-0.125
826124	1000986	0.043
827497	1000986	-0.198
831178	1000986	-0.404
831393	1000986	-0.252
833864	1000986	-0.326
835964	1000986	0.021
83643	1000986	-0.032
839282	1000986	-0.062
848811	1000986	0.179
851668	1000986	0.285
851704	1000986	0.238
851821	1000986	0.22
851938	1000986	0.259
852665	1000986	0.602
861595	1000986	0.594
869044	1000986	-0.348
870106	1000986	0.546
873972	1000986	-0.102
875451	1000986	-0.348
875735	1000986	0.019
885496	1000986	-0.309
886735	1000986	-0.228
89412	1000986	-0.03
897161	1000986	0.107
899559	1000986	-0.338
902903	1000986	0.449
905211	1000986	0.01
90701	1000986	-0.323
910933	1000986	-0.287
911016	1000986	0.151
911496	1000986	0.241
912997	1000986	0.468
913867	1000986	-0.1
922239	1000986	0.294
92262	1000986	0.087
923032	1000986	0.16
92535	1000986	0.164
925397	1000986	0.427
92721	1000986	0.129
929901	1000986	0.081
931643	1000986	-0.175
933546	1000986	0.062
93573	1000986	-0.203
938794	1000986	0.115
939309	1000986	-0.196
941632	1000986	-0.081
942534	1000986	0.042
943989	1000986	0.406
944063	1000986	0.406
94705	1000986	-0.072
952003	1000986	0.132
953084	1000986	-0.034
954340	1000986	-0.163
955102	1000986	-0.009
956553	1000986	0.409
960131	1000986	0.226
963216	1000986	0.132
963344	1000986	-0.198
963763	1000986	-0.158
964220	1000986	0.199
971971	1000986	0.32
972343	1000986	-0.054
975991	1000986	-0.167
979761	1000986	-0.074
982912	1000986	-0.021
996434	1000986	0.247
New.CleanUp.ReferenceOTU102125	1000986	-0.06
New.CleanUp.ReferenceOTU104342	1000986	0.408
New.CleanUp.ReferenceOTU104366	1000986	-0.048
New.CleanUp.ReferenceOTU122414	1000986	-0.116
New.CleanUp.ReferenceOTU123920	1000986	0.122
New.CleanUp.ReferenceOTU128223	1000986	0.16
New.CleanUp.ReferenceOTU129017	1000986	0.095
New.CleanUp.ReferenceOTU129979	1000986	0.295
New.CleanUp.ReferenceOTU149133	1000986	-0.019
New.CleanUp.ReferenceOTU157152	1000986	0.529
New.CleanUp.ReferenceOTU167204	1000986	0.087
New.CleanUp.ReferenceOTU18152	1000986	-0.172
New.CleanUp.ReferenceOTU185171	1000986	-0.124
New.CleanUp.ReferenceOTU186766	1000986	0.06
New.CleanUp.ReferenceOTU187860	1000986	0.127
New.CleanUp.ReferenceOTU197887	1000986	0.402
New.CleanUp.ReferenceOTU206191	1000986	0.131
New.CleanUp.ReferenceOTU213779	1000986	0.252
New.CleanUp.ReferenceOTU214372	1000986	-0.089
New.CleanUp.ReferenceOTU224198	1000986	-0.016
New.CleanUp.ReferenceOTU224402	1000986	0.155
New.CleanUp.ReferenceOTU235211	1000986	0.051
New.CleanUp.ReferenceOTU236944	1000986	-0.006
New.CleanUp.ReferenceOTU242026	1000986	-0.239
New.CleanUp.ReferenceOTU244963	1000986	-0.041
New.CleanUp.ReferenceOTU246192	1000986	-0.153
New.CleanUp.ReferenceOTU255320	1000986	0.205
New.CleanUp.ReferenceOTU293889	1000986	0.256
New.CleanUp.ReferenceOTU2953	1000986	0.102
New.CleanUp.ReferenceOTU298054	1000986	0.142
New.CleanUp.ReferenceOTU301092	1000986	-0.044
New.CleanUp.ReferenceOTU303899	1000986	0.239
New.CleanUp.ReferenceOTU322832	1000986	-0.007
New.CleanUp.ReferenceOTU323134	1000986	0.012
New.CleanUp.ReferenceOTU329530	1000986	0.324
New.CleanUp.ReferenceOTU340411	1000986	0.019
New.CleanUp.ReferenceOTU345994	1000986	0.284
New.CleanUp.ReferenceOTU358571	1000986	0.427
New.CleanUp.ReferenceOTU361999	1000986	0.122
New.CleanUp.ReferenceOTU366784	1000986	0.183
New.CleanUp.ReferenceOTU367009	1000986	0.279
New.CleanUp.ReferenceOTU370678	1000986	-0.119
New.CleanUp.ReferenceOTU373986	1000986	-0.1
New.CleanUp.ReferenceOTU38318	1000986	-0.039
New.CleanUp.ReferenceOTU39693	1000986	-0.146
New.CleanUp.ReferenceOTU41769	1000986	0.153
New.CleanUp.ReferenceOTU46247	1000986	-0.271
New.CleanUp.ReferenceOTU51395	1000986	-0.131
New.CleanUp.ReferenceOTU51514	1000986	0.105
New.CleanUp.ReferenceOTU67150	1000986	0.015
New.CleanUp.ReferenceOTU7674	1000986	0.133
New.CleanUp.ReferenceOTU77173	1000986	-0.05
New.CleanUp.ReferenceOTU79311	1000986	0.286
New.CleanUp.ReferenceOTU85387	1000986	0.523
New.CleanUp.ReferenceOTU8702	1000986	0.055
New.CleanUp.ReferenceOTU88506	1000986	0.009
New.CleanUp.ReferenceOTU91060	1000986	0.075
New.CleanUp.ReferenceOTU92207	1000986	0
New.ReferenceOTU1057	1000986	-0.236
New.ReferenceOTU1060	1000986	-0.218
New.ReferenceOTU1074	1000986	-0.088
New.ReferenceOTU1086	1000986	0.028
New.ReferenceOTU1094	1000986	0.413
New.ReferenceOTU1119	1000986	-0.082
New.ReferenceOTU1140	1000986	-0.103
New.ReferenceOTU1174	1000986	0.194
New.ReferenceOTU1184	1000986	-0.033
New.ReferenceOTU1191	1000986	-0.051
New.ReferenceOTU1204	1000986	-0.132
New.ReferenceOTU1213	1000986	-0.099
New.ReferenceOTU1219	1000986	-0.075
New.ReferenceOTU122	1000986	0.184
New.ReferenceOTU1240	1000986	-0.079
New.ReferenceOTU1260	1000986	0.144
New.ReferenceOTU1264	1000986	0.037
New.ReferenceOTU1282	1000986	-0.113
New.ReferenceOTU1333	1000986	0.287
New.ReferenceOTU1350	1000986	-0.135
New.ReferenceOTU1355	1000986	-0.052
New.ReferenceOTU140	1000986	0.31
New.ReferenceOTU153	1000986	-0.159
New.ReferenceOTU158	1000986	-0.167
New.ReferenceOTU162	1000986	-0.119
New.ReferenceOTU17	1000986	0.11
New.ReferenceOTU177	1000986	0.493
New.ReferenceOTU193	1000986	-0.034
New.ReferenceOTU217	1000986	0.118
New.ReferenceOTU222	1000986	0.315
New.ReferenceOTU23	1000986	0.459
New.ReferenceOTU24	1000986	-0.05
New.ReferenceOTU26	1000986	0.447
New.ReferenceOTU282	1000986	-0.003
New.ReferenceOTU29	1000986	0.505
New.ReferenceOTU307	1000986	-0.125
New.ReferenceOTU310	1000986	-0.214
New.ReferenceOTU320	1000986	-0.132
New.ReferenceOTU349	1000986	-0.153
New.ReferenceOTU352	1000986	0.054
New.ReferenceOTU356	1000986	0.462
New.ReferenceOTU366	1000986	0.111
New.ReferenceOTU37	1000986	0.331
New.ReferenceOTU372	1000986	-0.021
New.ReferenceOTU398	1000986	-0.038
New.ReferenceOTU406	1000986	-0.121
New.ReferenceOTU410	1000986	-0.139
New.ReferenceOTU423	1000986	0.391
New.ReferenceOTU436	1000986	-0.046
New.ReferenceOTU475	1000986	-0.26
New.ReferenceOTU492	1000986	0.543
New.ReferenceOTU50	1000986	0.108
New.ReferenceOTU502	1000986	-0.122
New.ReferenceOTU513	1000986	-0.037
New.ReferenceOTU518	1000986	0.229
New.ReferenceOTU521	1000986	0.307
New.ReferenceOTU539	1000986	-0.253
New.ReferenceOTU543	1000986	-0.176
New.ReferenceOTU558	1000986	0.019
New.ReferenceOTU562	1000986	-0.056
New.ReferenceOTU564	1000986	0.262
New.ReferenceOTU584	1000986	-0.109
New.ReferenceOTU593	1000986	0.332
New.ReferenceOTU622	1000986	0.312
New.ReferenceOTU635	1000986	0.046
New.ReferenceOTU643	1000986	0.208
New.ReferenceOTU652	1000986	0.094
New.ReferenceOTU653	1000986	0.368
New.ReferenceOTU674	1000986	0.049
New.ReferenceOTU7	1000986	-0.133
New.ReferenceOTU705	1000986	0.39
New.ReferenceOTU71	1000986	0.322
New.ReferenceOTU716	1000986	0.263
New.ReferenceOTU721	1000986	-0.182
New.ReferenceOTU73	1000986	-0.152
New.ReferenceOTU750	1000986	-0.113
New.ReferenceOTU752	1000986	-0.241
New.ReferenceOTU769	1000986	-0.154
New.ReferenceOTU78	1000986	0.087
New.ReferenceOTU789	1000986	0.456
New.ReferenceOTU8	1000986	0.528
New.ReferenceOTU805	1000986	-0.048
New.ReferenceOTU813	1000986	0.208
New.ReferenceOTU816	1000986	0.645
New.ReferenceOTU833	1000986	-0.169
New.ReferenceOTU836	1000986	0.124
New.ReferenceOTU837	1000986	-0.11
New.ReferenceOTU838	1000986	0.049
New.ReferenceOTU850	1000986	0.053
New.ReferenceOTU866	1000986	-0.39
New.ReferenceOTU867	1000986	0.083
New.ReferenceOTU870	1000986	0.102
New.ReferenceOTU873	1000986	0.159
New.ReferenceOTU877	1000986	0.198
New.ReferenceOTU888	1000986	0.09
New.ReferenceOTU891	1000986	-0.06
New.ReferenceOTU898	1000986	0.037
New.ReferenceOTU899	1000986	0.191
New.ReferenceOTU901	1000986	0.696
New.ReferenceOTU903	1000986	-0.229
New.ReferenceOTU917	1000986	0.008
New.ReferenceOTU920	1000986	-0.124
New.ReferenceOTU948	1000986	-0.033
New.ReferenceOTU959	1000986	0.186
New.ReferenceOTU971	1000986	-0.163
New.ReferenceOTU974	1000986	-0.268
New.ReferenceOTU991	1000986	0.267
1000986	100208	-0.314
1004326	100208	0.097
1004910	100208	-0.086
1005952	100208	-0.092
101293	100208	-0.156
1015518	100208	0.089
1016369	100208	0.252
1027904	100208	0.284
103151	100208	-0.452
103211	100208	0.01
103411	100208	0.068
103984	100208	0.203
104135	100208	0.146
1047075	100208	-0.027
1049188	100208	0.097
1050608	100208	0.152
1053191	100208	-0.234
1059655	100208	0.058
106019	100208	0.002
1061772	100208	-0.204
1062356	100208	-0.295
1063810	100208	0.087
1066410	100208	-0.179
1067574	100208	-0.118
1069592	100208	-0.052
107501	100208	0.152
1076668	100208	0.013
1082539	100208	-0.321
1082607	100208	-0.166
1084157	100208	0.214
1084906	100208	-0.191
1086805	100208	-0.143
109263	100208	-0.235
109591	100208	0.017
1096610	100208	0.054
109728	100208	-0.039
1100471	100208	-0.099
1100972	100208	0.05
1104627	100208	0.027
1105948	100208	0.213
1108062	100208	0.332
1108275	100208	-0.075
111184	100208	-0.209
1117743	100208	0.148
1118561	100208	-0.1
1118870	100208	0.214
1122588	100208	0.301
1123167	100208	0.112
1123222	100208	0.181
1126467	100208	0.072
1128226	100208	0.034
1130616	100208	0.162
1131137	100208	-0.212
1133201	100208	0.126
1133769	100208	0.011
1135562	100208	0.021
1135861	100208	0.196
113648	100208	0.039
1136762	100208	0.075
1138722	100208	-0.149
1139336	100208	-0.4
1139654	100208	-0.06
1140286	100208	-0.141
1140909	100208	0.118
114095	100208	-0.098
1141382	100208	-0.294
1142029	100208	0.314
11427	100208	-0.049
114587	100208	0.248
1146291	100208	0.098
115186	100208	0.098
12564	100208	0.159
128300	100208	-0.179
128390	100208	-0.2
129798	100208	-0.298
13034	100208	-0.073
130710	100208	-0.064
13074	100208	0.313
131766	100208	0.054
13233	100208	-0.277
13332	100208	-0.153
134265	100208	-0.079
13463	100208	0.14
137183	100208	-0.128
137961	100208	0.113
138316	100208	-0.145
141105	100208	-0.147
141145	100208	-0.078
14157	100208	0.024
14280	100208	-0.125
149895	100208	-0.139
150891	100208	-0.221
151176	100208	0.058
151324	100208	0.027
152004	100208	0.056
152668	100208	-0.067
152720	100208	0.09
154003	100208	0.178
1565317	100208	0.014
1582784	100208	0.257
158804	100208	0.07
159711	100208	-0.027
161677	100208	0.056
163345	100208	0.087
1634493	100208	-0.037
163919	100208	-0.163
164471	100208	0.231
164830	100208	0.187
165489	100208	0.06
1696853	100208	-0.246
1705765	100208	0.122
1749079	100208	0.206
179208	100208	0.017
183182	100208	0.054
187652	100208	0.294
1887414	100208	-0.236
19020	100208	-0.026
190502	100208	-0.075
190690	100208	0.076
191359	100208	-0.068
1925094	100208	0.311
1942231	100208	-0.193
1977617	100208	0.148
199834	100208	0.33
2084904	100208	-0.018
2101745	100208	0.157
2115987	100208	-0.039
212159	100208	0.105
2126958	100208	0.04
212945	100208	-0.101
213687	100208	0.316
215095	100208	0.403
2211108	100208	-0.072
221997	100208	0.067
2222	100208	0.074
223431	100208	0.055
223656	100208	-0.185
2254348	100208	0.28
2254354	100208	0.236
226424	100208	0.025
226516	100208	-0.109
227083	100208	-0.087
2280817	100208	0.105
2313705	100208	-0.001
231733	100208	0.034
232696	100208	0.157
234802	100208	-0.141
241110	100208	0.04
243185	100208	0.109
245648	100208	-0.115
247442	100208	0.029
2480553	100208	-0.331
248337	100208	0.175
249433	100208	0.075
2510538	100208	-0.258
252339	100208	0.174
254938	100208	-0.189
255732	100208	-0.094
258707	100208	-0.033
261705	100208	0.074
263590	100208	0.262
2647328	100208	-0.096
2654263	100208	-0.288
2655357	100208	-0.255
267852	100208	-0.12
268353	100208	0.104
268361	100208	0.056
268812	100208	0.143
269203	100208	-0.134
2693230	100208	0.162
269901	100208	-0.044
269907	100208	-0.169
269930	100208	-0.129
272150	100208	-0.195
27227	100208	0.06
272964	100208	0.116
274011	100208	0.012
274754	100208	0.245
2751958	100208	-0.093
275285	100208	-0.225
276678	100208	-0.08
2792176	100208	-0.189
282360	100208	0.04
284293	100208	0.052
2896104	100208	0.22
2914680	100208	0.075
298862	100208	-0.034
30062	100208	-0.151
304435	100208	-0.233
305025	100208	-0.13
3055791	100208	-0.238
305668	100208	0.203
3060112	100208	-0.252
308848	100208	-0.148
31235	100208	-0.168
316924	100208	0.239
317556	100208	-0.148
3202924	100208	-0.156
3228684	100208	-0.085
3229180	100208	0.248
328472	100208	0.138
340077	100208	0.075
344057	100208	0.122
3449122	100208	0.04
3453734	100208	0.116
3468225	100208	0.079
348880	100208	0.066
3490230	100208	-0.165
349639	100208	-0.167
353576	100208	0.021
355315	100208	0.313
355774	100208	-0.057
358745	100208	0.095
361600	100208	0.064
3634136	100208	0.097
3643491	100208	0.254
366545	100208	0.132
368849	100208	-0.008
369436	100208	-0.298
370368	100208	0.024
3718254	100208	0.059
3746876	100208	-0.083
3778553	100208	0.142
3841245	100208	0.199
384716	100208	-0.124
386899	100208	0.053
3875675	100208	0.307
388951	100208	-0.06
3941682	100208	-0.253
3944484	100208	0.115
396187	100208	-0.111
3994882	100208	0.188
400253	100208	0.191
4028105	100208	0.157
4028110	100208	-0.153
403068	100208	-0.089
403701	100208	-0.151
408706	100208	0.305
410048	100208	0.186
4121939	100208	-0.101
4154872	100208	-0.276
4183282	100208	0.088
4212795	100208	0.186
4235445	100208	0.01
4245392	100208	0.312
428705	100208	0.286
4294457	100208	-0.155
4295725	100208	0.177
4296059	100208	-0.021
4297119	100208	-0.159
4297222	100208	-0.195
4297391	100208	0.192
4297420	100208	-0.091
4297698	100208	0.232
4299448	100208	-0.314
4299526	100208	0.09
4300206	100208	0.319
4301065	100208	0.069
4302571	100208	-0.292
4303191	100208	0.118
4303249	100208	0.112
4303688	100208	-0.308
4304512	100208	0.04
4304901	100208	-0.02
4307347	100208	0.193
4307391	100208	-0.17
4308023	100208	0.264
4308970	100208	-0.077
4310398	100208	0.053
4311939	100208	-0.055
4312143	100208	0.025
4312974	100208	0.114
4316391	100208	-0.013
4316720	100208	-0.164
4317477	100208	-0.223
4318122	100208	-0.021
4318671	100208	0.081
4318672	100208	-0.249
4319020	100208	-0.254
4321136	100208	-0.014
4321170	100208	0.251
4321398	100208	-0.003
4321402	100208	0.038
4321559	100208	-0.111
4322739	100208	-0.022
4323397	100208	-0.119
4323555	100208	0.137
4324464	100208	-0.138
4324467	100208	-0.178
4325011	100208	-0.204
4326635	100208	-0.284
4326647	100208	-0.224
4327233	100208	0.27
4327286	100208	0.055
4327501	100208	0.324
4328084	100208	0.095
4328104	100208	-0.002
4328910	100208	-0.139
4329788	100208	-0.094
4333206	100208	0.007
4333372	100208	0.058
4334049	100208	-0.124
4334053	100208	-0.045
4334479	100208	-0.312
4335578	100208	-0.062
4335977	100208	0.212
4336070	100208	-0.173
4336253	100208	0.33
4337010	100208	-0.086
4337404	100208	0.08
4338512	100208	-0.043
4339160	100208	0.134
4339358	100208	-0.038
4339720	100208	0.269
4340162	100208	-0.008
4341109	100208	0.165
4341205	100208	-0.053
4342225	100208	-0.171
4344055	100208	-0.007
4344207	100208	-0.136
4344371	100208	0.318
4344483	100208	0.208
4344588	100208	0.198
4347078	100208	0.22
4347099	100208	-0.377
4347159	100208	0.054
4349934	100208	-0.173
4350466	100208	-0.362
4352493	100208	-0.132
4352494	100208	-0.031
4353264	100208	0.013
4354699	100208	0.163
4355314	100208	-0.067
4361528	100208	0.133
4362306	100208	-0.035
4363066	100208	-0.388
4364652	100208	-0.093
4364814	100208	0.191
4364838	100208	0.006
4365684	100208	-0.354
4366487	100208	-0.141
4368771	100208	-0.05
4371191	100208	-0.101
4371473	100208	0.037
4373910	100208	-0.009
4374197	100208	-0.24
4374638	100208	-0.033
4375080	100208	0.06
4375268	100208	0.13
4375764	100208	0.127
4376154	100208	0.23
4376236	100208	0.003
4376318	100208	-0.106
4377518	100208	-0.187
4380475	100208	-0.279
4382476	100208	-0.29
4383166	100208	-0.027
4383918	100208	-0.037
4384936	100208	-0.184
4385138	100208	-0.208
4387092	100208	-0.081
4389529	100208	-0.091
4389633	100208	-0.056
4390723	100208	0.208
4391542	100208	-0.266
4391560	100208	-0.123
4391625	100208	0.102
4392350	100208	-0.234
4393057	100208	-0.267
4393962	100208	-0.195
4394926	100208	0.349
4395884	100208	-0.181
4396025	100208	0.135
4396235	100208	-0.267
4396717	100208	0.031
4397098	100208	0.114
439908	100208	0.058
4400260	100208	-0.103
4400476	100208	0.242
4401186	100208	-0.36
4401226	100208	-0.09
4401957	100208	-0.159
4403574	100208	0.006
4404577	100208	-0.213
4404731	100208	0.321
4405609	100208	-0.053
4405685	100208	0.067
4405869	100208	-0.124
4406302	100208	-0.053
4406781	100208	0.092
4407093	100208	-0.079
4407433	100208	-0.423
4408129	100208	0.391
4408558	100208	-0.092
4409962	100208	0.038
4411489	100208	-0.021
4414311	100208	-0.067
4415153	100208	0.155
4415571	100208	0
4415943	100208	-0.08
4416113	100208	0.235
4416763	100208	-0.035
4417158	100208	0.065
4417996	100208	-0.008
4418165	100208	0.13
4418243	100208	-0.037
4419634	100208	0.037
4422405	100208	-0.017
4422794	100208	0.077
4423410	100208	0.205
4423790	100208	-0.055
4424239	100208	0.033
4424907	100208	-0.09
4425152	100208	0.047
4425214	100208	-0.05
4425358	100208	0.028
4425394	100208	-0.031
4425566	100208	0.114
4425629	100208	0.021
4426163	100208	0.222
4427114	100208	0.503
4427546	100208	0.187
4427701	100208	-0.33
4429158	100208	0.238
4429199	100208	-0.269
4429335	100208	0.106
4429736	100208	0.126
4430952	100208	-0.21
4431355	100208	-0.173
4432431	100208	-0.244
4432889	100208	0.265
4435065	100208	0.123
4437418	100208	0.275
4438545	100208	-0.148
4439766	100208	-0.127
4441343	100208	-0.009
4442127	100208	0.01
4443207	100208	0.096
4443390	100208	-0.015
4444134	100208	0.141
4444760	100208	-0.154
4445096	100208	0.391
444649	100208	-0.044
4447248	100208	0
4447605	100208	-0.122
4448211	100208	-0.186
4449608	100208	0.252
4449609	100208	0.238
4450260	100208	-0.094
4450360	100208	0.362
4451251	100208	-0.002
4451743	100208	0.343
4452050	100208	-0.005
4452118	100208	-0.223
4453484	100208	0.01
4453535	100208	-0.132
4453743	100208	0.163
4454153	100208	0.241
4454839	100208	0.157
4456889	100208	0.095
4456894	100208	0.132
4457504	100208	0.013
4457554	100208	-0.076
4458304	100208	-0.239
4458306	100208	-0.2
4458373	100208	-0.22
4458424	100208	-0.002
4458503	100208	-0.073
4458619	100208	0.083
4458959	100208	-0.122
4459265	100208	0.085
4459560	100208	-0.291
4460914	100208	-0.247
4461208	100208	0.068
4462432	100208	-0.161
4462474	100208	0.223
4463045	100208	0.216
4463237	100208	-0.221
4463767	100208	-0.012
4464026	100208	-0.247
446403	100208	-0.041
4465803	100208	-0.131
4466006	100208	-0.093
4466659	100208	-0.194
4467992	100208	-0.259
4468125	100208	-0.05
4468850	100208	-0.077
4469355	100208	0.089
4469417	100208	-0.198
4469492	100208	-0.226
4469924	100208	-0.025
4470078	100208	-0.322
4471189	100208	-0.106
4472050	100208	-0.024
4472294	100208	0.12
4473295	100208	0.074
4473893	100208	0.108
4474083	100208	0.035
4474178	100208	0.109
4474736	100208	-0.111
4474951	100208	-0.07
4476950	100208	-0.063
4477254	100208	0.412
4477552	100208	0.008
4477910	100208	-0.165
4479288	100208	-0.096
4480775	100208	-0.184
4482374	100208	0.146
4482598	100208	-0.012
4482839	100208	-0.128
4482889	100208	-0.091
4483015	100208	-0.201
4484176	100208	0.207
449595	100208	-0.006
455407	100208	-0.004
464797	100208	-0.281
465079	100208	0.105
4827	100208	0.153
487725	100208	0.127
48874	100208	0.103
495270	100208	-0.129
498063	100208	0.013
499109	100208	-0.143
500138	100208	0.108
503372	100208	-0.005
504674	100208	0.052
505670	100208	-0.2
51114	100208	0.101
511378	100208	-0.1
523025	100208	-0.095
525942	100208	0.117
526131	100208	-0.196
526682	100208	-0.088
528421	100208	0
529233	100208	0.092
530206	100208	-0.092
534922	100208	-0.076
535353	100208	-0.188
537894	100208	-0.108
538093	100208	0.075
543491	100208	0.002
543570	100208	-0.06
543675	100208	-0.156
545862	100208	0.19
546567	100208	-0.332
548055	100208	0.187
548754	100208	-0.173
551602	100208	-0.036
551775	100208	-0.198
553648	100208	-0.115
557138	100208	-0.275
557799	100208	0.199
573035	100208	-0.194
573135	100208	-0.286
580181	100208	-0.107
581248	100208	-0.122
581286	100208	0.033
581921	100208	-0.002
584176	100208	0.029
60017	100208	-0.449
608293	100208	0.158
611110	100208	-0.061
614651	100208	-0.04
615514	100208	0.064
61836	100208	0.271
621279	100208	0.193
626166	100208	0.039
627230	100208	-0.081
633624	100208	0.062
635303	100208	-0.155
6365	100208	-0.061
637931	100208	-0.207
64653	100208	-0.235
650171	100208	0.161
651004	100208	0.203
65427	100208	0.17
656307	100208	-0.075
656975	100208	-0.204
663573	100208	0.034
671258	100208	0.317
676509	100208	0.09
677165	100208	0.107
678813	100208	0.006
683485	100208	0.005
688993	100208	-0.003
698236	100208	0.189
699322	100208	-0.134
704267	100208	0.223
706432	100208	0.243
710275	100208	0.043
711275	100208	-0.103
714461	100208	-0.228
714766	100208	0.219
715527	100208	-0.075
719608	100208	-0.145
722854	100208	-0.121
724665	100208	0.138
73538	100208	0.372
736769	100208	0.335
736957	100208	-0.19
73846	100208	0.255
740317	100208	-0.249
740825	100208	0.359
74159	100208	0.111
746436	100208	0.288
747980	100208	0.028
748051	100208	0.096
749805	100208	0.066
749837	100208	0.05
751288	100208	0.12
753638	100208	0.109
755148	100208	0.041
760359	100208	0.014
760967	100208	-0.114
777467	100208	0.199
780555	100208	0.024
781371	100208	0.391
787663	100208	-0.032
788023	100208	0.261
79553	100208	-0.094
799211	100208	-0.133
806143	100208	-0.002
806487	100208	-0.182
808245	100208	0.03
809192	100208	-0.095
809916	100208	-0.144
810959	100208	0.264
815305	100208	0.325
817926	100208	-0.105
818527	100208	-0.008
819250	100208	0.174
821119	100208	-0.127
821820	100208	-0.102
822624	100208	-0.119
823916	100208	-0.111
823953	100208	-0.235
825452	100208	-0.092
826124	100208	-0.053
827497	100208	-0.146
831178	100208	0.038
831393	100208	-0.132
833864	100208	0.261
835964	100208	-0.213
83643	100208	0.128
839282	100208	0.134
848811	100208	-0.053
851668	100208	0.124
851704	100208	0.147
851821	100208	-0.188
851938	100208	0.017
852665	100208	-0.109
861595	100208	0.048
869044	100208	0.248
870106	100208	-0.08
873972	100208	0.046
875451	100208	0.308
875735	100208	0.053
885496	100208	0.23
886735	100208	0.063
89412	100208	0.074
897161	100208	0
899559	100208	-0.136
902903	100208	-0.015
905211	100208	-0.124
90701	100208	0.106
910933	100208	0.091
911016	100208	0.04
911496	100208	-0.159
912997	100208	0.137
913867	100208	0.088
922239	100208	-0.098
92262	100208	-0.148
923032	100208	-0.252
92535	100208	-0.089
925397	100208	-0.023
92721	100208	-0.224
929901	100208	0.006
931643	100208	0.075
933546	100208	-0.101
93573	100208	-0.04
938794	100208	0.043
939309	100208	0.043
941632	100208	0.126
942534	100208	-0.248
943989	100208	0.087
944063	100208	-0.028
94705	100208	0.2
952003	100208	-0.14
953084	100208	-0.009
954340	100208	0.024
955102	100208	0.01
956553	100208	-0.228
960131	100208	0.127
963216	100208	-0.003
963344	100208	-0.043
963763	100208	-0.166
964220	100208	-0.284
971971	100208	0.099
972343	100208	-0.148
975991	100208	0.027
979761	100208	-0.021
982912	100208	-0.271
996434	100208	-0.192
New.CleanUp.ReferenceOTU102125	100208	0.077
New.CleanUp.ReferenceOTU104342	100208	0.138
New.CleanUp.ReferenceOTU104366	100208	-0.1
New.CleanUp.ReferenceOTU122414	100208	-0.12
New.CleanUp.ReferenceOTU123920	100208	-0.327
New.CleanUp.ReferenceOTU128223	100208	-0.019
New.CleanUp.ReferenceOTU129017	100208	-0.087
New.CleanUp.ReferenceOTU129979	100208	-0.084
New.CleanUp.ReferenceOTU149133	100208	-0.11
New.CleanUp.ReferenceOTU157152	100208	-0.063
New.CleanUp.ReferenceOTU167204	100208	0.171
New.CleanUp.ReferenceOTU18152	100208	0.174
New.CleanUp.ReferenceOTU185171	100208	0.252
New.CleanUp.ReferenceOTU186766	100208	-0.06
New.CleanUp.ReferenceOTU187860	100208	-0.16
New.CleanUp.ReferenceOTU197887	100208	-0.088
New.CleanUp.ReferenceOTU206191	100208	-0.468
New.CleanUp.ReferenceOTU213779	100208	-0.064
New.CleanUp.ReferenceOTU214372	100208	-0.067
New.CleanUp.ReferenceOTU224198	100208	0.138
New.CleanUp.ReferenceOTU224402	100208	0.004
New.CleanUp.ReferenceOTU235211	100208	-0.101
New.CleanUp.ReferenceOTU236944	100208	-0.132
New.CleanUp.ReferenceOTU242026	100208	0.256
New.CleanUp.ReferenceOTU244963	100208	0.061
New.CleanUp.ReferenceOTU246192	100208	0.011
New.CleanUp.ReferenceOTU255320	100208	-0.254
New.CleanUp.ReferenceOTU293889	100208	0.112
New.CleanUp.ReferenceOTU2953	100208	-0.309
New.CleanUp.ReferenceOTU298054	100208	0.003
New.CleanUp.ReferenceOTU301092	100208	-0.237
New.CleanUp.ReferenceOTU303899	100208	0.249
New.CleanUp.ReferenceOTU322832	100208	0.077
New.CleanUp.ReferenceOTU323134	100208	-0.149
New.CleanUp.ReferenceOTU329530	100208	-0.283
New.CleanUp.ReferenceOTU340411	100208	0.018
New.CleanUp.ReferenceOTU345994	100208	-0.101
New.CleanUp.ReferenceOTU358571	100208	0.084
New.CleanUp.ReferenceOTU361999	100208	-0.075
New.CleanUp.ReferenceOTU366784	100208	-0.073
New.CleanUp.ReferenceOTU367009	100208	-0.056
New.CleanUp.ReferenceOTU370678	100208	-0.086
New.CleanUp.ReferenceOTU373986	100208	0.008
New.CleanUp.ReferenceOTU38318	100208	-0.062
New.CleanUp.ReferenceOTU39693	100208	0.194
New.CleanUp.ReferenceOTU41769	100208	-0.109
New.CleanUp.ReferenceOTU46247	100208	0.117
New.CleanUp.ReferenceOTU51395	100208	0.238
New.CleanUp.ReferenceOTU51514	100208	-0.053
New.CleanUp.ReferenceOTU67150	100208	-0.008
New.CleanUp.ReferenceOTU7674	100208	-0.15
New.CleanUp.ReferenceOTU77173	100208	-0.094
New.CleanUp.ReferenceOTU79311	100208	-0.069
New.CleanUp.ReferenceOTU85387	100208	0.118
New.CleanUp.ReferenceOTU8702	100208	-0.262
New.CleanUp.ReferenceOTU88506	100208	0.045
New.CleanUp.ReferenceOTU91060	100208	0.056
New.CleanUp.ReferenceOTU92207	100208	0.227
New.ReferenceOTU1057	100208	0.074
New.ReferenceOTU1060	100208	-0.022
New.ReferenceOTU1074	100208	0.106
New.ReferenceOTU1086	100208	0.08
New.ReferenceOTU1094	100208	-0.112
New.ReferenceOTU1119	100208	0.094
New.ReferenceOTU1140	100208	-0.116
New.ReferenceOTU1174	100208	-0.19
New.ReferenceOTU1184	100208	-0.214
New.ReferenceOTU1191	100208	-0.042
New.ReferenceOTU1204	100208	-0.093
New.ReferenceOTU1213	100208	0.033
New.ReferenceOTU1219	100208	0.045
New.ReferenceOTU122	100208	0.077
New.ReferenceOTU1240	100208	-0.069
New.ReferenceOTU1260	100208	-0.113
New.ReferenceOTU1264	100208	-0.019
New.ReferenceOTU1282	100208	0.317
New.ReferenceOTU1333	100208	-0.32
New.ReferenceOTU1350	100208	0.25
New.ReferenceOTU1355	100208	0.062
New.ReferenceOTU140	100208	0.151
New.ReferenceOTU153	100208	0.163
New.ReferenceOTU158	100208	0.001
New.ReferenceOTU162	100208	-0.018
New.ReferenceOTU17	100208	-0.038
New.ReferenceOTU177	100208	0.227
New.ReferenceOTU193	100208	-0.037
New.ReferenceOTU217	100208	0.105
New.ReferenceOTU222	100208	0.058
New.ReferenceOTU23	100208	0.136
New.ReferenceOTU24	100208	-0.094
New.ReferenceOTU26	100208	0.002
New.ReferenceOTU282	100208	0.121
New.ReferenceOTU29	100208	0.021
New.ReferenceOTU307	100208	-0.215
New.ReferenceOTU310	100208	-0.089
New.ReferenceOTU320	100208	-0.052
New.ReferenceOTU349	100208	0.051
New.ReferenceOTU352	100208	-0.081
New.ReferenceOTU356	100208	-0.055
New.ReferenceOTU366	100208	-0.018
New.ReferenceOTU37	100208	-0.189
New.ReferenceOTU372	100208	-0.101
New.ReferenceOTU398	100208	0.074
New.ReferenceOTU406	100208	-0.028
New.ReferenceOTU410	100208	-0.037
New.ReferenceOTU423	100208	-0.314
New.ReferenceOTU436	100208	-0.229
New.ReferenceOTU475	100208	-0.026
New.ReferenceOTU492	100208	-0.136
New.ReferenceOTU50	100208	-0.302
New.ReferenceOTU502	100208	0.071
New.ReferenceOTU513	100208	0.083
New.ReferenceOTU518	100208	-0.177
New.ReferenceOTU521	100208	-0.203
New.ReferenceOTU539	100208	0.034
New.ReferenceOTU543	100208	0.156
New.ReferenceOTU558	100208	0.004
New.ReferenceOTU562	100208	0.105
New.ReferenceOTU564	100208	-0.038
New.ReferenceOTU584	100208	0.208
New.ReferenceOTU593	100208	-0.218
New.ReferenceOTU622	100208	-0.378
New.ReferenceOTU635	100208	0.08
New.ReferenceOTU643	100208	0.123
New.ReferenceOTU652	100208	-0.327
New.ReferenceOTU653	100208	-0.306
New.ReferenceOTU674	100208	0.121
New.ReferenceOTU7	100208	-0.054
New.ReferenceOTU705	100208	0.102
New.ReferenceOTU71	100208	-0.143
New.ReferenceOTU716	100208	0.038
New.ReferenceOTU721	100208	0.092
New.ReferenceOTU73	100208	-0.022
New.ReferenceOTU750	100208	0.009
New.ReferenceOTU752	100208	0.172
New.ReferenceOTU769	100208	0.024
New.ReferenceOTU78	100208	-0.051
New.ReferenceOTU789	100208	-0.2
New.ReferenceOTU8	100208	-0.335
New.ReferenceOTU805	100208	-0.006
New.ReferenceOTU813	100208	-0.239
New.ReferenceOTU816	100208	0.001
New.ReferenceOTU833	100208	0.038
New.ReferenceOTU836	100208	-0.274
New.ReferenceOTU837	100208	0.1
New.ReferenceOTU838	100208	-0.113
New.ReferenceOTU850	100208	-0.247
New.ReferenceOTU866	100208	-0.032
New.ReferenceOTU867	100208	-0.082
New.ReferenceOTU870	100208	0.127
New.ReferenceOTU873	100208	-0.121
New.ReferenceOTU877	100208	-0.127
New.ReferenceOTU888	100208	-0.372
New.ReferenceOTU891	100208	0.127
New.ReferenceOTU898	100208	-0.108
New.ReferenceOTU899	100208	-0.211
New.ReferenceOTU901	100208	-0.039
New.ReferenceOTU903	100208	0.16
New.ReferenceOTU917	100208	0.177
New.ReferenceOTU920	100208	-0.137
New.ReferenceOTU948	100208	0.078
New.ReferenceOTU959	100208	0.015
New.ReferenceOTU971	100208	0.051
New.ReferenceOTU974	100208	0.275
New.ReferenceOTU991	100208	-0.142
1000986	1004326	0.175
100208	1004326	0.097
1004910	1004326	-0.031
1005952	1004326	-0.142
101293	1004326	0.026
1015518	1004326	-0.105
1016369	1004326	-0.03
1027904	1004326	-0.141
103151	1004326	-0.199
103211	1004326	0.23
103411	1004326	0.172
103984	1004326	0.106
104135	1004326	-0.284
1047075	1004326	0.199
1049188	1004326	-0.237
1050608	1004326	0.409
1053191	1004326	-0.068
1059655	1004326	0.034
106019	1004326	0.287
1061772	1004326	0.142
1062356	1004326	0.147
1063810	1004326	0.051
1066410	1004326	0.165
1067574	1004326	0.285
1069592	1004326	0.02
107501	1004326	0.293
1076668	1004326	-0.275
1082539	1004326	-0.129
1082607	1004326	0.17
1084157	1004326	0.115
1084906	1004326	0.012
1086805	1004326	-0.12
109263	1004326	0.137
109591	1004326	0.205
1096610	1004326	-0.04
109728	1004326	-0.006
1100471	1004326	-0.246
1100972	1004326	0.16
1104627	1004326	0.014
1105948	1004326	0.035
1108062	1004326	0.191
1108275	1004326	-0.198
111184	1004326	-0.107
1117743	1004326	-0.173
1118561	1004326	-0.108
1118870	1004326	0.008
1122588	1004326	-0.021
1123167	1004326	0.147
1123222	1004326	-0.014
1126467	1004326	-0.317
1128226	1004326	-0.347
1130616	1004326	-0.144
1131137	1004326	0.056
1133201	1004326	-0.001
1133769	1004326	-0.102
1135562	1004326	-0.004
1135861	1004326	-0.058
113648	1004326	-0.09
1136762	1004326	-0.099
1138722	1004326	-0.082
1139336	1004326	0.166
1139654	1004326	-0.037
1140286	1004326	0.376
1140909	1004326	0.228
114095	1004326	-0.002
1141382	1004326	-0.019
1142029	1004326	-0.142
11427	1004326	0.204
114587	1004326	-0.04
1146291	1004326	-0.048
115186	1004326	-0.141
12564	1004326	0.004
128300	1004326	-0.005
128390	1004326	0.364
129798	1004326	-0.16
13034	1004326	0.232
130710	1004326	-0.199
13074	1004326	-0.138
131766	1004326	-0.072
13233	1004326	0.157
13332	1004326	0.102
134265	1004326	0.304
13463	1004326	0.019
137183	1004326	0.112
137961	1004326	-0.231
138316	1004326	0.261
141105	1004326	-0.158
141145	1004326	0.028
14157	1004326	0.087
14280	1004326	-0.375
149895	1004326	0.08
150891	1004326	0.05
151176	1004326	-0.323
151324	1004326	0.165
152004	1004326	-0.253
152668	1004326	-0.015
152720	1004326	0.099
154003	1004326	0.228
1565317	1004326	-0.201
1582784	1004326	0.146
158804	1004326	0.298
159711	1004326	-0.181
161677	1004326	0.012
163345	1004326	0.188
1634493	1004326	0.283
163919	1004326	-0.309
164471	1004326	-0.153
164830	1004326	0.037
165489	1004326	-0.136
1696853	1004326	-0.057
1705765	1004326	-0.323
1749079	1004326	0.068
179208	1004326	0.082
183182	1004326	0.01
187652	1004326	-0.018
1887414	1004326	0.024
19020	1004326	0.065
190502	1004326	0.413
190690	1004326	-0.034
191359	1004326	-0.335
1925094	1004326	0.1
1942231	1004326	-0.052
1977617	1004326	0.321
199834	1004326	0.178
2084904	1004326	0.136
2101745	1004326	-0.072
2115987	1004326	-0.144
212159	1004326	0.244
2126958	1004326	0.365
212945	1004326	0.004
213687	1004326	-0.2
215095	1004326	0.097
2211108	1004326	-0.027
221997	1004326	-0.116
2222	1004326	0.048
223431	1004326	0.082
223656	1004326	-0.271
2254348	1004326	0.116
2254354	1004326	0.069
226424	1004326	0.223
226516	1004326	0.015
227083	1004326	-0.119
2280817	1004326	-0.063
2313705	1004326	-0.223
231733	1004326	-0.208
232696	1004326	0.023
234802	1004326	-0.034
241110	1004326	0.078
243185	1004326	0.105
245648	1004326	-0.299
247442	1004326	0.019
2480553	1004326	0.012
248337	1004326	-0.204
249433	1004326	-0.412
2510538	1004326	0.096
252339	1004326	0.232
254938	1004326	-0.004
255732	1004326	-0.097
258707	1004326	0.131
261705	1004326	0.142
263590	1004326	0
2647328	1004326	-0.142
2654263	1004326	-0.127
2655357	1004326	-0.105
267852	1004326	0.001
268353	1004326	-0.091
268361	1004326	0.17
268812	1004326	0.263
269203	1004326	0.239
2693230	1004326	0.131
269901	1004326	-0.053
269907	1004326	-0.172
269930	1004326	-0.009
272150	1004326	0.014
27227	1004326	-0.204
272964	1004326	-0.162
274011	1004326	-0.094
274754	1004326	-0.063
2751958	1004326	0.095
275285	1004326	-0.255
276678	1004326	-0.303
2792176	1004326	-0.319
282360	1004326	0.188
284293	1004326	0.189
2896104	1004326	0.099
2914680	1004326	-0.189
298862	1004326	-0.014
30062	1004326	-0.192
304435	1004326	-0.329
305025	1004326	-0.212
3055791	1004326	0.067
305668	1004326	-0.159
3060112	1004326	-0.02
308848	1004326	-0.094
31235	1004326	-0.031
316924	1004326	-0.297
317556	1004326	0.166
3202924	1004326	0.137
3228684	1004326	-0.126
3229180	1004326	0.026
328472	1004326	-0.309
340077	1004326	-0.054
344057	1004326	-0.246
3449122	1004326	0.15
3453734	1004326	-0.239
3468225	1004326	-0.25
348880	1004326	-0.261
3490230	1004326	0.144
349639	1004326	0.247
353576	1004326	0.152
355315	1004326	-0.093
355774	1004326	0.032
358745	1004326	-0.378
361600	1004326	0.048
3634136	1004326	-0.215
3643491	1004326	0.024
366545	1004326	0.014
368849	1004326	0.14
369436	1004326	-0.066
370368	1004326	-0.179
3718254	1004326	0.035
3746876	1004326	-0.16
3778553	1004326	0.319
3841245	1004326	-0.01
384716	1004326	0.092
386899	1004326	0.015
3875675	1004326	-0.003
388951	1004326	-0.154
3941682	1004326	-0.165
3944484	1004326	0.132
396187	1004326	0.064
3994882	1004326	-0.125
400253	1004326	0.095
4028105	1004326	0.121
4028110	1004326	-0.213
403068	1004326	0.113
403701	1004326	-0.254
408706	1004326	0.039
410048	1004326	0.021
4121939	1004326	0.205
4154872	1004326	0.054
4183282	1004326	0.248
4212795	1004326	0.194
4235445	1004326	0.101
4245392	1004326	0.007
428705	1004326	0.038
4294457	1004326	0.031
4295725	1004326	0.132
4296059	1004326	-0.052
4297119	1004326	0.174
4297222	1004326	0.245
4297391	1004326	0.153
4297420	1004326	0.031
4297698	1004326	-0.152
4299448	1004326	-0.272
4299526	1004326	0.311
4300206	1004326	-0.309
4301065	1004326	0.169
4302571	1004326	-0.197
4303191	1004326	0.351
4303249	1004326	0.151
4303688	1004326	-0.002
[truncated: 63,536 more rows]

## Sheet: Right Forearm
Right Forearm
OTU1	OTU2	SparCC
100208	1000986	-0.132
1004326	1000986	0.324
1004910	1000986	0.094
1005952	1000986	0.261
101293	1000986	-0.134
1012948	1000986	0.408
1015518	1000986	0.378
1016369	1000986	-0.101
1022944	1000986	0.244
1027904	1000986	-0.301
103151	1000986	0.091
103211	1000986	-0.192
103411	1000986	-0.007
104135	1000986	-0.012
1047075	1000986	0.02
1049188	1000986	-0.228
1050608	1000986	0.388
1053191	1000986	0.069
1059655	1000986	0.228
106019	1000986	0.038
1061772	1000986	0.314
1062356	1000986	0.535
1063810	1000986	0.479
1066410	1000986	0.243
1067574	1000986	0.465
1068562	1000986	-0.257
1069592	1000986	0.379
1076668	1000986	0.221
1082539	1000986	0.172
1082607	1000986	0.577
1084157	1000986	-0.172
1084906	1000986	0.44
1086805	1000986	0.321
1091685	1000986	0.401
109263	1000986	0.257
109591	1000986	0.437
1096610	1000986	0.63
109728	1000986	0.151
1100471	1000986	0.288
1100972	1000986	0.039
1105948	1000986	-0.255
1108062	1000986	-0.488
1118561	1000986	-0.011
1118870	1000986	-0.134
1119540	1000986	0.092
1122588	1000986	0.005
1123167	1000986	-0.163
1123222	1000986	-0.158
1126467	1000986	0.122
1128226	1000986	-0.177
1130616	1000986	-0.147
1131137	1000986	-0.194
1133201	1000986	-0.19
1135562	1000986	-0.185
1135861	1000986	-0.411
1136276	1000986	0.196
1136762	1000986	-0.295
1138722	1000986	0.032
1139336	1000986	-0.164
1139654	1000986	-0.075
1140286	1000986	-0.162
1140909	1000986	-0.336
1141382	1000986	-0.065
1142029	1000986	0.042
11427	1000986	0.082
11439	1000986	-0.097
114587	1000986	-0.167
1146291	1000986	0.011
115186	1000986	0.002
124693	1000986	-0.004
12564	1000986	0.531
128300	1000986	0.163
128390	1000986	0.545
128604	1000986	-0.115
129798	1000986	0.184
13034	1000986	0.048
130710	1000986	-0.223
13074	1000986	-0.275
13233	1000986	-0.137
13332	1000986	-0.135
134265	1000986	0.319
13463	1000986	0.192
137183	1000986	0.224
137961	1000986	-0.117
141105	1000986	0.039
141145	1000986	0.102
14157	1000986	0.002
14280	1000986	0.104
149895	1000986	-0.095
150891	1000986	-0.139
151176	1000986	-0.239
151324	1000986	-0.329
152004	1000986	0.071
152668	1000986	-0.077
152720	1000986	-0.262
154003	1000986	-0.1
1565317	1000986	-0.003
1582784	1000986	-0.182
159711	1000986	0.017
161677	1000986	-0.017
163345	1000986	0.043
163919	1000986	-0.132
164471	1000986	-0.367
164830	1000986	-0.382
165489	1000986	0.226
1696853	1000986	0.158
1705765	1000986	-0.165
1749079	1000986	0.043
179208	1000986	-0.017
183182	1000986	-0.327
187652	1000986	0.013
19020	1000986	-0.293
190502	1000986	0.268
190690	1000986	0.044
191359	1000986	0.047
1925094	1000986	-0.119
1977617	1000986	-0.347
2084904	1000986	0.287
2101745	1000986	0.006
211507	1000986	-0.023
212159	1000986	-0.186
213687	1000986	-0.338
215095	1000986	-0.308
2211108	1000986	-0.069
221997	1000986	-0.235
2222	1000986	0.014
223656	1000986	0.193
2254348	1000986	0.022
2254354	1000986	-0.453
226516	1000986	-0.29
2280817	1000986	0.25
2313705	1000986	-0.202
231733	1000986	0.001
232696	1000986	-0.093
234802	1000986	-0.136
241110	1000986	-0.289
243185	1000986	0.238
245648	1000986	-0.207
247442	1000986	-0.109
2480553	1000986	0.242
248337	1000986	-0.127
2510538	1000986	0.332
252339	1000986	-0.256
254938	1000986	-0.01
255732	1000986	-0.012
258707	1000986	0.023
259993	1000986	-0.125
261123	1000986	-0.108
261705	1000986	0.13
264123	1000986	-0.091
2647328	1000986	0.295
2654263	1000986	-0.114
2655357	1000986	-0.131
267852	1000986	-0.042
268361	1000986	-0.059
268812	1000986	-0.212
269203	1000986	-0.112
269901	1000986	-0.059
269907	1000986	0.258
272150	1000986	0.277
27227	1000986	-0.048
272964	1000986	-0.036
274011	1000986	-0.026
274754	1000986	-0.162
2751958	1000986	0.553
276678	1000986	-0.065
2792176	1000986	0.052
282360	1000986	0.554
284293	1000986	0.115
291846	1000986	0.118
298862	1000986	0.151
30062	1000986	0.438
304435	1000986	0.244
305025	1000986	-0.094
3055791	1000986	-0.262
305668	1000986	0.09
308848	1000986	0.07
31235	1000986	-0.065
316924	1000986	-0.284
317556	1000986	0.091
3202924	1000986	0.242
3225199	1000986	-0.031
3228684	1000986	0.009
3229180	1000986	-0.332
326116	1000986	0.08
328472	1000986	0.231
340077	1000986	-0.182
344057	1000986	-0.35
3449122	1000986	0.462
3453734	1000986	0.12
3468225	1000986	-0.045
348880	1000986	-0.112
3490230	1000986	-0.14
349639	1000986	-0.176
353576	1000986	-0.121
355315	1000986	-0.196
355774	1000986	-0.276
357334	1000986	0.143
358745	1000986	-0.163
361600	1000986	0.005
3643491	1000986	-0.367
366545	1000986	-0.246
368849	1000986	0.113
369436	1000986	-0.009
370368	1000986	0.07
3718254	1000986	0.097
3746876	1000986	-0.118
3778553	1000986	-0.145
3841245	1000986	0.31
384716	1000986	0.498
386899	1000986	0.191
3874043	1000986	0.074
3875675	1000986	-0.16
388951	1000986	-0.301
3941682	1000986	-0.168
3944484	1000986	-0.155
396187	1000986	0.3
3994882	1000986	-0.391
400253	1000986	-0.235
4028105	1000986	0.088
4028110	1000986	0.044
403068	1000986	0.713
403701	1000986	-0.026
408706	1000986	-0.29
410048	1000986	-0.141
4121939	1000986	0.436
4154872	1000986	-0.111
4183282	1000986	-0.151
4212795	1000986	0.247
4235445	1000986	-0.285
4245392	1000986	-0.108
428705	1000986	0.06
4294457	1000986	0.254
4296059	1000986	-0.177
4297119	1000986	0.121
4297222	1000986	-0.072
4297391	1000986	0.06
4297698	1000986	-0.389
4299448	1000986	0.173
4299526	1000986	0.076
4300206	1000986	-0.271
4302571	1000986	0.019
4303191	1000986	-0.307
4303249	1000986	-0.125
4303688	1000986	0.134
4304512	1000986	-0.342
4304901	1000986	0.071
4307347	1000986	-0.135
4307391	1000986	0.136
4308023	1000986	-0.502
4308970	1000986	-0.142
4309182	1000986	-0.172
4310398	1000986	0.135
4311939	1000986	0.157
4312974	1000986	0.088
4315290	1000986	0.153
4316391	1000986	-0.082
4316720	1000986	0.057
4317477	1000986	-0.024
4318122	1000986	-0.184
4318671	1000986	0.172
4318672	1000986	0.045
4319020	1000986	-0.098
4320919	1000986	-0.266
4321136	1000986	0.372
4321170	1000986	-0.147
4321398	1000986	0.095
4321402	1000986	0.317
4321559	1000986	0.091
4322739	1000986	-0.239
4323397	1000986	-0.102
4323555	1000986	0.116
4324464	1000986	-0.154
4324467	1000986	0.099
4325011	1000986	0.12
4326647	1000986	-0.077
4327233	1000986	-0.11
4327286	1000986	0.039
4327501	1000986	0.106
4328084	1000986	-0.032
4328104	1000986	-0.329
4328910	1000986	0.189
4334049	1000986	-0.299
4334053	1000986	0.183
4334479	1000986	0.038
4335578	1000986	0.003
4336070	1000986	0.104
4336253	1000986	-0.412
4337010	1000986	-0.141
4337383	1000986	0.134
4337404	1000986	0.177
4338512	1000986	0.016
4339358	1000986	-0.215
4339720	1000986	-0.035
4340162	1000986	-0.014
4340653	1000986	0.122
4341109	1000986	-0.245
4341205	1000986	0.097
4342225	1000986	0.098
4344207	1000986	0.191
4344371	1000986	-0.307
4344483	1000986	-0.207
4344588	1000986	-0.192
4347078	1000986	-0.365
4347099	1000986	0.152
4347159	1000986	0.059
4349519	1000986	0.393
4349934	1000986	0.352
4350466	1000986	0.07
4352493	1000986	0.289
4352494	1000986	-0.019
4353264	1000986	-0.169
4354699	1000986	-0.137
4355314	1000986	-0.125
4358325	1000986	-0.46
4361528	1000986	-0.129
4363066	1000986	0.101
4364652	1000986	-0.131
4364814	1000986	0.07
4364838	1000986	-0.076
4366487	1000986	0.036
4371191	1000986	0.057
4373910	1000986	0.064
4374197	1000986	-0.096
4374638	1000986	0.049
4375080	1000986	0.03
4375268	1000986	0.088
4375764	1000986	-0.205
4376154	1000986	-0.082
4376236	1000986	0.172
4376318	1000986	-0.112
4380475	1000986	-0.005
4380971	1000986	-0.217
4382476	1000986	-0.232
4383166	1000986	-0.1
4383918	1000986	0.012
4384936	1000986	-0.117
4385138	1000986	0.004
4387092	1000986	0.182
4389529	1000986	0.138
4389633	1000986	-0.072
4390723	1000986	-0.116
4391542	1000986	-0.024
4391560	1000986	-0.141
4391625	1000986	0.083
4392350	1000986	-0.031
4393057	1000986	-0.31
4393962	1000986	0.091
4394926	1000986	-0.338
4395175	1000986	0.087
4396025	1000986	-0.383
4396235	1000986	0.27
4396717	1000986	-0.07
4397098	1000986	0.532
439908	1000986	0.63
4400260	1000986	0.318
4400476	1000986	-0.157
4400869	1000986	-0.033
4401186	1000986	-0.072
4401226	1000986	0.037
4401957	1000986	-0.075
4403653	1000986	0.039
4404577	1000986	0.056
4404731	1000986	0.016
4405685	1000986	-0.239
4405869	1000986	0.168
4406302	1000986	0.04
4406781	1000986	0.008
4407433	1000986	0.064
4408129	1000986	-0.342
4408558	1000986	0.1
4409962	1000986	0.112
4411489	1000986	-0.267
4413525	1000986	-0.103
4414311	1000986	0.419
4415571	1000986	-0.007
4415943	1000986	-0.044
4416015	1000986	0.125
4416763	1000986	0.116
4417158	1000986	-0.094
4417996	1000986	-0.173
4418165	1000986	0.013
4418243	1000986	-0.147
4419634	1000986	0.177
4422405	1000986	0.145
4422794	1000986	-0.252
4423410	1000986	-0.251
4423790	1000986	0.16
4424239	1000986	0.156
4424907	1000986	-0.095
4425214	1000986	0.16
4425358	1000986	0.568
4425394	1000986	-0.121
4425566	1000986	-0.358
4425629	1000986	-0.175
4426163	1000986	0.051
4427114	1000986	0.06
4427546	1000986	-0.167
4429158	1000986	-0.049
4429199	1000986	0.102
4429335	1000986	0.367
4429736	1000986	-0.195
4430826	1000986	0.283
4430952	1000986	0.108
4431355	1000986	0.081
4432431	1000986	-0.009
4432889	1000986	-0.391
4437418	1000986	-0.204
4438545	1000986	-0.337
4441343	1000986	0.683
4442127	1000986	0.178
4443207	1000986	0.227
4443390	1000986	0.088
4444134	1000986	-0.208
4444760	1000986	-0.275
4445096	1000986	0.033
444649	1000986	0.538
4447248	1000986	0.049
4447605	1000986	-0.066
4448211	1000986	0.253
4449608	1000986	-0.322
4449609	1000986	0.058
4450260	1000986	0.121
4450360	1000986	-0.113
4451251	1000986	-0.15
4451743	1000986	0.325
4452050	1000986	0.023
4452118	1000986	0.005
4453535	1000986	0.216
4453743	1000986	-0.367
4454153	1000986	0.083
4454839	1000986	0.323
4456889	1000986	-0.033
4456894	1000986	-0.401
4457504	1000986	-0.07
4457554	1000986	-0.208
4458304	1000986	-0.163
4458306	1000986	0.233
4458373	1000986	0.164
4458424	1000986	-0.043
4458503	1000986	-0.188
4458619	1000986	-0.235
4458959	1000986	0.297
4459560	1000986	0.186
4460914	1000986	0.054
4461208	1000986	0.01
4462432	1000986	0.689
4462474	1000986	-0.185
4463045	1000986	-0.314
4463237	1000986	0.139
4463767	1000986	-0.117
4464026	1000986	-0.147
446403	1000986	0.306
4465803	1000986	0.3
4466006	1000986	0.181
4466659	1000986	-0.031
4467056	1000986	-0.053
4467992	1000986	0.339
4468125	1000986	0.067
4468850	1000986	-0.056
4469355	1000986	-0.129
4469417	1000986	-0.109
4469492	1000986	-0.037
4470078	1000986	-0.011
4471189	1000986	0.035
4472050	1000986	-0.079
4472294	1000986	0.154
4473295	1000986	0.076
4473664	1000986	0.232
4473883	1000986	-0.01
4473893	1000986	-0.189
4474083	1000986	-0.13
4474178	1000986	0.26
4474736	1000986	-0.116
4474951	1000986	-0.068
4476050	1000986	0.107
4476950	1000986	0.3
4477254	1000986	-0.138
4477552	1000986	-0.085
4477910	1000986	0.166
4479043	1000986	-0.118
4479288	1000986	-0.35
4480299	1000986	-0.189
4480775	1000986	0.147
4482374	1000986	-0.262
4482598	1000986	0.129
4482839	1000986	0.063
4482889	1000986	0.159
4483015	1000986	0.189
4484176	1000986	0.055
449595	1000986	-0.161
455407	1000986	-0.041
464797	1000986	0.272
465079	1000986	0.321
487725	1000986	-0.177
48874	1000986	-0.218
49093	1000986	0.125
495270	1000986	0.353
499109	1000986	0.172
503372	1000986	0.334
504674	1000986	0.536
505670	1000986	0.193
51114	1000986	-0.092
511378	1000986	0.065
512791	1000986	-0.21
523025	1000986	0.128
525942	1000986	0.091
526131	1000986	0.112
526682	1000986	0.365
529233	1000986	0.098
530206	1000986	0.073
532336	1000986	-0.134
534922	1000986	0.019
535353	1000986	-0.031
537894	1000986	0.09
538093	1000986	-0.169
543491	1000986	-0.264
543570	1000986	-0.057
543675	1000986	-0.236
545862	1000986	0.174
546567	1000986	0.112
548055	1000986	-0.098
548754	1000986	-0.178
551602	1000986	-0.133
551775	1000986	0.109
553648	1000986	-0.22
557799	1000986	0.174
571873	1000986	0.085
573035	1000986	-0.036
573135	1000986	0.017
580181	1000986	-0.055
584176	1000986	0.184
60017	1000986	0.123
608293	1000986	0.078
611110	1000986	0.003
614651	1000986	-0.44
615514	1000986	-0.185
617145	1000986	-0.18
61836	1000986	-0.181
621279	1000986	0.22
626166	1000986	0.365
627230	1000986	-0.116
635303	1000986	0.045
637931	1000986	0.255
64653	1000986	-0.438
650171	1000986	0.508
651004	1000986	-0.221
65427	1000986	0.013
663573	1000986	0.205
671258	1000986	-0.255
677165	1000986	-0.185
683485	1000986	-0.047
688993	1000986	-0.045
698236	1000986	-0.335
699322	1000986	0.196
704267	1000986	-0.162
706432	1000986	0.017
710275	1000986	-0.108
711275	1000986	0.176
714461	1000986	0.074
715527	1000986	-0.266
719608	1000986	-0.197
724665	1000986	-0.076
73538	1000986	-0.2
736769	1000986	-0.345
736813	1000986	0.161
73846	1000986	-0.242
740825	1000986	-0.12
74159	1000986	-0.249
747980	1000986	0.156
748051	1000986	-0.218
749837	1000986	0.172
751288	1000986	-0.049
753638	1000986	0.186
755148	1000986	0.018
760359	1000986	0.009
760967	1000986	0.131
764322	1000986	-0.287
777467	1000986	-0.035
780555	1000986	-0.323
781371	1000986	-0.159
787663	1000986	0.113
788023	1000986	-0.144
79553	1000986	-0.012
799211	1000986	0.287
806143	1000986	0.118
808245	1000986	0.194
809192	1000986	0.074
809916	1000986	0.157
810425	1000986	0.157
810959	1000986	-0.032
815305	1000986	-0.149
817926	1000986	0.017
818527	1000986	-0.227
819250	1000986	-0.322
821119	1000986	-0.031
821820	1000986	0.071
822624	1000986	-0.146
823916	1000986	-0.144
823953	1000986	0.152
827497	1000986	-0.263
831178	1000986	-0.236
831393	1000986	-0.24
833864	1000986	-0.212
835964	1000986	-0.221
83643	1000986	0.018
839282	1000986	-0.15
848811	1000986	0.136
851668	1000986	0.174
851704	1000986	0.129
851938	1000986	-0.087
852665	1000986	0.591
861595	1000986	0.541
870106	1000986	0.506
873972	1000986	0.058
875451	1000986	-0.204
875735	1000986	-0.122
882765	1000986	0.084
885496	1000986	-0.304
886735	1000986	-0.179
89412	1000986	-0.217
897161	1000986	0.241
902903	1000986	0.502
905211	1000986	0.156
90701	1000986	-0.194
910933	1000986	-0.125
911016	1000986	0.257
911496	1000986	0.177
912997	1000986	0.725
922239	1000986	0.214
92262	1000986	0.015
923114	1000986	-0.175
925200	1000986	-0.18
92535	1000986	0.155
925397	1000986	0.493
92721	1000986	-0.126
929901	1000986	0.066
933546	1000986	0.044
935658	1000986	0.217
93573	1000986	-0.272
938794	1000986	0.054
939309	1000986	-0.244
941632	1000986	0.185
942534	1000986	0.091
943989	1000986	0.511
944063	1000986	0.198
94705	1000986	-0.177
952003	1000986	0.282
953084	1000986	-0.097
954340	1000986	-0.202
955102	1000986	0.123
960131	1000986	0.35
963216	1000986	-0.093
963344	1000986	-0.04
963763	1000986	-0.369
964220	1000986	0.044
969248	1000986	0.344
970028	1000986	-0.254
971971	1000986	0.467
972343	1000986	0.006
975991	1000986	-0.123
979761	1000986	-0.012
996434	1000986	0.305
New.CleanUp.ReferenceOTU102125	1000986	0.103
New.CleanUp.ReferenceOTU104342	1000986	0.423
New.CleanUp.ReferenceOTU104366	1000986	0.03
New.CleanUp.ReferenceOTU113070	1000986	0.044
New.CleanUp.ReferenceOTU122414	1000986	-0.238
New.CleanUp.ReferenceOTU123920	1000986	0.048
New.CleanUp.ReferenceOTU128223	1000986	0.028
New.CleanUp.ReferenceOTU129017	1000986	0.087
New.CleanUp.ReferenceOTU129979	1000986	0.19
New.CleanUp.ReferenceOTU149133	1000986	-0.12
New.CleanUp.ReferenceOTU157152	1000986	0.533
New.CleanUp.ReferenceOTU167204	1000986	-0.037
New.CleanUp.ReferenceOTU18152	1000986	-0.308
New.CleanUp.ReferenceOTU185171	1000986	-0.335
New.CleanUp.ReferenceOTU187860	1000986	0.2
New.CleanUp.ReferenceOTU197887	1000986	0.528
New.CleanUp.ReferenceOTU213779	1000986	-0.021
New.CleanUp.ReferenceOTU214372	1000986	0.206
New.CleanUp.ReferenceOTU224402	1000986	0.019
New.CleanUp.ReferenceOTU235211	1000986	-0.095
New.CleanUp.ReferenceOTU236944	1000986	-0.084
New.CleanUp.ReferenceOTU242026	1000986	0.02
New.CleanUp.ReferenceOTU255320	1000986	0.063
New.CleanUp.ReferenceOTU293889	1000986	0.292
New.CleanUp.ReferenceOTU2953	1000986	-0.049
New.CleanUp.ReferenceOTU301092	1000986	0.054
New.CleanUp.ReferenceOTU329530	1000986	0.201
New.CleanUp.ReferenceOTU340411	1000986	-0.256
New.CleanUp.ReferenceOTU358571	1000986	0.386
New.CleanUp.ReferenceOTU366784	1000986	-0.162
New.CleanUp.ReferenceOTU370678	1000986	-0.142
New.CleanUp.ReferenceOTU373986	1000986	0.008
New.CleanUp.ReferenceOTU44645	1000986	0.211
New.CleanUp.ReferenceOTU46247	1000986	-0.222
New.CleanUp.ReferenceOTU51395	1000986	-0.196
New.CleanUp.ReferenceOTU54053	1000986	-0.057
New.CleanUp.ReferenceOTU67150	1000986	-0.064
New.CleanUp.ReferenceOTU7674	1000986	0.355
New.CleanUp.ReferenceOTU77173	1000986	-0.047
New.CleanUp.ReferenceOTU79311	1000986	0.167
New.CleanUp.ReferenceOTU85387	1000986	0.447
New.CleanUp.ReferenceOTU91060	1000986	0.216
New.CleanUp.ReferenceOTU92207	1000986	0.105
New.ReferenceOTU1057	1000986	-0.206
New.ReferenceOTU1060	1000986	-0.094
New.ReferenceOTU1074	1000986	0.006
New.ReferenceOTU1086	1000986	0.053
New.ReferenceOTU1094	1000986	0.462
New.ReferenceOTU1119	1000986	-0.062
New.ReferenceOTU1140	1000986	-0.102
New.ReferenceOTU1191	1000986	-0.13
New.ReferenceOTU1204	1000986	-0.255
New.ReferenceOTU1213	1000986	0.102
New.ReferenceOTU1219	1000986	-0.089
New.ReferenceOTU122	1000986	0.218
New.ReferenceOTU1227	1000986	0.269
New.ReferenceOTU1240	1000986	-0.087
New.ReferenceOTU1260	1000986	-0.144
New.ReferenceOTU1264	1000986	-0.071
New.ReferenceOTU1287	1000986	-0.011
New.ReferenceOTU1333	1000986	0.329
New.ReferenceOTU1350	1000986	-0.122
New.ReferenceOTU1355	1000986	-0.044
New.ReferenceOTU140	1000986	0.471
New.ReferenceOTU158	1000986	-0.152
New.ReferenceOTU162	1000986	-0.09
New.ReferenceOTU17	1000986	0.143
New.ReferenceOTU177	1000986	0.356
New.ReferenceOTU217	1000986	0.109
New.ReferenceOTU219	1000986	0.282
New.ReferenceOTU222	1000986	0.498
New.ReferenceOTU23	1000986	0.387
New.ReferenceOTU24	1000986	-0.045
New.ReferenceOTU26	1000986	0.413
New.ReferenceOTU282	1000986	-0.265
New.ReferenceOTU29	1000986	0.385
New.ReferenceOTU307	1000986	-0.07
New.ReferenceOTU310	1000986	-0.133
New.ReferenceOTU320	1000986	-0.133
New.ReferenceOTU349	1000986	-0.21
New.ReferenceOTU352	1000986	0.081
New.ReferenceOTU356	1000986	0.448
New.ReferenceOTU366	1000986	-0.014
New.ReferenceOTU37	1000986	0.238
New.ReferenceOTU372	1000986	0.147
New.ReferenceOTU398	1000986	-0.02
New.ReferenceOTU406	1000986	-0.105
New.ReferenceOTU410	1000986	-0.135
New.ReferenceOTU423	1000986	0.34
New.ReferenceOTU475	1000986	-0.146
New.ReferenceOTU492	1000986	0.503
New.ReferenceOTU502	1000986	-0.006
New.ReferenceOTU513	1000986	-0.007
New.ReferenceOTU518	1000986	-0.018
New.ReferenceOTU521	1000986	0.186
New.ReferenceOTU539	1000986	-0.177
New.ReferenceOTU543	1000986	-0.114
New.ReferenceOTU547	1000986	-0.032
New.ReferenceOTU562	1000986	-0.162
New.ReferenceOTU564	1000986	0.259
New.ReferenceOTU584	1000986	-0.192
New.ReferenceOTU590	1000986	0.045
New.ReferenceOTU593	1000986	0.133
New.ReferenceOTU622	1000986	0.216
New.ReferenceOTU635	1000986	-0.117
New.ReferenceOTU652	1000986	-0.017
New.ReferenceOTU653	1000986	0.157
New.ReferenceOTU674	1000986	-0.105
New.ReferenceOTU7	1000986	-0.123
New.ReferenceOTU705	1000986	0.408
New.ReferenceOTU71	1000986	0.232
New.ReferenceOTU716	1000986	0.307
New.ReferenceOTU721	1000986	-0.219
New.ReferenceOTU750	1000986	-0.331
New.ReferenceOTU752	1000986	-0.3
New.ReferenceOTU78	1000986	0.056
New.ReferenceOTU789	1000986	0.286
New.ReferenceOTU8	1000986	0.485
New.ReferenceOTU805	1000986	-0.078
New.ReferenceOTU816	1000986	0.581
New.ReferenceOTU833	1000986	0.041
New.ReferenceOTU836	1000986	-0.131
New.ReferenceOTU837	1000986	-0.257
New.ReferenceOTU838	1000986	-0.105
New.ReferenceOTU850	1000986	-0.007
New.ReferenceOTU866	1000986	-0.312
New.ReferenceOTU873	1000986	0.022
New.ReferenceOTU875	1000986	-0.186
New.ReferenceOTU877	1000986	0.314
New.ReferenceOTU888	1000986	0.17
New.ReferenceOTU891	1000986	-0.119
New.ReferenceOTU898	1000986	0.129
New.ReferenceOTU899	1000986	0.094
New.ReferenceOTU901	1000986	0.61
New.ReferenceOTU903	1000986	-0.093
New.ReferenceOTU917	1000986	-0.181
New.ReferenceOTU920	1000986	-0.192
New.ReferenceOTU948	1000986	-0.029
New.ReferenceOTU959	1000986	0.064
New.ReferenceOTU971	1000986	0.306
New.ReferenceOTU974	1000986	-0.187
New.ReferenceOTU991	1000986	0.303
1000986	100208	-0.132
1004326	100208	-0.112
1004910	100208	-0.125
1005952	100208	-0.197
101293	100208	-0.24
1012948	100208	-0.06
1015518	100208	0.174
1016369	100208	0.051
1022944	100208	-0.057
1027904	100208	0.288
103151	100208	-0.243
103211	100208	-0.286
103411	100208	0.274
104135	100208	0.208
1047075	100208	0.045
1049188	100208	0.235
1050608	100208	-0.146
1053191	100208	-0.049
1059655	100208	-0.196
106019	100208	0.084
1061772	100208	-0.156
1062356	100208	-0.193
1063810	100208	0.01
1066410	100208	-0.138
1067574	100208	-0.057
1068562	100208	-0.091
1069592	100208	-0.08
1076668	100208	0.14
1082539	100208	-0.139
1082607	100208	-0.22
1084157	100208	0.064
1084906	100208	-0.297
1086805	100208	-0.151
1091685	100208	-0.133
109263	100208	-0.029
109591	100208	0.007
1096610	100208	0.265
109728	100208	0.038
1100471	100208	0.01
1100972	100208	0.07
1105948	100208	0.215
1108062	100208	0.211
1118561	100208	-0.012
1118870	100208	0.239
1119540	100208	0.083
1122588	100208	0.133
1123167	100208	0.105
1123222	100208	0.207
1126467	100208	0.139
1128226	100208	0.024
1130616	100208	0.07
1131137	100208	-0.122
1133201	100208	-0.064
1135562	100208	-0.039
1135861	100208	-0.043
1136276	100208	0.094
1136762	100208	-0.06
1138722	100208	0.078
1139336	100208	-0.127
1139654	100208	0.184
1140286	100208	-0.382
1140909	100208	-0.159
1141382	100208	-0.167
1142029	100208	0.179
11427	100208	-0.031
11439	100208	0.004
114587	100208	0.075
1146291	100208	0.149
115186	100208	0.184
124693	100208	-0.019
12564	100208	0.343
128300	100208	-0.169
128390	100208	-0.107
128604	100208	0.023
129798	100208	-0.25
13034	100208	-0.28
130710	100208	0.252
13074	100208	0.028
13233	100208	-0.118
13332	100208	-0.141
134265	100208	-0.067
13463	100208	0.103
137183	100208	0.002
137961	100208	0.168
141105	100208	-0.126
141145	100208	-0.102
14157	100208	-0.04
14280	100208	0.013
149895	100208	0.035
150891	100208	-0.251
151176	100208	0.245
151324	100208	-0.081
152004	100208	0.173
152668	100208	-0.305
152720	100208	-0.055
154003	100208	0.146
1565317	100208	0.316
1582784	100208	0.076
159711	100208	0.094
161677	100208	0.256
163345	100208	0.075
163919	100208	-0.024
164471	100208	0.146
164830	100208	0.012
165489	100208	-0.083
1696853	100208	-0.087
1705765	100208	0.222
1749079	100208	0.195
179208	100208	0.128
183182	100208	-0.163
187652	100208	-0.081
19020	100208	-0.057
190502	100208	-0.155
190690	100208	-0.056
191359	100208	0.14
1925094	100208	-0.02
1977617	100208	-0.091
2084904	100208	-0.126
2101745	100208	0.017
211507	100208	-0.134
212159	100208	0.159
213687	100208	0.171
215095	100208	0.303
2211108	100208	-0.246
221997	100208	0.239
2222	100208	0.082
223656	100208	-0.276
2254348	100208	0.327
2254354	100208	0.203
226516	100208	-0.243
2280817	100208	0.073
2313705	100208	-0.242
231733	100208	-0.062
232696	100208	0.24
234802	100208	0.072
241110	100208	-0.026
243185	100208	0.175
245648	100208	-0.168
247442	100208	0.215
2480553	100208	-0.094
248337	100208	-0.11
2510538	100208	-0.108
252339	100208	-0.076
254938	100208	-0.016
255732	100208	0.119
258707	100208	0.161
259993	100208	0.323
261123	100208	-0.006
261705	100208	-0.098
264123	100208	0.257
2647328	100208	-0.089
2654263	100208	-0.298
2655357	100208	-0.167
267852	100208	-0.295
268361	100208	-0.056
268812	100208	-0.077
269203	100208	-0.088
269901	100208	0.047
269907	100208	-0.075
272150	100208	-0.128
27227	100208	0.189
272964	100208	0.232
274011	100208	-0.137
274754	100208	0.149
2751958	100208	0.006
276678	100208	0.138
2792176	100208	0.022
282360	100208	0.063
284293	100208	0.064
291846	100208	-0.016
298862	100208	0
30062	100208	-0.008
304435	100208	-0.095
305025	100208	0.242
3055791	100208	-0.271
305668	100208	0.273
308848	100208	-0.132
31235	100208	-0.126
316924	100208	0.31
317556	100208	0.153
3202924	100208	-0.235
3225199	100208	0.172
3228684	100208	0.001
3229180	100208	0.049
326116	100208	0.094
328472	100208	0.178
340077	100208	0.172
344057	100208	0.247
3449122	100208	0.048
3453734	100208	0.162
3468225	100208	-0.037
348880	100208	-0.108
3490230	100208	-0.056
349639	100208	-0.226
353576	100208	0.184
355315	100208	0.1
355774	100208	-0.151
357334	100208	0.135
358745	100208	-0.026
361600	100208	0.029
3643491	100208	0.232
366545	100208	0.01
368849	100208	-0.011
369436	100208	-0.077
370368	100208	0.124
3718254	100208	0.204
3746876	100208	-0.086
3778553	100208	-0.064
3841245	100208	0.174
384716	100208	-0.069
386899	100208	-0.125
3874043	100208	-0.003
3875675	100208	0.311
388951	100208	0.097
3941682	100208	-0.354
3944484	100208	0.216
396187	100208	-0.124
3994882	100208	-0.131
400253	100208	0.039
4028105	100208	0.225
4028110	100208	-0.178
403068	100208	0.009
403701	100208	0.023
408706	100208	0.246
410048	100208	0.087
4121939	100208	-0.115
4154872	100208	-0.179
4183282	100208	-0.092
4212795	100208	0.041
4235445	100208	-0.193
4245392	100208	0.347
428705	100208	0.034
4294457	100208	-0.12
4296059	100208	-0.07
4297119	100208	-0.031
4297222	100208	-0.143
4297391	100208	-0.081
4297698	100208	0.175
4299448	100208	-0.164
4299526	100208	-0.083
4300206	100208	0.3
4302571	100208	-0.169
4303191	100208	-0.166
4303249	100208	0.257
4303688	100208	-0.075
4304512	100208	-0.045
4304901	100208	0.122
4307347	100208	0.223
4307391	100208	0.104
4308023	100208	0.228
4308970	100208	-0.031
4309182	100208	-0.142
4310398	100208	-0.136
4311939	100208	-0.059
4312974	100208	0.31
4315290	100208	-0.076
4316391	100208	0.066
4316720	100208	0.007
4317477	100208	-0.209
4318122	100208	-0.046
4318671	100208	-0.117
4318672	100208	-0.267
4319020	100208	-0.462
4320919	100208	-0.119
4321136	100208	0.056
4321170	100208	0.393
4321398	100208	-0.126
4321402	100208	-0.073
4321559	100208	-0.19
4322739	100208	-0.045
4323397	100208	-0.103
4323555	100208	0.006
4324464	100208	-0.275
4324467	100208	-0.067
4325011	100208	-0.179
4326647	100208	0.045
4327233	100208	0.31
4327286	100208	0.133
4327501	100208	0.158
4328084	100208	-0.008
4328104	100208	0.094
4328910	100208	0.056
4334049	100208	0.085
4334053	100208	-0.073
4334479	100208	-0.185
4335578	100208	-0.219
4336070	100208	-0.11
4336253	100208	0.21
4337010	100208	-0.365
4337383	100208	-0.036
4337404	100208	0.213
4338512	100208	-0.238
4339358	100208	-0.014
4339720	100208	0.268
4340162	100208	0.001
4340653	100208	-0.093
4341109	100208	0.241
4341205	100208	-0.233
4342225	100208	-0.227
4344207	100208	0.304
4344371	100208	0.065
4344483	100208	-0.085
4344588	100208	-0.022
4347078	100208	-0.043
4347099	100208	-0.086
4347159	100208	0.214
4349519	100208	-0.006
4349934	100208	-0.385
4350466	100208	-0.294
4352493	100208	-0.257
4352494	100208	-0.145
4353264	100208	-0.001
4354699	100208	0.15
4355314	100208	-0.041
4358325	100208	-0.025
4361528	100208	0.224
4363066	100208	-0.051
4364652	100208	-0.167
4364814	100208	0.072
4364838	100208	-0.085
4366487	100208	-0.14
4371191	100208	0.008
4373910	100208	0.016
4374197	100208	-0.103
4374638	100208	-0.069
4375080	100208	-0.095
4375268	100208	0.067
4375764	100208	0.054
4376154	100208	-0.016
4376236	100208	0.05
4376318	100208	0.154
4380475	100208	-0.225
4380971	100208	0.045
4382476	100208	-0.252
4383166	100208	-0.157
4383918	100208	0.01
4384936	100208	-0.074
4385138	100208	-0.257
4387092	100208	-0.144
4389529	100208	0.313
4389633	100208	-0.199
4390723	100208	0.159
4391542	100208	-0.174
4391560	100208	-0.234
4391625	100208	0.1
4392350	100208	-0.289
4393057	100208	-0.176
4393962	100208	-0.233
4394926	100208	0.272
4395175	100208	0.076
4396025	100208	0.361
4396235	100208	-0.263
4396717	100208	0.189
4397098	100208	-0.081
439908	100208	0.018
4400260	100208	-0.329
4400476	100208	-0.003
4400869	100208	-0.151
4401186	100208	-0.365
4401226	100208	-0.172
4401957	100208	0.038
4403653	100208	0.036
4404577	100208	-0.128
4404731	100208	0.305
4405685	100208	0.109
4405869	100208	-0.286
4406302	100208	0.018
4406781	100208	0.179
4407433	100208	-0.093
4408129	100208	0.336
4408558	100208	0.008
4409962	100208	-0.095
4411489	100208	-0.112
4413525	100208	-0.168
4414311	100208	0.06
4415571	100208	-0.012
4415943	100208	-0.143
4416015	100208	-0.017
4416763	100208	0.012
4417158	100208	0.168
4417996	100208	-0.003
4418165	100208	0.118
4418243	100208	-0.022
4419634	100208	-0.111
4422405	100208	0.201
4422794	100208	-0.035
4423410	100208	0.032
4423790	100208	-0.04
4424239	100208	0.02
4424907	100208	0.02
4425214	100208	0.086
4425358	100208	0.051
4425394	100208	0.294
4425566	100208	0.004
4425629	100208	0.087
4426163	100208	-0.074
4427114	100208	0.432
4427546	100208	-0.055
4429158	100208	0.073
4429199	100208	-0.253
4429335	100208	0.114
4429736	100208	0.089
4430826	100208	-0.077
4430952	100208	-0.184
4431355	100208	-0.065
4432431	100208	-0.309
4432889	100208	0.043
4437418	100208	0.152
4438545	100208	-0.149
4441343	100208	-0.157
4442127	100208	-0.15
4443207	100208	-0.082
4443390	100208	0.005
4444134	100208	-0.019
4444760	100208	-0.064
4445096	100208	0.606
444649	100208	0.016
4447248	100208	-0.01
4447605	100208	0.01
4448211	100208	-0.121
4449608	100208	0.046
4449609	100208	0.173
4450260	100208	-0.04
4450360	100208	0.268
4451251	100208	0.007
4451743	100208	0.081
4452050	100208	0.146
4452118	100208	-0.019
4453535	100208	-0.169
4453743	100208	-0.026
4454153	100208	-0.008
4454839	100208	0.274
4456889	100208	0.137
4456894	100208	0.31
4457504	100208	0.259
4457554	100208	-0.032
4458304	100208	0.015
4458306	100208	0.049
4458373	100208	-0.197
4458424	100208	0.013
4458503	100208	-0.248
4458619	100208	-0.004
4458959	100208	-0.095
4459560	100208	-0.198
4460914	100208	-0.354
4461208	100208	0.249
4462432	100208	0.017
4462474	100208	0.265
4463045	100208	0.216
4463237	100208	-0.16
4463767	100208	0.011
4464026	100208	0.127
446403	100208	0.081
4465803	100208	-0.094
4466006	100208	-0.01
4466659	100208	-0.207
4467056	100208	0.218
4467992	100208	-0.166
4468125	100208	-0.261
4468850	100208	-0.12
4469355	100208	-0.141
4469417	100208	-0.137
4469492	100208	0.11
4470078	100208	-0.232
4471189	100208	-0.149
4472050	100208	-0.011
4472294	100208	0.143
4473295	100208	-0.16
4473664	100208	0.023
4473883	100208	-0.072
4473893	100208	0.244
4474083	100208	0.07
4474178	100208	0.047
4474736	100208	-0.145
4474951	100208	-0.195
4476050	100208	0.105
4476950	100208	0.055
4477254	100208	0.301
4477552	100208	0.101
4477910	100208	-0.19
4479043	100208	-0.168
4479288	100208	-0.01
4480299	100208	-0.071
4480775	100208	-0.065
4482374	100208	0.304
4482598	100208	0.324
4482839	100208	-0.139
4482889	100208	0.096
4483015	100208	-0.057
4484176	100208	0.164
449595	100208	0.006
455407	100208	0.039
464797	100208	-0.201
465079	100208	0.077
487725	100208	0.067
48874	100208	-0.108
49093	100208	-0.148
495270	100208	-0.164
499109	100208	-0.039
503372	100208	0.094
504674	100208	0.002
505670	100208	0.097
51114	100208	-0.098
511378	100208	0.26
512791	100208	-0.073
523025	100208	0.014
525942	100208	0.12
526131	100208	-0.124
526682	100208	0.05
529233	100208	-0.009
530206	100208	-0.245
532336	100208	0.053
534922	100208	-0.207
535353	100208	0.024
537894	100208	-0.135
538093	100208	-0.249
543491	100208	0.069
543570	100208	-0.071
543675	100208	-0.043
545862	100208	0.142
546567	100208	-0.131
548055	100208	0.219
548754	100208	-0.211
551602	100208	0.042
551775	100208	0.064
553648	100208	0.012
557799	100208	0.073
571873	100208	-0.153
573035	100208	-0.083
573135	100208	-0.183
580181	100208	0.008
584176	100208	0.233
60017	100208	-0.183
608293	100208	0.148
611110	100208	-0.075
614651	100208	-0.019
615514	100208	-0.079
617145	100208	0.213
61836	100208	-0.093
621279	100208	0.11
626166	100208	0.192
627230	100208	-0.005
635303	100208	0.035
637931	100208	-0.082
64653	100208	0.045
650171	100208	-0.2
651004	100208	-0.002
65427	100208	0.268
663573	100208	0.041
671258	100208	0.187
677165	100208	0.103
683485	100208	0.228
688993	100208	-0.062
698236	100208	0.161
699322	100208	-0.087
704267	100208	0.075
706432	100208	0.458
710275	100208	-0.006
711275	100208	-0.171
714461	100208	-0.267
715527	100208	-0.118
719608	100208	-0.086
724665	100208	0.083
73538	100208	0.511
736769	100208	0.17
736813	100208	-0.006
73846	100208	-0.112
740825	100208	0.245
74159	100208	0.226
747980	100208	-0.262
748051	100208	-0.19
749837	100208	0.096
751288	100208	-0.027
753638	100208	0.067
755148	100208	0.132
760359	100208	0.137
760967	100208	0.055
764322	100208	-0.063
777467	100208	0.147
780555	100208	-0.049
781371	100208	0.228
787663	100208	-0.151
788023	100208	0.148
79553	100208	0.07
799211	100208	-0.184
806143	100208	0.053
808245	100208	0.106
809192	100208	0.209
809916	100208	0.117
810425	100208	0.027
810959	100208	-0.113
815305	100208	0.124
817926	100208	0.092
818527	100208	-0.084
819250	100208	0.068
821119	100208	-0.043
821820	100208	-0.088
822624	100208	-0.177
823916	100208	-0.05
823953	100208	-0.063
827497	100208	-0.216
831178	100208	-0.237
831393	100208	-0.21
833864	100208	0.274
835964	100208	-0.14
83643	100208	0.155
839282	100208	0.032
848811	100208	-0.055
851668	100208	0.186
851704	100208	0.068
851938	100208	0.152
852665	100208	-0.037
861595	100208	0.071
870106	100208	-0.123
873972	100208	0.08
875451	100208	0.175
875735	100208	0.084
882765	100208	-0.06
885496	100208	0.114
886735	100208	0.143
89412	100208	-0.053
897161	100208	-0.014
902903	100208	0.081
905211	100208	-0.03
90701	100208	-0.149
910933	100208	-0.087
911016	100208	0.051
911496	100208	-0.068
912997	100208	0.08
922239	100208	-0.138
92262	100208	-0.114
923114	100208	0.151
925200	100208	-0.049
92535	100208	-0.056
925397	100208	-0.016
92721	100208	-0.109
929901	100208	0.146
933546	100208	0.014
935658	100208	0.018
93573	100208	0.037
938794	100208	0.038
939309	100208	-0.007
941632	100208	0.22
942534	100208	-0.135
943989	100208	-0.092
944063	100208	0.048
94705	100208	0.168
952003	100208	-0.291
953084	100208	-0.197
954340	100208	-0.046
955102	100208	0.003
960131	100208	0.121
963216	100208	-0.079
963344	100208	-0.098
963763	100208	-0.218
964220	100208	-0.328
969248	100208	-0.054
970028	100208	0.396
971971	100208	-0.078
972343	100208	-0.137
975991	100208	0.077
979761	100208	-0.118
996434	100208	-0.002
New.CleanUp.ReferenceOTU102125	100208	0.009
New.CleanUp.ReferenceOTU104342	100208	-0.013
New.CleanUp.ReferenceOTU104366	100208	-0.02
New.CleanUp.ReferenceOTU113070	100208	0.262
New.CleanUp.ReferenceOTU122414	100208	-0.067
New.CleanUp.ReferenceOTU123920	100208	-0.211
New.CleanUp.ReferenceOTU128223	100208	0.075
New.CleanUp.ReferenceOTU129017	100208	0.091
New.CleanUp.ReferenceOTU129979	100208	0.069
New.CleanUp.ReferenceOTU149133	100208	0.063
New.CleanUp.ReferenceOTU157152	100208	0.041
New.CleanUp.ReferenceOTU167204	100208	0.294
New.CleanUp.ReferenceOTU18152	100208	0.063
New.CleanUp.ReferenceOTU185171	100208	0.129
New.CleanUp.ReferenceOTU187860	100208	0.066
New.CleanUp.ReferenceOTU197887	100208	-0.056
New.CleanUp.ReferenceOTU213779	100208	-0.131
New.CleanUp.ReferenceOTU214372	100208	-0.141
New.CleanUp.ReferenceOTU224402	100208	-0.064
New.CleanUp.ReferenceOTU235211	100208	-0.116
New.CleanUp.ReferenceOTU236944	100208	-0.077
New.CleanUp.ReferenceOTU242026	100208	0.179
New.CleanUp.ReferenceOTU255320	100208	-0.223
New.CleanUp.ReferenceOTU293889	100208	0.033
New.CleanUp.ReferenceOTU2953	100208	-0.059
New.CleanUp.ReferenceOTU301092	100208	-0.3
New.CleanUp.ReferenceOTU329530	100208	-0.096
New.CleanUp.ReferenceOTU340411	100208	-0.046
New.CleanUp.ReferenceOTU358571	100208	0.096
New.CleanUp.ReferenceOTU366784	100208	-0.079
New.CleanUp.ReferenceOTU370678	100208	-0.155
New.CleanUp.ReferenceOTU373986	100208	0.013
New.CleanUp.ReferenceOTU44645	100208	0.172
New.CleanUp.ReferenceOTU46247	100208	-0.313
New.CleanUp.ReferenceOTU51395	100208	0.146
New.CleanUp.ReferenceOTU54053	100208	-0.05
New.CleanUp.ReferenceOTU67150	100208	-0.159
New.CleanUp.ReferenceOTU7674	100208	-0.029
New.CleanUp.ReferenceOTU77173	100208	-0.082
New.CleanUp.ReferenceOTU79311	100208	0.138
New.CleanUp.ReferenceOTU85387	100208	0.053
New.CleanUp.ReferenceOTU91060	100208	0.16
New.CleanUp.ReferenceOTU92207	100208	-0.07
New.ReferenceOTU1057	100208	0.232
New.ReferenceOTU1060	100208	-0.074
New.ReferenceOTU1074	100208	0.135
New.ReferenceOTU1086	100208	-0.07
New.ReferenceOTU1094	100208	0.062
New.ReferenceOTU1119	100208	0.071
New.ReferenceOTU1140	100208	0.03
New.ReferenceOTU1191	100208	-0.013
New.ReferenceOTU1204	100208	-0.115
New.ReferenceOTU1213	100208	-0.118
New.ReferenceOTU1219	100208	0.162
New.ReferenceOTU122	100208	0.195
New.ReferenceOTU1227	100208	-0.068
New.ReferenceOTU1240	100208	-0.07
New.ReferenceOTU1260	100208	-0.147
New.ReferenceOTU1264	100208	0.191
New.ReferenceOTU1287	100208	-0.101
New.ReferenceOTU1333	100208	-0.301
New.ReferenceOTU1350	100208	0.117
New.ReferenceOTU1355	100208	0.012
New.ReferenceOTU140	100208	-0.141
New.ReferenceOTU158	100208	0.064
New.ReferenceOTU162	100208	0.126
New.ReferenceOTU17	100208	-0.134
New.ReferenceOTU177	100208	0.131
New.ReferenceOTU217	100208	0.25
New.ReferenceOTU219	100208	0.119
New.ReferenceOTU222	100208	-0.08
New.ReferenceOTU23	100208	0.038
New.ReferenceOTU24	100208	-0.214
New.ReferenceOTU26	100208	-0.053
New.ReferenceOTU282	100208	0.205
New.ReferenceOTU29	100208	0.075
New.ReferenceOTU307	100208	0.012
New.ReferenceOTU310	100208	0.025
New.ReferenceOTU320	100208	0.014
New.ReferenceOTU349	100208	0.089
New.ReferenceOTU352	100208	0.17
New.ReferenceOTU356	100208	-0.009
New.ReferenceOTU366	100208	-0.222
New.ReferenceOTU37	100208	-0.231
New.ReferenceOTU372	100208	-0.005
New.ReferenceOTU398	100208	-0.01
New.ReferenceOTU406	100208	0.012
New.ReferenceOTU410	100208	0.123
New.ReferenceOTU423	100208	-0.135
New.ReferenceOTU475	100208	-0.164
New.ReferenceOTU492	100208	-0.178
New.ReferenceOTU502	100208	-0.007
New.ReferenceOTU513	100208	0.043
New.ReferenceOTU518	100208	-0.268
New.ReferenceOTU521	100208	-0.32
New.ReferenceOTU539	100208	0.025
New.ReferenceOTU543	100208	-0.025
New.ReferenceOTU547	100208	-0.027
New.ReferenceOTU562	100208	0.038
New.ReferenceOTU564	100208	0.223
New.ReferenceOTU584	100208	0.145
New.ReferenceOTU590	100208	-0.067
New.ReferenceOTU593	100208	0.011
New.ReferenceOTU622	100208	0.052
New.ReferenceOTU635	100208	-0.146
New.ReferenceOTU652	100208	-0.303
New.ReferenceOTU653	100208	-0.212
New.ReferenceOTU674	100208	0.048
New.ReferenceOTU7	100208	-0.234
New.ReferenceOTU705	100208	0.065
New.ReferenceOTU71	100208	-0.156
New.ReferenceOTU716	100208	0.045
New.ReferenceOTU721	100208	-0.021
New.ReferenceOTU750	100208	0.078
New.ReferenceOTU752	100208	-0.083
New.ReferenceOTU78	100208	-0.122
New.ReferenceOTU789	100208	-0.248
New.ReferenceOTU8	100208	-0.2
New.ReferenceOTU805	100208	0.101
New.ReferenceOTU816	100208	-0.018
New.ReferenceOTU833	100208	-0.055
New.ReferenceOTU836	100208	0.02
New.ReferenceOTU837	100208	-0.16
New.ReferenceOTU838	100208	-0.198
New.ReferenceOTU850	100208	-0.19
New.ReferenceOTU866	100208	-0.253
New.ReferenceOTU873	100208	-0.15
New.ReferenceOTU875	100208	0.046
New.ReferenceOTU877	100208	-0.056
New.ReferenceOTU888	100208	0.07
New.ReferenceOTU891	100208	0.007
New.ReferenceOTU898	100208	-0.162
New.ReferenceOTU899	100208	-0.128
New.ReferenceOTU901	100208	-0.146
New.ReferenceOTU903	100208	0.123
New.ReferenceOTU917	100208	0.121
New.ReferenceOTU920	100208	-0.02
New.ReferenceOTU948	100208	0.167
New.ReferenceOTU959	100208	-0.048
New.ReferenceOTU971	100208	-0.08
New.ReferenceOTU974	100208	0.137
New.ReferenceOTU991	100208	-0.174
1000986	1004326	0.324
100208	1004326	-0.112
1004910	1004326	0.163
1005952	1004326	-0.033
101293	1004326	0.182
1012948	1004326	0.074
1015518	1004326	-0.112
1016369	1004326	-0.093
1022944	1004326	0.031
1027904	1004326	-0.271
103151	1004326	-0.151
103211	1004326	0.352
103411	1004326	0.122
104135	1004326	-0.13
1047075	1004326	0.073
1049188	1004326	-0.361
1050608	1004326	0.247
1053191	1004326	-0.075
1059655	1004326	0.057
106019	1004326	0.32
1061772	1004326	-0.046
1062356	1004326	0.283
1063810	1004326	0.304
1066410	1004326	0.11
1067574	1004326	0.234
1068562	1004326	-0.01
1069592	1004326	0.045
1076668	1004326	-0.204
1082539	1004326	-0.042
1082607	1004326	0.17
1084157	1004326	0.087
1084906	1004326	0.183
1086805	1004326	0.031
1091685	1004326	-0.057
109263	1004326	0.296
109591	1004326	0.358
1096610	1004326	-0.034
109728	1004326	0.161
1100471	1004326	-0.174
1100972	1004326	0.035
1105948	1004326	-0.037
1108062	1004326	-0.081
1118561	1004326	-0.109
1118870	1004326	-0.095
1119540	1004326	0.163
1122588	1004326	0.087
1123167	1004326	0.026
1123222	1004326	-0.308
1126467	1004326	-0.175
1128226	1004326	-0.269
1130616	1004326	-0.076
1131137	1004326	0.078
1133201	1004326	0.087
1135562	1004326	-0.05
1135861	1004326	0.022
1136276	1004326	0.165
1136762	1004326	-0.313
1138722	1004326	-0.062
1139336	1004326	0.226
1139654	1004326	-0.003
1140286	1004326	0.336
1140909	1004326	0.264
1141382	1004326	0.06
1142029	1004326	-0.106
11427	1004326	0.149
11439	1004326	0.011
114587	1004326	-0.137
1146291	1004326	-0.165
115186	1004326	-0.077
124693	1004326	-0.047
12564	1004326	0.023
128300	1004326	0.079
128390	1004326	0.51
128604	1004326	-0.014
129798	1004326	-0.202
13034	1004326	0.11
130710	1004326	-0.044
13074	1004326	-0.118
13233	1004326	-0.023
13332	1004326	-0.119
134265	1004326	0.252
13463	1004326	0.131
137183	1004326	0.323
137961	1004326	-0.079
141105	1004326	-0.181
141145	1004326	-0.099
14157	1004326	-0.038
14280	1004326	-0.195
149895	1004326	0.134
150891	1004326	0.088
151176	1004326	-0.455
151324	1004326	0.056
152004	1004326	-0.22
152668	1004326	-0.014
152720	1004326	0.229
154003	1004326	0.278
1565317	1004326	0.018
1582784	1004326	0.079
159711	1004326	0.001
161677	1004326	0.234
163345	1004326	0.126
163919	1004326	-0.384
164471	1004326	-0.218
164830	1004326	-0.078
165489	1004326	0.002
1696853	1004326	-0.173
1705765	1004326	-0.315
1749079	1004326	-0.207
179208	1004326	0.045
183182	1004326	0.135
187652	1004326	0.136
19020	1004326	-0.049
190502	1004326	0.421
190690	1004326	-0.048
191359	1004326	-0.299
1925094	1004326	0.175
1977617	1004326	-0.013
2084904	1004326	0.185
2101745	1004326	-0.008
211507	1004326	-0.063
212159	1004326	0.046
213687	1004326	-0.196
215095	1004326	0.25
2211108	1004326	0.203
221997	1004326	-0.114
2222	1004326	-0.225
223656	1004326	-0.248
2254348	1004326	0.036
2254354	1004326	0.107
226516	1004326	0.053
2280817	1004326	0.073
2313705	1004326	-0.1
231733	1004326	-0.274
232696	1004326	-0.019
234802	1004326	0.01
241110	1004326	0.03
243185	1004326	0.185
245648	1004326	-0.324
247442	1004326	-0.001
2480553	1004326	0.111
248337	1004326	-0.015
2510538	1004326	0.137
252339	1004326	0.146
254938	1004326	-0.076
255732	1004326	-0.04
258707	1004326	0.105
259993	1004326	-0.376
261123	1004326	0.047
261705	1004326	-0.067
264123	1004326	-0.153
2647328	1004326	-0.067
2654263	1004326	-0.222
2655357	1004326	-0.133
267852	1004326	0.175
268361	1004326	0.089
268812	1004326	0.366
269203	1004326	0.014
269901	1004326	-0.015
269907	1004326	-0.133
272150	1004326	0.04
27227	1004326	-0.061
272964	1004326	-0.272
274011	1004326	-0.175
274754	1004326	0.013
2751958	1004326	0.11
276678	1004326	-0.232
2792176	1004326	-0.125
282360	1004326	0.301
284293	1004326	0.188
291846	1004326	-0.294
298862	1004326	0.192
30062	1004326	-0.052
304435	1004326	-0.215
305025	1004326	-0.085
3055791	1004326	-0.014
305668	1004326	-0.188
308848	1004326	-0.087
31235	1004326	-0.227
316924	1004326	-0.284
317556	1004326	0.412
3202924	1004326	0.061
3225199	1004326	0.104
3228684	1004326	0.073
3229180	1004326	-0.066
326116	1004326	-0.018
328472	1004326	-0.312
340077	1004326	0
344057	1004326	-0.244
3449122	1004326	0.209
3453734	1004326	-0.15
3468225	1004326	-0.286
348880	1004326	-0.082
3490230	1004326	-0.012
349639	1004326	0.086
353576	1004326	0.145
355315	1004326	-0.01
355774	1004326	0.176
357334	1004326	-0.085
358745	1004326	-0.334
361600	1004326	-0.135
3643491	1004326	0.02
366545	1004326	-0.113
368849	1004326	0.187
369436	1004326	-0.235
370368	1004326	-0.028
3718254	1004326	-0.118
3746876	1004326	0.09
3778553	1004326	0.181
3841245	1004326	-0.044
384716	1004326	-0.017
386899	1004326	-0.172
3874043	1004326	0.498
3875675	1004326	-0.128
388951	1004326	-0.075
3941682	1004326	-0.207
3944484	1004326	0.069
396187	1004326	0.14
3994882	1004326	-0.291
400253	1004326	0.181
4028105	1004326	0.193
4028110	1004326	-0.125
403068	1004326	0.106
403701	1004326	0
408706	1004326	-0.006
410048	1004326	0.214
4121939	1004326	0.303
4154872	1004326	-0.146
4183282	1004326	0.045
4212795	1004326	0.326
4235445	1004326	0.049
4245392	1004326	0.105
428705	1004326	-0.054
4294457	1004326	0.122
4296059	1004326	-0.04
4297119	1004326	0.2
4297222	1004326	0.018
4297391	1004326	0.145
4297698	1004326	-0.269
4299448	1004326	-0.132
4299526	1004326	0.171
4300206	1004326	-0.386
4302571	1004326	-0.266
4303191	1004326	0.164
4303249	1004326	0.202
4303688	1004326	0.047
4304512	1004326	-0.038
4304901	1004326	0.134
4307347	1004326	-0.125
4307391	1004326	-0.014
4308023	1004326	-0.123
4308970	1004326	-0.208
4309182	1004326	-0.042
4310398	1004326	-0.078
4311939	1004326	0.314
4312974	1004326	-0.144
4315290	1004326	0.149
4316391	1004326	-0.144
4316720	1004326	0.296
4317477	1004326	0.003
4318122	1004326	0.131
4318671	1004326	0.024
4318672	1004326	-0.02
4319020	1004326	0.18
4320919	1004326	-0.011
4321136	1004326	0.177
4321170	1004326	0.099
4321398	1004326	0.121
4321402	1004326	0.036
4321559	1004326	-0.206
4322739	1004326	-0.246
4323397	1004326	-0.088
4323555	1004326	-0.109
4324464	1004326	-0.12
4324467	1004326	0.066
4325011	1004326	0.047
4326647	1004326	0.025
4327233	1004326	0.096
4327286	1004326	-0.039
4327501	1004326	-0.158
4328084	1004326	-0.023
4328104	1004326	-0.302
4328910	1004326	0.198
4334049	1004326	-0.582
4334053	1004326	0.143
4334479	1004326	-0.318
4335578	1004326	-0.108
4336070	1004326	0.241
4336253	1004326	-0.202
4337010	1004326	0.112
4337383	1004326	0.035
4337404	1004326	-0.22
4338512	1004326	-0.181
4339358	1004326	-0.377
4339720	1004326	0.103
4340162	1004326	-0.035
4340653	1004326	-0.005
4341109	1004326	0.054
4341205	1004326	-0.095
4342225	1004326	-0.01
4344207	1004326	-0.136
4344371	1004326	-0.271
4344483	1004326	0.227
4344588	1004326	-0.164
4347078	1004326	-0.387
4347099	1004326	-0.024
4347159	1004326	-0.439
4349519	1004326	0.244
4349934	1004326	0.121
4350466	1004326	-0.182
4352493	1004326	-0.069
4352494	1004326	0.111
4353264	1004326	0.044
4354699	1004326	0.069
4355314	1004326	-0.142
4358325	1004326	-0.295
4361528	1004326	0.047
4363066	1004326	0.076
4364652	1004326	-0.028
4364814	1004326	-0.289
4364838	1004326	0.004
4366487	1004326	-0.019
4371191	1004326	0.235
4373910	1004326	-0.242
4374197	1004326	0.18
4374638	1004326	-0.099
4375080	1004326	-0.12
4375268	1004326	-0.277
4375764	1004326	0.09
4376154	1004326	-0.099
4376236	1004326	0.37
4376318	1004326	0.392
4380475	1004326	-0.331
4380971	1004326	0.051
4382476	1004326	-0.029
4383166	1004326	-0.029
4383918	1004326	-0.046
4384936	1004326	-0.076
4385138	1004326	-0.237
4387092	1004326	-0.062
4389529	1004326	-0.224
4389633	1004326	-0.007
4390723	1004326	-0.064
4391542	1004326	-0.214
4391560	1004326	0.029
4391625	1004326	0.171
4392350	1004326	-0.073
4393057	1004326	-0.326
4393962	1004326	-0.147
4394926	1004326	-0.151
4395175	1004326	-0.009
4396025	1004326	-0.106
4396235	1004326	0.104
4396717	1004326	-0.227
4397098	1004326	0.366
439908	1004326	0.127
4400260	1004326	0.106
4400476	1004326	0.026
4400869	1004326	0
4401186	1004326	-0.102
4401226	1004326	0.046
4401957	1004326	0.078
4403653	1004326	-0.191
4404577	1004326	-0.202
4404731	1004326	-0.105
4405685	1004326	0.017
4405869	1004326	-0.116
4406302	1004326	-0.15
4406781	1004326	-0.091
4407433	1004326	-0.014
4408129	1004326	-0.107
4408558	1004326	0.116
4409962	1004326	0.35
4411489	1004326	0.001
4413525	1004326	0.189
4414311	1004326	0.012
4415571	1004326	0.432
4415943	1004326	0.066
4416015	1004326	-0.003
4416763	1004326	0.059
4417158	1004326	-0.064
4417996	1004326	0.039
4418165	1004326	0.156
4418243	1004326	0.113
4419634	1004326	-0.112
4422405	1004326	-0.216
4422794	1004326	0.004
4423410	1004326	0.247
4423790	1004326	0.028
[truncated: 63,536 more rows]

## Sheet: Left Palm
Left Palm
OTU1	OTU2	SparCC
100208	1000986	0.051
1004326	1000986	0.235
1004910	1000986	-0.277
1005952	1000986	-0.253
101293	1000986	-0.054
1012948	1000986	0.342
1015518	1000986	0.317
1016369	1000986	0.202
1027904	1000986	-0.088
103151	1000986	-0.041
103211	1000986	-0.096
103411	1000986	0.232
1047075	1000986	-0.079
1049188	1000986	-0.169
1053191	1000986	-0.044
1058950	1000986	0.287
106019	1000986	-0.028
1061772	1000986	0.3
1062356	1000986	0.435
1063810	1000986	0.322
1066410	1000986	-0.027
1067574	1000986	0.146
1068562	1000986	-0.078
1068955	1000986	0.182
1069592	1000986	0.056
107501	1000986	-0.098
1076668	1000986	0.044
1082539	1000986	-0.11
1082607	1000986	0.309
1083298	1000986	0.171
1084157	1000986	0.034
1084906	1000986	0.087
1086805	1000986	0.318
109263	1000986	0.009
1096610	1000986	0.303
109728	1000986	-0.076
1100471	1000986	-0.013
1100972	1000986	-0.144
1105948	1000986	0.028
1108062	1000986	-0.036
1117593	1000986	-0.032
1118870	1000986	-0.119
1122588	1000986	0.32
1123167	1000986	-0.327
1123222	1000986	0.052
1126467	1000986	0.165
1130616	1000986	-0.054
1131137	1000986	0.163
1133201	1000986	0.128
1135562	1000986	-0.055
1135861	1000986	0.161
1136762	1000986	0.259
113760	1000986	-0.003
1138722	1000986	0.012
1139336	1000986	0.043
1139654	1000986	-0.099
1140286	1000986	-0.204
1141382	1000986	0.169
11427	1000986	-0.131
114587	1000986	0.125
114730	1000986	-0.136
124693	1000986	-0.206
12564	1000986	0.019
128300	1000986	0.216
128390	1000986	0.412
129798	1000986	0.158
13034	1000986	0.208
130710	1000986	-0.082
13074	1000986	0.069
131766	1000986	-0.035
13233	1000986	-0.27
13332	1000986	-0.2
134265	1000986	0.158
13463	1000986	0.361
137183	1000986	0.286
137961	1000986	-0.091
138316	1000986	0.084
141105	1000986	0.036
141145	1000986	0.135
14157	1000986	-0.049
149895	1000986	-0.227
150891	1000986	-0.309
151176	1000986	0.021
151324	1000986	-0.042
152004	1000986	0.016
152668	1000986	-0.015
152720	1000986	-0.254
154003	1000986	-0.076
1582784	1000986	-0.089
159711	1000986	0.287
161677	1000986	0.204
163345	1000986	0.129
1634493	1000986	-0.042
163919	1000986	-0.053
164471	1000986	-0.153
164830	1000986	0.101
165489	1000986	0.31
1696853	1000986	-0.131
1705765	1000986	-0.142
17873	1000986	0.001
179208	1000986	0.228
183182	1000986	-0.007
187652	1000986	0.161
19020	1000986	0.2
190502	1000986	-0.071
190690	1000986	-0.096
191359	1000986	0.122
1925094	1000986	-0.006
1977617	1000986	-0.102
2084904	1000986	0.466
2101745	1000986	0.064
211507	1000986	-0.088
212945	1000986	-0.177
213687	1000986	-0.009
215095	1000986	-0.178
220524	1000986	0.191
2211108	1000986	-0.08
2222	1000986	-0.017
223656	1000986	0.041
2254348	1000986	0.002
2254354	1000986	-0.234
226516	1000986	-0.265
227083	1000986	0.11
2280817	1000986	0.037
234802	1000986	-0.105
241110	1000986	-0.076
243185	1000986	-0.115
245648	1000986	-0.194
2469654	1000986	-0.052
247442	1000986	0.129
2480553	1000986	-0.178
249433	1000986	-0.124
2510538	1000986	-0.027
252339	1000986	0.037
254938	1000986	-0.238
255732	1000986	-0.296
261705	1000986	0.211
2647328	1000986	0.123
2654263	1000986	0.037
267852	1000986	-0.05
268361	1000986	0.184
268812	1000986	0.302
269203	1000986	-0.111
2693230	1000986	0.029
269901	1000986	0.025
269907	1000986	-0.127
269930	1000986	-0.057
272150	1000986	-0.211
27227	1000986	0.149
272964	1000986	-0.183
274011	1000986	0.071
274754	1000986	0.064
2751958	1000986	0.27
276678	1000986	-0.127
2792176	1000986	-0.159
282360	1000986	0.535
284293	1000986	0.294
2896104	1000986	0.15
298862	1000986	-0.025
30062	1000986	0.094
304435	1000986	-0.055
3055791	1000986	-0.053
305668	1000986	-0.045
3060112	1000986	-0.131
308848	1000986	-0.197
31235	1000986	-0.099
316924	1000986	-0.1
317556	1000986	-0.231
3202924	1000986	0.127
3225199	1000986	0.261
3229180	1000986	0.012
328472	1000986	0.067
333364	1000986	0.165
3393186	1000986	-0.355
3427116	1000986	0.048
344057	1000986	-0.202
3449122	1000986	-0.165
3453734	1000986	0.244
3468225	1000986	-0.018
3490230	1000986	0.136
349639	1000986	-0.008
353576	1000986	0.112
355315	1000986	0.009
357334	1000986	-0.079
358745	1000986	-0.205
361600	1000986	-0.23
3643491	1000986	0.002
366545	1000986	-0.092
368849	1000986	-0.044
369436	1000986	-0.063
370368	1000986	-0.131
3718254	1000986	-0.215
3746876	1000986	0.026
3778553	1000986	-0.041
3841245	1000986	0.042
384716	1000986	0.396
3847840	1000986	-0.101
386899	1000986	0.257
3874043	1000986	0.05
3875675	1000986	0.423
388951	1000986	-0.058
3941682	1000986	-0.154
3944484	1000986	-0.032
396187	1000986	0.096
3994882	1000986	-0.24
400253	1000986	-0.185
4028105	1000986	0.114
4028110	1000986	-0.248
403068	1000986	0.57
403701	1000986	-0.083
408706	1000986	-0.068
410048	1000986	-0.029
4121939	1000986	0.27
4154872	1000986	0.195
4183282	1000986	0.066
420444	1000986	0.186
4212795	1000986	0.221
4235445	1000986	-0.264
4245392	1000986	-0.14
428705	1000986	0.132
4294457	1000986	-0.103
4295725	1000986	-0.196
4296059	1000986	0.084
4297119	1000986	-0.387
4297222	1000986	-0.15
4299448	1000986	-0.06
4299526	1000986	-0.027
4300206	1000986	-0.011
4301065	1000986	-0.221
4302571	1000986	-0.216
4303191	1000986	-0.377
4303249	1000986	-0.127
4303688	1000986	0.003
4304512	1000986	-0.005
4304901	1000986	-0.049
4307347	1000986	-0.165
4307391	1000986	-0.295
4308023	1000986	-0.42
4310398	1000986	-0.199
4311939	1000986	0.171
4312143	1000986	0.124
4312974	1000986	-0.008
4313823	1000986	-0.053
4316391	1000986	-0.072
4316720	1000986	0.011
4317477	1000986	-0.028
4318122	1000986	-0.003
4318671	1000986	-0.161
4318672	1000986	-0.094
4319020	1000986	0.1
4321136	1000986	-0.2
4321170	1000986	-0.051
4321398	1000986	-0.44
4321402	1000986	-0.177
4321559	1000986	-0.086
4322739	1000986	-0.103
4323555	1000986	-0.122
4324464	1000986	-0.243
4324467	1000986	-0.138
4325011	1000986	-0.021
4327233	1000986	-0.113
4327501	1000986	0.008
4328084	1000986	-0.258
4328910	1000986	-0.095
4328978	1000986	0.262
4333206	1000986	0.043
4334049	1000986	-0.435
4334053	1000986	0.084
4334479	1000986	-0.124
4335578	1000986	-0.389
4335977	1000986	-0.074
4336070	1000986	-0.12
4336253	1000986	0.018
4337010	1000986	-0.092
4337383	1000986	0.112
4337404	1000986	0.206
4338003	1000986	0.301
4338512	1000986	-0.089
4339160	1000986	0.028
4339358	1000986	0.067
4340162	1000986	-0.174
4341205	1000986	-0.128
4342225	1000986	-0.096
4342336	1000986	-0.188
4344207	1000986	-0.076
4344371	1000986	-0.141
4344483	1000986	0.194
4347078	1000986	-0.332
4347159	1000986	0.196
4349934	1000986	0.109
4350466	1000986	0.036
4352493	1000986	0.036
4352494	1000986	-0.072
4354699	1000986	0.099
4355314	1000986	0.072
4358325	1000986	0.092
4361528	1000986	0.155
4363066	1000986	0.098
4364652	1000986	0.093
4364838	1000986	-0.016
4365684	1000986	-0.059
4366487	1000986	-0.179
4367527	1000986	0.051
4368771	1000986	-0.215
4371191	1000986	-0.213
4373910	1000986	0.103
4374197	1000986	-0.051
4374638	1000986	-0.194
4375080	1000986	-0.329
4375268	1000986	-0.357
4375764	1000986	0.099
4376236	1000986	0.154
4376318	1000986	-0.039
4380475	1000986	-0.124
4380971	1000986	-0.185
4382476	1000986	-0.072
4383918	1000986	0.025
4384936	1000986	0.012
4385138	1000986	-0.053
4387092	1000986	-0.202
4389037	1000986	-0.084
4389529	1000986	-0.105
4389633	1000986	0.138
4390723	1000986	-0.141
4391560	1000986	-0.141
4391625	1000986	0.067
4392350	1000986	-0.224
4393057	1000986	-0.213
4393962	1000986	-0.222
4394926	1000986	-0.067
4395884	1000986	-0.012
4396025	1000986	-0.111
4396235	1000986	-0.083
4396717	1000986	-0.135
4397098	1000986	0.288
4397479	1000986	0.108
439908	1000986	0.556
4400260	1000986	0.136
4400476	1000986	-0.023
4401186	1000986	-0.413
4401226	1000986	0.081
4401957	1000986	-0.165
4404577	1000986	-0.199
4405609	1000986	0.147
4405685	1000986	-0.245
4405869	1000986	-0.151
4406302	1000986	-0.189
4406781	1000986	-0.059
4407093	1000986	0.004
4407433	1000986	-0.112
4408129	1000986	-0.18
4408558	1000986	-0.2
4411489	1000986	-0.16
441155	1000986	0.381
4414311	1000986	0.185
4415153	1000986	0.097
4415571	1000986	0.245
4415943	1000986	-0.217
4416763	1000986	0.129
4417996	1000986	-0.057
4418165	1000986	-0.233
4418243	1000986	-0.086
4419634	1000986	-0.216
4422405	1000986	0.268
4422794	1000986	-0.165
4423410	1000986	-0.21
4423790	1000986	-0.188
4424907	1000986	-0.05
4425214	1000986	-0.104
4425358	1000986	0.372
4425394	1000986	-0.211
4425566	1000986	-0.188
4425629	1000986	-0.05
4426163	1000986	-0.19
4427114	1000986	0.079
4427546	1000986	-0.268
4429158	1000986	-0.277
4429199	1000986	0.04
4429335	1000986	0.051
4429736	1000986	-0.259
4430826	1000986	-0.11
4430952	1000986	-0.25
4431355	1000986	0.09
4432431	1000986	-0.191
4432889	1000986	0.036
4437418	1000986	0.151
4438545	1000986	-0.216
4438548	1000986	-0.181
4441343	1000986	0.688
4442127	1000986	-0.166
4443207	1000986	-0.122
4444134	1000986	-0.073
4444760	1000986	-0.21
4445096	1000986	0.354
444649	1000986	0.579
4447248	1000986	-0.183
4447605	1000986	-0.125
4448211	1000986	-0.126
4449608	1000986	-0.228
4449609	1000986	-0.146
4450260	1000986	0.071
4450360	1000986	-0.024
4451251	1000986	0.121
4451743	1000986	0.078
4452050	1000986	0.042
4452118	1000986	-0.066
4453535	1000986	-0.224
4453743	1000986	0.047
4454153	1000986	-0.132
4454839	1000986	0.211
4456889	1000986	-0.073
4456894	1000986	-0.24
4457504	1000986	-0.212
4457554	1000986	0.253
4458304	1000986	-0.01
4458306	1000986	-0.043
4458373	1000986	-0.169
4458503	1000986	-0.032
4458619	1000986	-0.144
4458959	1000986	0.029
4459560	1000986	-0.076
4460914	1000986	-0.205
4461208	1000986	0.014
4462432	1000986	0.511
4462474	1000986	-0.022
4463045	1000986	0.043
4463237	1000986	-0.056
4463767	1000986	-0.111
446403	1000986	0.087
4465803	1000986	-0.037
4466659	1000986	-0.059
4467992	1000986	-0.015
4468125	1000986	0.107
4468850	1000986	0.004
4469355	1000986	0.25
4469417	1000986	-0.096
4469492	1000986	-0.192
4469924	1000986	-0.066
4469960	1000986	0
4470078	1000986	-0.24
4471189	1000986	0.021
4472050	1000986	-0.029
4472294	1000986	-0.156
4473295	1000986	0.026
4473893	1000986	0.103
4474083	1000986	0.147
4474178	1000986	-0.224
4474736	1000986	-0.03
4474951	1000986	-0.124
4477254	1000986	0.036
4477552	1000986	-0.142
4477910	1000986	-0.309
4479288	1000986	-0.17
4480775	1000986	-0.239
4481079	1000986	-0.037
4482374	1000986	0.075
4482598	1000986	0.281
4482839	1000986	-0.344
4482889	1000986	0.134
4483015	1000986	-0.104
449595	1000986	-0.144
455407	1000986	-0.045
464797	1000986	0.241
465079	1000986	0.509
4827	1000986	-0.268
487725	1000986	0.125
48874	1000986	-0.023
49093	1000986	0.085
49248	1000986	0.349
495270	1000986	0.154
499109	1000986	-0.315
501267	1000986	0.106
503372	1000986	0.216
504674	1000986	0.119
505670	1000986	0.079
51114	1000986	0.102
511378	1000986	-0.228
523025	1000986	-0.131
525942	1000986	0.134
526131	1000986	-0.381
526682	1000986	-0.108
529233	1000986	-0.242
530206	1000986	-0.281
534922	1000986	0.014
535353	1000986	-0.004
537098	1000986	0.1
537894	1000986	-0.283
538093	1000986	-0.103
543491	1000986	0.018
543675	1000986	-0.317
545862	1000986	0.423
546567	1000986	-0.061
548055	1000986	0.154
548730	1000986	-0.123
551775	1000986	0.127
553648	1000986	0.066
573035	1000986	-0.082
573135	1000986	-0.061
580181	1000986	0.116
584176	1000986	0.123
60017	1000986	0.033
605399	1000986	-0.016
611110	1000986	-0.15
614651	1000986	-0.062
615514	1000986	-0.067
61836	1000986	-0.235
621279	1000986	-0.116
626166	1000986	0.134
626495	1000986	0.271
627230	1000986	0.051
633624	1000986	0.082
635303	1000986	0.149
637931	1000986	0.065
640071	1000986	-0.288
64653	1000986	-0.122
650171	1000986	0.095
651004	1000986	0.12
65427	1000986	-0.007
656307	1000986	-0.033
656975	1000986	0.213
663573	1000986	-0.254
671258	1000986	-0.012
676509	1000986	-0.006
677165	1000986	-0.264
678813	1000986	-0.221
688993	1000986	0.122
698236	1000986	-0.21
699322	1000986	-0.321
704267	1000986	0.091
710275	1000986	0.152
711275	1000986	-0.306
714461	1000986	-0.083
715527	1000986	-0.087
719608	1000986	0.198
724665	1000986	0.133
73538	1000986	0
736769	1000986	-0.147
736957	1000986	-0.113
73846	1000986	0.031
74159	1000986	0.04
747980	1000986	-0.13
748051	1000986	-0.126
749837	1000986	-0.252
755148	1000986	0.024
760263	1000986	-0.253
760359	1000986	-0.212
760967	1000986	0.032
777467	1000986	0.033
780555	1000986	0.011
781371	1000986	-0.288
782289	1000986	-0.048
787663	1000986	0.024
788023	1000986	-0.127
799211	1000986	-0.317
809192	1000986	-0.386
809916	1000986	-0.146
810425	1000986	-0.052
810959	1000986	0.141
815305	1000986	0.317
817734	1000986	-0.033
817926	1000986	-0.111
818527	1000986	-0.168
819250	1000986	-0.039
821119	1000986	-0.083
821820	1000986	-0.232
822624	1000986	-0.139
823916	1000986	0.212
823953	1000986	-0.257
827497	1000986	0.091
831178	1000986	-0.191
831393	1000986	-0.034
833864	1000986	-0.025
835964	1000986	-0.207
839282	1000986	0.018
841170	1000986	-0.024
848811	1000986	-0.121
851704	1000986	-0.198
851938	1000986	-0.088
852665	1000986	0.413
861595	1000986	0.362
870106	1000986	0.321
873972	1000986	0.124
875451	1000986	-0.127
875735	1000986	-0.166
885496	1000986	-0.029
886735	1000986	-0.169
89412	1000986	-0.169
899559	1000986	0.064
902903	1000986	0.178
905211	1000986	-0.102
90701	1000986	0.001
910933	1000986	-0.056
911016	1000986	0.266
911496	1000986	-0.291
912997	1000986	0.534
915948	1000986	0.195
922239	1000986	0.221
92262	1000986	-0.102
923032	1000986	-0.139
92535	1000986	-0.214
925397	1000986	0.221
92721	1000986	0.009
929901	1000986	-0.028
933546	1000986	-0.21
935658	1000986	0.168
93573	1000986	-0.115
938794	1000986	0.069
939309	1000986	0.073
941632	1000986	0.233
943989	1000986	0.203
944063	1000986	0.431
94705	1000986	-0.184
952003	1000986	-0.062
953084	1000986	0.225
954340	1000986	-0.031
956553	1000986	0.293
960131	1000986	0.275
963344	1000986	0.265
963763	1000986	-0.119
964220	1000986	-0.204
971971	1000986	0.309
972343	1000986	0.071
974497	1000986	-0.064
975991	1000986	0.056
979761	1000986	-0.117
992022	1000986	0.104
996434	1000986	-0.248
New.CleanUp.ReferenceOTU102125	1000986	-0.277
New.CleanUp.ReferenceOTU104342	1000986	0.006
New.CleanUp.ReferenceOTU104366	1000986	-0.301
New.CleanUp.ReferenceOTU10517	1000986	0.087
New.CleanUp.ReferenceOTU113070	1000986	0.145
New.CleanUp.ReferenceOTU122414	1000986	0.298
New.CleanUp.ReferenceOTU123920	1000986	-0.162
New.CleanUp.ReferenceOTU129979	1000986	0.204
New.CleanUp.ReferenceOTU134630	1000986	0.191
New.CleanUp.ReferenceOTU138467	1000986	0.083
New.CleanUp.ReferenceOTU156611	1000986	-0.049
New.CleanUp.ReferenceOTU156965	1000986	0.09
New.CleanUp.ReferenceOTU157152	1000986	0.589
New.CleanUp.ReferenceOTU18152	1000986	-0.04
New.CleanUp.ReferenceOTU185171	1000986	-0.066
New.CleanUp.ReferenceOTU187860	1000986	-0.071
New.CleanUp.ReferenceOTU197887	1000986	0.47
New.CleanUp.ReferenceOTU213779	1000986	0.261
New.CleanUp.ReferenceOTU214372	1000986	0.286
New.CleanUp.ReferenceOTU215656	1000986	0.255
New.CleanUp.ReferenceOTU225156	1000986	0.238
New.CleanUp.ReferenceOTU236841	1000986	-0.096
New.CleanUp.ReferenceOTU236944	1000986	-0.115
New.CleanUp.ReferenceOTU255320	1000986	-0.021
New.CleanUp.ReferenceOTU262197	1000986	0.033
New.CleanUp.ReferenceOTU268102	1000986	0.018
New.CleanUp.ReferenceOTU284918	1000986	0.175
New.CleanUp.ReferenceOTU293889	1000986	0.284
New.CleanUp.ReferenceOTU296335	1000986	0.177
New.CleanUp.ReferenceOTU301092	1000986	0.152
New.CleanUp.ReferenceOTU302804	1000986	0.326
New.CleanUp.ReferenceOTU303899	1000986	0.139
New.CleanUp.ReferenceOTU329875	1000986	-0.268
New.CleanUp.ReferenceOTU340411	1000986	0.032
New.CleanUp.ReferenceOTU347014	1000986	0.178
New.CleanUp.ReferenceOTU347215	1000986	-0.075
New.CleanUp.ReferenceOTU352851	1000986	-0.167
New.CleanUp.ReferenceOTU358571	1000986	0.081
New.CleanUp.ReferenceOTU359796	1000986	-0.008
New.CleanUp.ReferenceOTU367009	1000986	0.071
New.CleanUp.ReferenceOTU370678	1000986	0.204
New.CleanUp.ReferenceOTU39693	1000986	0.09
New.CleanUp.ReferenceOTU46247	1000986	0.234
New.CleanUp.ReferenceOTU51038	1000986	0.022
New.CleanUp.ReferenceOTU51395	1000986	0.111
New.CleanUp.ReferenceOTU67150	1000986	0.09
New.CleanUp.ReferenceOTU68816	1000986	0.11
New.CleanUp.ReferenceOTU75241	1000986	0.009
New.CleanUp.ReferenceOTU7674	1000986	0.118
New.CleanUp.ReferenceOTU77173	1000986	0.149
New.CleanUp.ReferenceOTU79311	1000986	0.072
New.CleanUp.ReferenceOTU83322	1000986	0.065
New.CleanUp.ReferenceOTU83647	1000986	0.009
New.CleanUp.ReferenceOTU85387	1000986	0.26
New.CleanUp.ReferenceOTU91060	1000986	-0.101
New.CleanUp.ReferenceOTU93227	1000986	0.098
New.ReferenceOTU1057	1000986	0.01
New.ReferenceOTU1060	1000986	0.22
New.ReferenceOTU1074	1000986	0.115
New.ReferenceOTU1086	1000986	-0.102
New.ReferenceOTU1094	1000986	0.558
New.ReferenceOTU11	1000986	0.014
New.ReferenceOTU1119	1000986	-0.132
New.ReferenceOTU1140	1000986	-0.043
New.ReferenceOTU1174	1000986	0.278
New.ReferenceOTU1191	1000986	0.3
New.ReferenceOTU1204	1000986	-0.387
New.ReferenceOTU1213	1000986	-0.039
New.ReferenceOTU122	1000986	0.131
New.ReferenceOTU1240	1000986	0.146
New.ReferenceOTU1260	1000986	0.235
New.ReferenceOTU1264	1000986	0.31
New.ReferenceOTU1282	1000986	0.102
New.ReferenceOTU1287	1000986	0.193
New.ReferenceOTU1333	1000986	0.366
New.ReferenceOTU1350	1000986	-0.077
New.ReferenceOTU140	1000986	0.243
New.ReferenceOTU148	1000986	0.22
New.ReferenceOTU158	1000986	-0.063
New.ReferenceOTU162	1000986	0.062
New.ReferenceOTU17	1000986	0.141
New.ReferenceOTU177	1000986	0.388
New.ReferenceOTU193	1000986	0.142
New.ReferenceOTU217	1000986	0.365
New.ReferenceOTU222	1000986	0.517
New.ReferenceOTU23	1000986	0.247
New.ReferenceOTU24	1000986	0.072
New.ReferenceOTU26	1000986	0.405
New.ReferenceOTU29	1000986	0.258
New.ReferenceOTU310	1000986	0.026
New.ReferenceOTU320	1000986	-0.045
New.ReferenceOTU349	1000986	0.059
New.ReferenceOTU352	1000986	0.037
New.ReferenceOTU356	1000986	0.477
New.ReferenceOTU366	1000986	0.27
New.ReferenceOTU37	1000986	0.014
New.ReferenceOTU372	1000986	-0.111
New.ReferenceOTU398	1000986	0.083
New.ReferenceOTU406	1000986	-0.057
New.ReferenceOTU423	1000986	0.239
New.ReferenceOTU426	1000986	-0.07
New.ReferenceOTU436	1000986	0.024
New.ReferenceOTU475	1000986	0.005
New.ReferenceOTU492	1000986	0.201
New.ReferenceOTU502	1000986	-0.065
New.ReferenceOTU513	1000986	0.101
New.ReferenceOTU521	1000986	-0.144
New.ReferenceOTU539	1000986	-0.107
New.ReferenceOTU543	1000986	-0.082
New.ReferenceOTU564	1000986	0.379
New.ReferenceOTU584	1000986	-0.037
New.ReferenceOTU590	1000986	0.117
New.ReferenceOTU593	1000986	-0.135
New.ReferenceOTU622	1000986	0.072
New.ReferenceOTU630	1000986	-0.013
New.ReferenceOTU640	1000986	0.238
New.ReferenceOTU652	1000986	-0.128
New.ReferenceOTU653	1000986	-0.002
New.ReferenceOTU674	1000986	-0.233
New.ReferenceOTU7	1000986	0.05
New.ReferenceOTU705	1000986	0.211
New.ReferenceOTU709	1000986	0.035
New.ReferenceOTU71	1000986	0.274
New.ReferenceOTU716	1000986	0.41
New.ReferenceOTU721	1000986	0.143
New.ReferenceOTU744	1000986	0.111
New.ReferenceOTU750	1000986	-0.096
New.ReferenceOTU752	1000986	-0.092
New.ReferenceOTU765	1000986	-0.182
New.ReferenceOTU78	1000986	0.082
New.ReferenceOTU789	1000986	-0.075
New.ReferenceOTU8	1000986	0.329
New.ReferenceOTU805	1000986	0.172
New.ReferenceOTU813	1000986	0.141
New.ReferenceOTU816	1000986	0.473
New.ReferenceOTU833	1000986	0.016
New.ReferenceOTU836	1000986	-0.006
New.ReferenceOTU837	1000986	0.09
New.ReferenceOTU838	1000986	0.119
New.ReferenceOTU850	1000986	0.194
New.ReferenceOTU866	1000986	0.042
New.ReferenceOTU870	1000986	0.039
New.ReferenceOTU873	1000986	-0.126
New.ReferenceOTU877	1000986	-0.049
New.ReferenceOTU888	1000986	0.101
New.ReferenceOTU891	1000986	-0.152
New.ReferenceOTU899	1000986	-0.099
New.ReferenceOTU901	1000986	0.477
New.ReferenceOTU903	1000986	-0.099
New.ReferenceOTU917	1000986	-0.148
New.ReferenceOTU920	1000986	0.228
New.ReferenceOTU948	1000986	0.042
New.ReferenceOTU971	1000986	0.281
New.ReferenceOTU974	1000986	0.017
New.ReferenceOTU991	1000986	0.216
1000986	100208	0.051
1004326	100208	0.18
1004910	100208	-0.172
1005952	100208	-0.175
101293	100208	-0.154
1012948	100208	-0.079
1015518	100208	0.005
1016369	100208	-0.033
1027904	100208	0.337
103151	100208	-0.226
103211	100208	-0.012
103411	100208	-0.035
1047075	100208	-0.048
1049188	100208	-0.082
1053191	100208	0.074
1058950	100208	-0.034
106019	100208	0.303
1061772	100208	-0.208
1062356	100208	-0.037
1063810	100208	0.145
1066410	100208	-0.128
1067574	100208	-0.128
1068562	100208	-0.229
1068955	100208	-0.12
1069592	100208	0.167
107501	100208	0.144
1076668	100208	-0.399
1082539	100208	-0.169
1082607	100208	-0.187
1083298	100208	0.321
1084157	100208	-0.081
1084906	100208	-0.022
1086805	100208	-0.159
109263	100208	0.186
1096610	100208	0.15
109728	100208	0.072
1100471	100208	-0.203
1100972	100208	0.052
1105948	100208	0.212
1108062	100208	0.076
1117593	100208	0.006
1118870	100208	0.064
1122588	100208	0.083
1123167	100208	0.235
1123222	100208	-0.134
1126467	100208	0.034
1130616	100208	0.042
1131137	100208	0.009
1133201	100208	0.085
1135562	100208	0.04
1135861	100208	0.078
1136762	100208	-0.124
113760	100208	0.309
1138722	100208	0.148
1139336	100208	-0.12
1139654	100208	-0.064
1140286	100208	-0.126
1141382	100208	-0.189
11427	100208	0.237
114587	100208	-0.008
114730	100208	-0.068
124693	100208	0.061
12564	100208	0.239
128300	100208	-0.115
128390	100208	0.014
129798	100208	-0.34
13034	100208	-0.171
130710	100208	-0.026
13074	100208	0.112
131766	100208	-0.116
13233	100208	0.051
13332	100208	0.004
134265	100208	-0.009
13463	100208	0.229
137183	100208	0.23
137961	100208	0.167
138316	100208	-0.184
141105	100208	0.005
141145	100208	0.125
14157	100208	0.01
149895	100208	-0.039
150891	100208	-0.076
151176	100208	-0.016
151324	100208	0.167
152004	100208	0.13
152668	100208	-0.212
152720	100208	0.104
154003	100208	0.288
1582784	100208	0.146
159711	100208	0.186
161677	100208	0.363
163345	100208	0.267
1634493	100208	-0.115
163919	100208	-0.075
164471	100208	0.319
164830	100208	-0.087
165489	100208	0.147
1696853	100208	-0.145
1705765	100208	0.203
17873	100208	0.004
179208	100208	0.201
183182	100208	-0.093
187652	100208	0.302
19020	100208	-0.209
190502	100208	0.319
190690	100208	0.14
191359	100208	0.049
1925094	100208	0.255
1977617	100208	0.103
2084904	100208	0.09
2101745	100208	0.039
211507	100208	-0.334
212945	100208	-0.291
213687	100208	0.095
215095	100208	0.558
220524	100208	0.115
2211108	100208	0.212
2222	100208	0.086
223656	100208	-0.016
2254348	100208	0.224
2254354	100208	0.41
226516	100208	-0.079
227083	100208	0.015
2280817	100208	0.17
234802	100208	-0.162
241110	100208	0.079
243185	100208	0.102
245648	100208	-0.227
2469654	100208	-0.084
247442	100208	0.307
2480553	100208	-0.309
249433	100208	-0.023
2510538	100208	-0.21
252339	100208	0.038
254938	100208	-0.021
255732	100208	0
261705	100208	-0.173
2647328	100208	-0.192
2654263	100208	-0.371
267852	100208	-0.244
268361	100208	-0.043
268812	100208	-0.01
269203	100208	-0.002
2693230	100208	-0.145
269901	100208	0.338
269907	100208	-0.435
269930	100208	-0.038
272150	100208	-0.271
27227	100208	0.027
272964	100208	0.229
274011	100208	0.001
274754	100208	0.094
2751958	100208	0.221
276678	100208	-0.161
2792176	100208	0.071
282360	100208	0.313
284293	100208	0.009
2896104	100208	0.177
298862	100208	0.027
30062	100208	-0.008
304435	100208	-0.022
3055791	100208	-0.285
305668	100208	0.42
3060112	100208	-0.31
308848	100208	-0.44
31235	100208	0.054
316924	100208	-0.142
317556	100208	0.081
3202924	100208	-0.122
3225199	100208	0.402
3229180	100208	-0.03
328472	100208	-0.024
333364	100208	-0.117
3393186	100208	0.152
3427116	100208	0.087
344057	100208	0.185
3449122	100208	0.092
3453734	100208	0.126
3468225	100208	0.034
3490230	100208	-0.024
349639	100208	-0.088
353576	100208	0.086
355315	100208	0.179
357334	100208	0.238
358745	100208	-0.066
361600	100208	-0.031
3643491	100208	0.206
366545	100208	-0.063
368849	100208	0.078
369436	100208	-0.159
370368	100208	0.114
3718254	100208	-0.232
3746876	100208	0.14
3778553	100208	-0.035
3841245	100208	-0.102
384716	100208	0.07
3847840	100208	-0.086
386899	100208	-0.017
3874043	100208	-0.131
3875675	100208	0.209
388951	100208	-0.25
3941682	100208	-0.447
3944484	100208	0.226
396187	100208	0.039
3994882	100208	0.086
400253	100208	-0.181
4028105	100208	0.196
4028110	100208	-0.197
403068	100208	-0.036
403701	100208	0.074
408706	100208	0.527
410048	100208	0.248
4121939	100208	-0.108
4154872	100208	-0.278
4183282	100208	0.131
420444	100208	-0.044
4212795	100208	0.216
4235445	100208	-0.005
4245392	100208	0.361
428705	100208	-0.115
4294457	100208	-0.305
4295725	100208	0.297
4296059	100208	-0.203
4297119	100208	0.067
4297222	100208	-0.01
4299448	100208	-0.437
4299526	100208	0.326
4300206	100208	0.085
4301065	100208	-0.089
4302571	100208	-0.347
4303191	100208	0.198
4303249	100208	0.218
4303688	100208	-0.287
4304512	100208	-0.247
4304901	100208	-0.053
4307347	100208	0.113
4307391	100208	0.043
4308023	100208	0.178
4310398	100208	-0.211
4311939	100208	0.222
4312143	100208	-0.074
4312974	100208	-0.088
4313823	100208	-0.058
4316391	100208	0.082
4316720	100208	0.224
4317477	100208	-0.317
4318122	100208	-0.358
4318671	100208	0.165
4318672	100208	-0.123
4319020	100208	-0.336
4321136	100208	0.11
4321170	100208	0.484
4321398	100208	-0.171
4321402	100208	-0.151
4321559	100208	-0.432
4322739	100208	0.116
4323555	100208	-0.134
4324464	100208	-0.239
4324467	100208	-0.265
4325011	100208	-0.101
4327233	100208	0.342
4327501	100208	0.297
4328084	100208	0.042
4328910	100208	-0.088
4328978	100208	-0.065
4333206	100208	-0.066
4334049	100208	-0.166
4334053	100208	0.223
4334479	100208	-0.161
4335578	100208	-0.192
4335977	100208	0.363
4336070	100208	-0.047
4336253	100208	0.149
4337010	100208	-0.155
4337383	100208	-0.13
4337404	100208	0.185
4338003	100208	-0.121
4338512	100208	-0.205
4339160	100208	0.139
4339358	100208	-0.055
4340162	100208	-0.086
4341205	100208	-0.304
4342225	100208	-0.182
4342336	100208	0.035
4344207	100208	-0.18
4344371	100208	-0.068
4344483	100208	0.25
4347078	100208	-0.082
4347159	100208	0.166
4349934	100208	-0.013
4350466	100208	-0.161
4352493	100208	-0.147
4352494	100208	-0.019
4354699	100208	-0.156
4355314	100208	-0.249
4358325	100208	-0.035
4361528	100208	0.084
4363066	100208	-0.24
4364652	100208	-0.006
4364838	100208	0.203
4365684	100208	-0.346
4366487	100208	-0.201
4367527	100208	-0.169
4368771	100208	-0.226
4371191	100208	0.136
4373910	100208	-0.31
4374197	100208	-0.064
4374638	100208	-0.377
4375080	100208	-0.21
4375268	100208	-0.183
4375764	100208	0.188
4376236	100208	0.197
4376318	100208	0.205
4380475	100208	-0.255
4380971	100208	0.123
4382476	100208	-0.047
4383918	100208	0.113
4384936	100208	-0.203
4385138	100208	-0.39
4387092	100208	-0.278
4389037	100208	-0.174
4389529	100208	-0.013
4389633	100208	0.148
4390723	100208	0.196
4391560	100208	-0.411
4391625	100208	0.2
4392350	100208	-0.184
4393057	100208	-0.136
4393962	100208	-0.137
4394926	100208	0.419
4395884	100208	-0.199
4396025	100208	0.268
4396235	100208	-0.191
4396717	100208	0.01
4397098	100208	0.007
4397479	100208	0.134
439908	100208	0.054
4400260	100208	-0.243
4400476	100208	0.164
4401186	100208	-0.294
4401226	100208	-0.049
4401957	100208	-0.064
4404577	100208	-0.488
4405609	100208	0.224
4405685	100208	0.103
4405869	100208	-0.445
4406302	100208	0.041
4406781	100208	-0.326
4407093	100208	-0.228
4407433	100208	-0.367
4408129	100208	0.417
4408558	100208	-0.096
4411489	100208	-0.16
441155	100208	0.002
4414311	100208	-0.118
4415153	100208	0.159
4415571	100208	0.077
4415943	100208	0
4416763	100208	0.108
4417996	100208	-0.072
4418165	100208	0.359
4418243	100208	-0.08
4419634	100208	-0.213
4422405	100208	0.161
4422794	100208	0.333
4423410	100208	0.12
4423790	100208	-0.356
4424907	100208	0.075
4425214	100208	0.274
4425358	100208	0.025
4425394	100208	0.214
4425566	100208	-0.177
4425629	100208	-0.003
4426163	100208	0.112
4427114	100208	0.183
4427546	100208	0.142
4429158	100208	0.056
4429199	100208	-0.176
4429335	100208	-0.214
4429736	100208	0.144
4430826	100208	-0.324
4430952	100208	-0.008
4431355	100208	-0.224
4432431	100208	-0.457
4432889	100208	-0.011
4437418	100208	0.078
4438545	100208	-0.179
4438548	100208	0.039
4441343	100208	0.107
4442127	100208	-0.156
4443207	100208	-0.029
4444134	100208	0.059
4444760	100208	0.002
4445096	100208	0.421
444649	100208	0.095
4447248	100208	0.053
4447605	100208	-0.016
4448211	100208	-0.121
4449608	100208	0.345
4449609	100208	-0.07
4450260	100208	-0.166
4450360	100208	0.405
4451251	100208	0.087
4451743	100208	0.203
4452050	100208	0.318
4452118	100208	-0.02
4453535	100208	-0.244
4453743	100208	0.077
4454153	100208	-0.244
4454839	100208	0.418
4456889	100208	0.143
4456894	100208	-0.157
4457504	100208	-0.321
4457554	100208	-0.06
4458304	100208	0.015
4458306	100208	0.195
4458373	100208	-0.218
4458503	100208	0.082
4458619	100208	0.294
4458959	100208	-0.118
4459560	100208	-0.198
4460914	100208	-0.476
4461208	100208	0.044
4462432	100208	0.281
4462474	100208	0.424
4463045	100208	0.163
4463237	100208	-0.167
4463767	100208	0.127
446403	100208	0.187
4465803	100208	-0.319
4466659	100208	0.122
4467992	100208	-0.195
4468125	100208	0.021
4468850	100208	0.007
4469355	100208	-0.006
4469417	100208	-0.239
4469492	100208	0.014
4469924	100208	-0.004
4469960	100208	-0.133
4470078	100208	-0.41
4471189	100208	-0.254
4472050	100208	0.209
4472294	100208	-0.256
4473295	100208	-0.285
4473893	100208	0.267
4474083	100208	0.19
4474178	100208	0.109
4474736	100208	-0.003
4474951	100208	0.05
4477254	100208	0.502
4477552	100208	0.17
4477910	100208	-0.225
4479288	100208	0.058
4480775	100208	0.115
4481079	100208	0.109
4482374	100208	0.068
4482598	100208	0.197
4482839	100208	-0.059
4482889	100208	0.112
4483015	100208	-0.453
449595	100208	0.145
455407	100208	-0.091
464797	100208	-0.356
465079	100208	0.115
4827	100208	0.126
487725	100208	0.393
48874	100208	-0.142
49093	100208	-0.083
49248	100208	0.114
495270	100208	-0.12
499109	100208	-0.259
501267	100208	0.023
503372	100208	0.125
504674	100208	0.191
505670	100208	-0.261
51114	100208	-0.071
511378	100208	-0.002
523025	100208	-0.196
525942	100208	-0.135
526131	100208	-0.205
526682	100208	0.269
529233	100208	0.042
530206	100208	-0.196
534922	100208	-0.196
535353	100208	-0.042
537098	100208	-0.362
537894	100208	-0.271
538093	100208	-0.014
543491	100208	0.243
543675	100208	-0.256
545862	100208	0.051
546567	100208	0.085
548055	100208	0.055
548730	100208	0.073
551775	100208	-0.009
553648	100208	-0.068
573035	100208	-0.258
573135	100208	0.004
580181	100208	0.029
584176	100208	0.25
60017	100208	-0.108
605399	100208	-0.208
611110	100208	-0.34
614651	100208	-0.254
615514	100208	-0.154
61836	100208	0.069
621279	100208	-0.012
626166	100208	0.008
626495	100208	-0.189
627230	100208	-0.081
633624	100208	0.084
635303	100208	-0.001
637931	100208	-0.089
640071	100208	0.19
64653	100208	-0.104
650171	100208	-0.045
651004	100208	0.087
65427	100208	-0.085
656307	100208	-0.233
656975	100208	-0.121
663573	100208	0.184
671258	100208	0.462
676509	100208	-0.085
677165	100208	-0.08
678813	100208	0.364
688993	100208	0.088
698236	100208	-0.196
699322	100208	0.047
704267	100208	0.332
710275	100208	-0.166
711275	100208	0.031
714461	100208	-0.174
715527	100208	-0.266
719608	100208	-0.198
724665	100208	0.226
73538	100208	0.019
736769	100208	0.281
736957	100208	-0.171
73846	100208	0.235
74159	100208	0.193
747980	100208	-0.368
748051	100208	0.142
749837	100208	0.002
755148	100208	0.003
760263	100208	-0.067
760359	100208	-0.117
760967	100208	-0.223
777467	100208	0.225
780555	100208	0.137
781371	100208	-0.18
782289	100208	0.067
787663	100208	-0.053
788023	100208	0.405
799211	100208	-0.367
809192	100208	-0.2
809916	100208	-0.083
810425	100208	0.12
810959	100208	0.022
815305	100208	-0.141
817734	100208	0.297
817926	100208	0.08
818527	100208	0.031
819250	100208	0.103
821119	100208	-0.157
821820	100208	-0.247
822624	100208	-0.439
823916	100208	0.117
823953	100208	-0.135
827497	100208	0.025
831178	100208	-0.167
831393	100208	-0.289
833864	100208	0.466
835964	100208	-0.223
839282	100208	-0.037
841170	100208	-0.145
848811	100208	-0.097
851704	100208	0.028
851938	100208	0.006
852665	100208	0.004
861595	100208	-0.018
870106	100208	-0.025
873972	100208	0.216
875451	100208	0.465
875735	100208	0.083
885496	100208	-0.034
886735	100208	-0.133
89412	100208	-0.275
899559	100208	0.091
902903	100208	-0.021
905211	100208	0.075
90701	100208	0.206
910933	100208	0.374
911016	100208	-0.013
911496	100208	-0.228
912997	100208	0.215
915948	100208	0.097
922239	100208	-0.199
92262	100208	-0.062
923032	100208	-0.369
92535	100208	-0.072
925397	100208	0.165
92721	100208	-0.149
929901	100208	0.073
933546	100208	0.093
935658	100208	-0.165
93573	100208	-0.081
938794	100208	-0.234
939309	100208	0.176
941632	100208	0.259
943989	100208	-0.128
944063	100208	0.125
94705	100208	0.263
952003	100208	0.108
953084	100208	-0.042
954340	100208	0.101
956553	100208	0.198
960131	100208	0.273
963344	100208	0.2
963763	100208	-0.159
964220	100208	-0.427
971971	100208	-0.185
972343	100208	-0.157
974497	100208	0.01
975991	100208	0.16
979761	100208	0.087
992022	100208	-0.053
996434	100208	-0.226
New.CleanUp.ReferenceOTU102125	100208	-0.045
New.CleanUp.ReferenceOTU104342	100208	0.02
New.CleanUp.ReferenceOTU104366	100208	0.056
New.CleanUp.ReferenceOTU10517	100208	-0.136
New.CleanUp.ReferenceOTU113070	100208	0.263
New.CleanUp.ReferenceOTU122414	100208	-0.071
New.CleanUp.ReferenceOTU123920	100208	0.121
New.CleanUp.ReferenceOTU129979	100208	0.188
New.CleanUp.ReferenceOTU134630	100208	-0.077
New.CleanUp.ReferenceOTU138467	100208	0.091
New.CleanUp.ReferenceOTU156611	100208	-0.266
New.CleanUp.ReferenceOTU156965	100208	0.032
New.CleanUp.ReferenceOTU157152	100208	0.108
New.CleanUp.ReferenceOTU18152	100208	0.121
New.CleanUp.ReferenceOTU185171	100208	0.01
New.CleanUp.ReferenceOTU187860	100208	0.085
New.CleanUp.ReferenceOTU197887	100208	-0.036
New.CleanUp.ReferenceOTU213779	100208	0.183
New.CleanUp.ReferenceOTU214372	100208	0.108
New.CleanUp.ReferenceOTU215656	100208	-0.145
New.CleanUp.ReferenceOTU225156	100208	-0.204
New.CleanUp.ReferenceOTU236841	100208	0.128
New.CleanUp.ReferenceOTU236944	100208	-0.148
New.CleanUp.ReferenceOTU255320	100208	-0.394
New.CleanUp.ReferenceOTU262197	100208	0.233
New.CleanUp.ReferenceOTU268102	100208	-0.038
New.CleanUp.ReferenceOTU284918	100208	-0.057
New.CleanUp.ReferenceOTU293889	100208	-0.099
New.CleanUp.ReferenceOTU296335	100208	0.096
New.CleanUp.ReferenceOTU301092	100208	-0.401
New.CleanUp.ReferenceOTU302804	100208	0.163
New.CleanUp.ReferenceOTU303899	100208	-0.294
New.CleanUp.ReferenceOTU329875	100208	0.152
New.CleanUp.ReferenceOTU340411	100208	-0.379
New.CleanUp.ReferenceOTU347014	100208	-0.108
New.CleanUp.ReferenceOTU347215	100208	-0.02
New.CleanUp.ReferenceOTU352851	100208	-0.003
New.CleanUp.ReferenceOTU358571	100208	-0.037
New.CleanUp.ReferenceOTU359796	100208	-0.047
New.CleanUp.ReferenceOTU367009	100208	-0.059
New.CleanUp.ReferenceOTU370678	100208	0.179
New.CleanUp.ReferenceOTU39693	100208	0.058
New.CleanUp.ReferenceOTU46247	100208	-0.252
New.CleanUp.ReferenceOTU51038	100208	0.268
New.CleanUp.ReferenceOTU51395	100208	0.016
New.CleanUp.ReferenceOTU67150	100208	-0.151
New.CleanUp.ReferenceOTU68816	100208	-0.128
New.CleanUp.ReferenceOTU75241	100208	-0.169
New.CleanUp.ReferenceOTU7674	100208	0.029
New.CleanUp.ReferenceOTU77173	100208	-0.15
New.CleanUp.ReferenceOTU79311	100208	-0.15
New.CleanUp.ReferenceOTU83322	100208	-0.329
New.CleanUp.ReferenceOTU83647	100208	0.085
New.CleanUp.ReferenceOTU85387	100208	0.006
New.CleanUp.ReferenceOTU91060	100208	0.189
New.CleanUp.ReferenceOTU93227	100208	0.211
New.ReferenceOTU1057	100208	-0.016
New.ReferenceOTU1060	100208	0.01
New.ReferenceOTU1074	100208	0.149
New.ReferenceOTU1086	100208	-0.13
New.ReferenceOTU1094	100208	0.165
New.ReferenceOTU11	100208	-0.03
New.ReferenceOTU1119	100208	0.12
New.ReferenceOTU1140	100208	0.18
New.ReferenceOTU1174	100208	0.217
New.ReferenceOTU1191	100208	0.165
New.ReferenceOTU1204	100208	-0.022
New.ReferenceOTU1213	100208	0.123
New.ReferenceOTU122	100208	0.407
New.ReferenceOTU1240	100208	0.271
New.ReferenceOTU1260	100208	-0.119
New.ReferenceOTU1264	100208	0.205
New.ReferenceOTU1282	100208	0.273
New.ReferenceOTU1287	100208	-0.161
New.ReferenceOTU1333	100208	-0.203
New.ReferenceOTU1350	100208	0.236
New.ReferenceOTU140	100208	-0.031
New.ReferenceOTU148	100208	-0.045
New.ReferenceOTU158	100208	0.048
New.ReferenceOTU162	100208	-0.013
New.ReferenceOTU17	100208	-0.008
New.ReferenceOTU177	100208	0.017
New.ReferenceOTU193	100208	-0.058
New.ReferenceOTU217	100208	0.013
New.ReferenceOTU222	100208	0.201
New.ReferenceOTU23	100208	-0.075
New.ReferenceOTU24	100208	0.013
New.ReferenceOTU26	100208	-0.035
New.ReferenceOTU29	100208	-0.141
New.ReferenceOTU310	100208	-0.12
New.ReferenceOTU320	100208	0.08
New.ReferenceOTU349	100208	0.086
New.ReferenceOTU352	100208	0.183
New.ReferenceOTU356	100208	0.09
New.ReferenceOTU366	100208	-0.076
New.ReferenceOTU37	100208	-0.059
New.ReferenceOTU372	100208	0.061
New.ReferenceOTU398	100208	0.066
New.ReferenceOTU406	100208	-0.136
New.ReferenceOTU423	100208	0.012
New.ReferenceOTU426	100208	-0.155
New.ReferenceOTU436	100208	-0.088
New.ReferenceOTU475	100208	0.099
New.ReferenceOTU492	100208	-0.11
New.ReferenceOTU502	100208	0.263
New.ReferenceOTU513	100208	0.227
New.ReferenceOTU521	100208	-0.13
New.ReferenceOTU539	100208	0.029
New.ReferenceOTU543	100208	0.148
New.ReferenceOTU564	100208	0.279
New.ReferenceOTU584	100208	-0.182
New.ReferenceOTU590	100208	-0.019
New.ReferenceOTU593	100208	0.088
New.ReferenceOTU622	100208	-0.076
New.ReferenceOTU630	100208	-0.012
New.ReferenceOTU640	100208	-0.162
New.ReferenceOTU652	100208	-0.039
New.ReferenceOTU653	100208	-0.123
New.ReferenceOTU674	100208	0.035
New.ReferenceOTU7	100208	0.113
New.ReferenceOTU705	100208	-0.022
New.ReferenceOTU709	100208	-0.135
New.ReferenceOTU71	100208	0.08
New.ReferenceOTU716	100208	0.104
New.ReferenceOTU721	100208	0.04
New.ReferenceOTU744	100208	-0.019
New.ReferenceOTU750	100208	0.127
New.ReferenceOTU752	100208	-0.017
New.ReferenceOTU765	100208	-0.178
New.ReferenceOTU78	100208	0.057
New.ReferenceOTU789	100208	-0.083
New.ReferenceOTU8	100208	0.095
New.ReferenceOTU805	100208	0.115
New.ReferenceOTU813	100208	-0.292
New.ReferenceOTU816	100208	0.068
New.ReferenceOTU833	100208	-0.014
New.ReferenceOTU836	100208	0.142
New.ReferenceOTU837	100208	-0.147
New.ReferenceOTU838	100208	-0.056
New.ReferenceOTU850	100208	-0.077
New.ReferenceOTU866	100208	0.065
New.ReferenceOTU870	100208	-0.036
New.ReferenceOTU873	100208	-0.181
New.ReferenceOTU877	100208	0.076
New.ReferenceOTU888	100208	-0.15
New.ReferenceOTU891	100208	-0.093
New.ReferenceOTU899	100208	-0.425
New.ReferenceOTU901	100208	0.033
New.ReferenceOTU903	100208	-0.024
New.ReferenceOTU917	100208	0.062
New.ReferenceOTU920	100208	-0.11
New.ReferenceOTU948	100208	-0.146
New.ReferenceOTU971	100208	0.107
New.ReferenceOTU974	100208	0.094
New.ReferenceOTU991	100208	-0.051
1000986	1004326	0.235
100208	1004326	0.18
1004910	1004326	-0.182
1005952	1004326	-0.202
101293	1004326	-0.053
1012948	1004326	0.024
1015518	1004326	0.165
1016369	1004326	0.287
1027904	1004326	-0.015
103151	1004326	-0.105
103211	1004326	0.026
103411	1004326	0.201
1047075	1004326	-0.045
1049188	1004326	0.047
1053191	1004326	-0.411
1058950	1004326	0.252
106019	1004326	0.274
1061772	1004326	0.103
1062356	1004326	0.019
1063810	1004326	0.324
1066410	1004326	-0.408
1067574	1004326	0.062
1068562	1004326	-0.046
1068955	1004326	0.1
1069592	1004326	-0.052
107501	1004326	0.099
1076668	1004326	-0.488
1082539	1004326	-0.113
1082607	1004326	0.007
1083298	1004326	0.064
1084157	1004326	0.144
1084906	1004326	-0.065
1086805	1004326	0.07
109263	1004326	0.016
1096610	1004326	0.203
109728	1004326	0.069
1100471	1004326	-0.22
1100972	1004326	-0.082
1105948	1004326	0.479
1108062	1004326	0.293
1117593	1004326	-0.157
1118870	1004326	0.106
1122588	1004326	0.299
1123167	1004326	-0.241
1123222	1004326	-0.286
1126467	1004326	-0.121
1130616	1004326	0.227
1131137	1004326	0.33
1133201	1004326	-0.438
1135562	1004326	0.057
1135861	1004326	0.395
1136762	1004326	0.078
113760	1004326	0.143
1138722	1004326	-0.153
1139336	1004326	-0.101
1139654	1004326	-0.101
1140286	1004326	0.228
1141382	1004326	0.145
11427	1004326	-0.081
114587	1004326	0.113
114730	1004326	0.142
124693	1004326	-0.246
12564	1004326	0.256
128300	1004326	-0.132
128390	1004326	0.132
129798	1004326	-0.284
13034	1004326	-0.047
130710	1004326	-0.338
13074	1004326	-0.05
131766	1004326	-0.121
13233	1004326	-0.103
13332	1004326	0.006
134265	1004326	-0.228
13463	1004326	0.148
137183	1004326	0.175
137961	1004326	-0.045
138316	1004326	-0.044
141105	1004326	-0.054
141145	1004326	-0.119
14157	1004326	0.09
149895	1004326	0.121
150891	1004326	-0.094
151176	1004326	-0.069
151324	1004326	0.345
152004	1004326	-0.329
152668	1004326	0.126
152720	1004326	0.151
154003	1004326	0.222
1582784	1004326	-0.054
159711	1004326	-0.083
161677	1004326	0.235
163345	1004326	-0.051
1634493	1004326	-0.001
163919	1004326	-0.039
164471	1004326	0.321
164830	1004326	0.082
165489	1004326	-0.017
1696853	1004326	-0.13
1705765	1004326	-0.356
17873	1004326	0.141
179208	1004326	0.092
183182	1004326	0.008
187652	1004326	0.139
19020	1004326	0.067
190502	1004326	0.299
190690	1004326	-0.066
191359	1004326	-0.222
1925094	1004326	0.212
1977617	1004326	0.518
2084904	1004326	0.227
2101745	1004326	-0.127
211507	1004326	-0.084
212945	1004326	-0.047
213687	1004326	0.066
215095	1004326	0.158
220524	1004326	0.114
2211108	1004326	-0.101
2222	1004326	-0.144
223656	1004326	-0.312
2254348	1004326	0.033
2254354	1004326	0.178
226516	1004326	0.165
227083	1004326	0.172
2280817	1004326	-0.056
234802	1004326	-0.212
241110	1004326	0.236
243185	1004326	-0.228
245648	1004326	-0.015
2469654	1004326	0.158
247442	1004326	-0.085
2480553	1004326	-0.241
249433	1004326	-0.287
2510538	1004326	-0.152
252339	1004326	-0.168
254938	1004326	-0.338
255732	1004326	-0.079
261705	1004326	0.092
2647328	1004326	0.09
2654263	1004326	-0.274
267852	1004326	-0.211
268361	1004326	-0.07
268812	1004326	0.115
269203	1004326	-0.153
2693230	1004326	-0.131
269901	1004326	0.244
269907	1004326	-0.251
269930	1004326	-0.225
272150	1004326	-0.075
27227	1004326	-0.195
272964	1004326	-0.106
274011	1004326	0.06
274754	1004326	-0.091
2751958	1004326	0.258
276678	1004326	-0.287
2792176	1004326	-0.39
282360	1004326	0.224
284293	1004326	0.244
2896104	1004326	0.415
298862	1004326	0.001
30062	1004326	0.091
304435	1004326	-0.323
3055791	1004326	-0.287
305668	1004326	-0.253
3060112	1004326	-0.135
308848	1004326	-0.385
31235	1004326	-0.488
316924	1004326	0.021
317556	1004326	-0.022
3202924	1004326	-0.239
3225199	1004326	0.215
3229180	1004326	-0.279
328472	1004326	-0.212
333364	1004326	0.195
3393186	1004326	-0.4
3427116	1004326	0.03
344057	1004326	0.111
3449122	1004326	-0.131
3453734	1004326	0.082
3468225	1004326	0.066
3490230	1004326	0.02
349639	1004326	0.132
353576	1004326	-0.057
355315	1004326	0.353
357334	1004326	-0.132
358745	1004326	0.022
361600	1004326	-0.09
3643491	1004326	-0.126
366545	1004326	0.154
368849	1004326	-0.23
369436	1004326	-0.044
370368	1004326	0.067
3718254	1004326	-0.032
3746876	1004326	-0.032
3778553	1004326	0.03
3841245	1004326	-0.211
384716	1004326	0.007
3847840	1004326	-0.287
386899	1004326	0.207
3874043	1004326	0.213
3875675	1004326	0
388951	1004326	-0.107
3941682	1004326	-0.215
3944484	1004326	-0.081
396187	1004326	0.094
3994882	1004326	-0.036
400253	1004326	0.177
4028105	1004326	0.039
4028110	1004326	-0.287
403068	1004326	0.136
403701	1004326	-0.056
408706	1004326	-0.054
410048	1004326	-0.069
4121939	1004326	-0.044
4154872	1004326	-0.182
4183282	1004326	0.371
420444	1004326	0.295
4212795	1004326	0.133
4235445	1004326	-0.173
4245392	1004326	-0.02
428705	1004326	0.168
4294457	1004326	0.087
4295725	1004326	-0.117
4296059	1004326	-0.173
4297119	1004326	-0.208
4297222	1004326	-0.294
4299448	1004326	-0.238
4299526	1004326	-0.083
4300206	1004326	-0.251
4301065	1004326	0.024
4302571	1004326	-0.138
4303191	1004326	0.286
4303249	1004326	0.175
4303688	1004326	-0.117
4304512	1004326	-0.139
4304901	1004326	0.083
4307347	1004326	0.086
4307391	1004326	-0.112
4308023	1004326	-0.068
4310398	1004326	-0.052
4311939	1004326	0.118
4312143	1004326	-0.015
4312974	1004326	0.052
4313823	1004326	-0.255
4316391	1004326	-0.041
4316720	1004326	0.136
4317477	1004326	0.001
4318122	1004326	-0.404
4318671	1004326	0.176
4318672	1004326	0.131
4319020	1004326	0.205
4321136	1004326	-0.054
4321170	1004326	0.152
4321398	1004326	-0.239
4321402	1004326	-0.004
4321559	1004326	-0.261
4322739	1004326	0.109
4323555	1004326	-0.125
4324464	1004326	-0.391
4324467	1004326	-0.142
4325011	1004326	-0.339
4327233	1004326	0.009
4327501	1004326	0.219
4328084	1004326	0.109
4328910	1004326	-0.188
4328978	1004326	-0.04
4333206	1004326	0.133
4334049	1004326	-0.616
4334053	1004326	-0.104
4334479	1004326	-0.269
4335578	1004326	-0.113
4335977	1004326	0.343
4336070	1004326	-0.352
4336253	1004326	0.129
4337010	1004326	0
4337383	1004326	0.077
4337404	1004326	-0.085
4338003	1004326	0.252
4338512	1004326	0.036
4339160	1004326	0.051
4339358	1004326	-0.209
4340162	1004326	-0.232
4341205	1004326	-0.139
4342225	1004326	-0.015
4342336	1004326	-0.355
4344207	1004326	-0.271
4344371	1004326	-0.054
4344483	1004326	0.428
4347078	1004326	0.05
4347159	1004326	-0.061
4349934	1004326	-0.013
4350466	1004326	-0.095
4352493	1004326	-0.128
4352494	1004326	0.108
4354699	1004326	0.206
4355314	1004326	-0.098
4358325	1004326	0.023
4361528	1004326	0.152
4363066	1004326	0.116
4364652	1004326	-0.158
4364838	1004326	-0.018
4365684	1004326	-0.251
4366487	1004326	-0.221
4367527	1004326	-0.175
4368771	1004326	-0.087
4371191	1004326	-0.292
4373910	1004326	-0.154
4374197	1004326	-0.014
4374638	1004326	-0.33
4375080	1004326	-0.362
4375268	1004326	-0.224
4375764	1004326	0.274
4376236	1004326	0.051
4376318	1004326	0.061
4380475	1004326	-0.482
4380971	1004326	0.246
4382476	1004326	0.093
4383918	1004326	-0.04
4384936	1004326	0.096
4385138	1004326	-0.19
4387092	1004326	-0.21
4389037	1004326	-0.299
4389529	1004326	-0.25
4389633	1004326	0.064
4390723	1004326	-0.131
4391560	1004326	-0.326
4391625	1004326	-0.113
4392350	1004326	-0.079
4393057	1004326	-0.22
4393962	1004326	-0.088
4394926	1004326	-0.103
4395884	1004326	0.038
4396025	1004326	-0.033
4396235	1004326	-0.048
4396717	1004326	-0.129
4397098	1004326	0.317
4397479	1004326	-0.177
439908	1004326	0.192
4400260	1004326	-0.067
4400476	1004326	0.362
4401186	1004326	-0.175
4401226	1004326	0.188
4401957	1004326	-0.214
4404577	1004326	-0.203
4405609	1004326	0.546
4405685	1004326	-0.026
4405869	1004326	-0.135
4406302	1004326	-0.001
4406781	1004326	-0.06
4407093	1004326	0.043
4407433	1004326	-0.061
4408129	1004326	-0.163
4408558	1004326	0.009
4411489	1004326	-0.19
441155	1004326	-0.13
4414311	1004326	0.199
4415153	1004326	-0.044
4415571	1004326	0.223
4415943	1004326	0.047
4416763	1004326	-0.079
4417996	1004326	-0.285
4418165	1004326	-0.08
4418243	1004326	-0.052
4419634	1004326	-0.215
4422405	1004326	0.149
4422794	1004326	-0.219
4423410	1004326	0.226
4423790	1004326	-0.122
4424907	1004326	-0.025
4425214	1004326	-0.044
4425358	1004326	0.178
4425394	1004326	-0.4
4425566	1004326	0.22
4425629	1004326	-0.467
4426163	1004326	-0.091
4427114	1004326	-0.021
4427546	1004326	0.061
4429158	1004326	-0.007
4429199	1004326	-0.07
4429335	1004326	-0.247
4429736	1004326	0.226
4430826	1004326	-0.169
4430952	1004326	-0.196
4431355	1004326	-0.13
4432431	1004326	-0.183
4432889	1004326	0.203
4437418	1004326	-0.077
4438545	1004326	-0.31
4438548	1004326	-0.282
4441343	1004326	0.48
4442127	1004326	0.027
4443207	1004326	-0.255
4444134	1004326	0.131
4444760	1004326	-0.138
4445096	1004326	0.149
444649	1004326	0.218
4447248	1004326	-0.148
4447605	1004326	0.109
4448211	1004326	-0.423
4449608	1004326	-0.067
4449609	1004326	0.074
4450260	1004326	-0.151
4450360	1004326	0.213
4451251	1004326	0.095
4451743	1004326	0.182
4452050	1004326	0.045
4452118	1004326	-0.123
4453535	1004326	-0.186
4453743	1004326	0.05
4454153	1004326	-0.063
4454839	1004326	0.017
4456889	1004326	-0.268
4456894	1004326	-0.462
4457504	1004326	-0.021
4457554	1004326	0.152
4458304	1004326	-0.093
4458306	1004326	-0.018
4458373	1004326	-0.295
4458503	1004326	0.144
4458619	1004326	0.056
4458959	1004326	-0.159
4459560	1004326	-0.602
4460914	1004326	-0.338
4461208	1004326	0.05
4462432	1004326	0.144
4462474	1004326	0.299
4463045	1004326	0.086
4463237	1004326	-0.609
4463767	1004326	-0.059
446403	1004326	0.083
4465803	1004326	-0.145
4466659	1004326	-0.203
4467992	1004326	-0.143
4468125	1004326	0.09
4468850	1004326	-0.043
[truncated: 63,536 more rows]

## Sheet: Right Palm
Right Palm
OTU1	OTU2	SparCC
100208	1000986	-0.083
1004326	1000986	0.355
1005952	1000986	0.029
101293	1000986	-0.15
1015518	1000986	0.402
1016369	1000986	-0.011
1022944	1000986	-0.068
1027904	1000986	-0.128
1049188	1000986	-0.171
1053191	1000986	0.003
106019	1000986	-0.15
1061772	1000986	0.257
1062356	1000986	0.509
1063810	1000986	0.359
1066410	1000986	0.13
1067574	1000986	0.121
107501	1000986	-0.363
1076668	1000986	0.097
1082539	1000986	-0.055
1082607	1000986	0.581
1084157	1000986	-0.129
1084906	1000986	0.412
1086805	1000986	0.193
109263	1000986	0.175
109591	1000986	0.401
1096610	1000986	0.548
109728	1000986	0.095
1100972	1000986	0.022
1105948	1000986	-0.263
1108062	1000986	-0.254
1118870	1000986	-0.197
1122588	1000986	0.018
1123167	1000986	-0.166
1123222	1000986	-0.032
1126467	1000986	0.043
1128226	1000986	-0.164
1130616	1000986	-0.121
1131137	1000986	-0.275
1133201	1000986	0.015
1135861	1000986	-0.334
1136762	1000986	-0.05
1138722	1000986	0.027
1139336	1000986	-0.208
1140286	1000986	-0.153
1140909	1000986	-0.329
1141382	1000986	0.113
1142029	1000986	-0.104
11427	1000986	0.148
114587	1000986	-0.312
1146291	1000986	-0.211
12564	1000986	0.267
128300	1000986	0.243
128390	1000986	0.32
129798	1000986	0.434
13034	1000986	0.191
130710	1000986	-0.098
13074	1000986	-0.21
131766	1000986	-0.156
13233	1000986	0.23
13332	1000986	0.013
13463	1000986	0.116
137183	1000986	0.268
137961	1000986	-0.197
141105	1000986	0.104
141145	1000986	0.184
14157	1000986	0.036
149895	1000986	-0.15
150891	1000986	0.133
151176	1000986	0.08
151324	1000986	-0.279
152004	1000986	-0.023
152668	1000986	-0.122
152720	1000986	-0.333
1582784	1000986	0.007
159711	1000986	-0.064
161677	1000986	-0.191
163919	1000986	0.22
164471	1000986	-0.365
164830	1000986	-0.298
1696853	1000986	0.07
1705765	1000986	-0.176
1749079	1000986	-0.161
183182	1000986	-0.2
1887414	1000986	-0.04
190502	1000986	0.11
190690	1000986	0.053
191359	1000986	-0.028
1925094	1000986	-0.111
1977617	1000986	-0.024
2084904	1000986	0.352
2101745	1000986	-0.154
213687	1000986	-0.291
215095	1000986	-0.282
223656	1000986	0.141
2254348	1000986	-0.155
2254354	1000986	-0.302
231733	1000986	0.058
232696	1000986	0.053
234802	1000986	-0.109
241110	1000986	-0.298
243185	1000986	0.083
245648	1000986	0.054
247442	1000986	-0.177
2480553	1000986	0.003
2510538	1000986	0.072
254938	1000986	-0.081
255732	1000986	0.191
2647328	1000986	0.123
2654263	1000986	-0.018
268812	1000986	-0.265
269907	1000986	0.243
272150	1000986	0.343
27227	1000986	-0.005
274754	1000986	-0.071
2751958	1000986	0.289
276678	1000986	-0.097
2792176	1000986	-0.119
282360	1000986	0.323
2896104	1000986	-0.201
298862	1000986	0.267
30062	1000986	0.27
304435	1000986	0.097
3055791	1000986	-0.206
305668	1000986	0.054
308848	1000986	0.118
3166216	1000986	-0.02
316924	1000986	-0.064
3202924	1000986	0.441
3229180	1000986	-0.338
328472	1000986	0.016
344057	1000986	-0.295
3449122	1000986	0.327
3453734	1000986	-0.046
3468225	1000986	-0.164
3490230	1000986	-0.102
353576	1000986	0.025
355315	1000986	-0.101
355774	1000986	-0.218
357334	1000986	0.084
361600	1000986	0.183
3643491	1000986	-0.252
366545	1000986	-0.353
368849	1000986	-0.026
370368	1000986	-0.011
3718254	1000986	0.006
3746876	1000986	-0.193
3778553	1000986	-0.26
3841245	1000986	0.126
384716	1000986	0.324
3874043	1000986	0.197
3875675	1000986	-0.042
388951	1000986	-0.424
3941682	1000986	-0.05
3944484	1000986	0.005
396187	1000986	0.233
3994882	1000986	-0.333
400253	1000986	-0.071
4028105	1000986	0.044
4028110	1000986	0.048
403068	1000986	0.745
403701	1000986	-0.19
408706	1000986	-0.319
410048	1000986	-0.112
4121939	1000986	0.464
4154872	1000986	-0.185
4183282	1000986	-0.414
4212795	1000986	0.104
4245392	1000986	-0.129
428705	1000986	0.097
4294457	1000986	0.275
4297119	1000986	-0.028
4297222	1000986	-0.039
4297698	1000986	-0.156
4299448	1000986	0.209
4299526	1000986	0.204
4300206	1000986	-0.169
4302571	1000986	-0.166
4303191	1000986	-0.367
4303249	1000986	-0.034
4303688	1000986	0.082
4304901	1000986	-0.024
4307347	1000986	0.117
4307391	1000986	0.06
4308023	1000986	-0.331
4308970	1000986	-0.023
4310398	1000986	-0.002
4311939	1000986	0.146
4312143	1000986	-0.085
4312974	1000986	0.136
4316391	1000986	0.205
4317477	1000986	0.007
4318671	1000986	-0.085
4318672	1000986	0.059
4319020	1000986	-0.125
4321136	1000986	0.378
4321170	1000986	-0.301
4321398	1000986	0.001
4321402	1000986	0.166
4321559	1000986	0.186
4322739	1000986	-0.109
4323555	1000986	0.05
4324464	1000986	0.118
4324467	1000986	0.08
4325011	1000986	0.142
4327501	1000986	0.246
4328084	1000986	-0.143
4328910	1000986	0.122
4333372	1000986	-0.077
4334049	1000986	-0.273
4334479	1000986	0.325
4335578	1000986	0.058
4336070	1000986	-0.003
4337010	1000986	-0.28
4337383	1000986	0.07
4337404	1000986	-0.03
4338512	1000986	0.039
4339358	1000986	0.02
4339720	1000986	-0.256
4340162	1000986	0.148
4341205	1000986	0.1
4342225	1000986	0.261
4344207	1000986	0.106
4344371	1000986	0.058
4344483	1000986	-0.385
4347078	1000986	-0.436
4347099	1000986	-0.176
4347159	1000986	0.003
4349934	1000986	0.354
4350466	1000986	0.201
4352493	1000986	0.315
4352494	1000986	0.085
4354699	1000986	-0.32
4355314	1000986	-0.15
4361528	1000986	-0.086
4364652	1000986	-0.247
4364838	1000986	0.059
4366487	1000986	-0.145
4371191	1000986	0.146
4373910	1000986	0.225
4374197	1000986	0.036
4374638	1000986	0.243
4375080	1000986	0.16
4375268	1000986	-0.097
4375764	1000986	-0.327
4376318	1000986	0.04
4380475	1000986	0.188
4383918	1000986	0.049
4384936	1000986	-0.085
4385138	1000986	0.043
4387092	1000986	0.088
4389529	1000986	-0.096
4389633	1000986	-0.082
4390723	1000986	-0.145
4391542	1000986	-0.045
4391560	1000986	-0.058
4392350	1000986	0.123
4393057	1000986	-0.123
4393962	1000986	-0.072
4394926	1000986	-0.316
4395175	1000986	0.114
4396025	1000986	-0.245
4396235	1000986	0.186
4396717	1000986	0.033
4397098	1000986	0.412
439908	1000986	0.617
4400260	1000986	0.289
4400476	1000986	-0.295
4401186	1000986	-0.042
4401957	1000986	0.026
4404577	1000986	0.009
4404731	1000986	0.038
4405685	1000986	-0.199
4405869	1000986	0.18
4407433	1000986	0.163
4408129	1000986	-0.059
4409962	1000986	0.037
4411489	1000986	-0.273
4414311	1000986	0.072
4415571	1000986	0.242
4415943	1000986	0.087
4416763	1000986	-0.139
4417996	1000986	-0.131
4418165	1000986	0.073
4419634	1000986	0.157
4422405	1000986	0.247
4422794	1000986	-0.335
4423410	1000986	-0.206
4423790	1000986	0.057
4424907	1000986	-0.18
4425214	1000986	0.278
4425358	1000986	0.544
4425394	1000986	-0.172
4425566	1000986	-0.159
4425629	1000986	-0.229
4426163	1000986	0.252
4427114	1000986	0.042
4427546	1000986	-0.202
4429158	1000986	-0.205
4429199	1000986	0.244
4429335	1000986	0.184
4429736	1000986	-0.226
4430826	1000986	-0.046
4430952	1000986	0.138
4431355	1000986	0.247
4432431	1000986	0.117
4432889	1000986	-0.322
4438545	1000986	-0.326
4441343	1000986	0.681
4442127	1000986	0.117
4443207	1000986	0.133
4443390	1000986	0.053
4444134	1000986	-0.371
4444760	1000986	-0.091
4445096	1000986	-0.072
444649	1000986	0.619
4447248	1000986	-0.08
4447605	1000986	0.148
4448211	1000986	0.3
4449608	1000986	-0.089
4449609	1000986	-0.136
4450260	1000986	0.025
4450360	1000986	-0.028
4451251	1000986	-0.158
4451743	1000986	0.093
4452050	1000986	0.029
4453535	1000986	0.235
4453743	1000986	-0.384
4454839	1000986	0.164
4456889	1000986	-0.01
4456894	1000986	-0.271
4457504	1000986	-0.092
4457554	1000986	-0.225
4458304	1000986	-0.042
4458306	1000986	0.305
4458373	1000986	0.019
4458503	1000986	-0.107
4458619	1000986	-0.089
4458959	1000986	0.351
4459560	1000986	0.319
4460914	1000986	0.072
4461208	1000986	-0.12
4462432	1000986	0.581
4462474	1000986	-0.196
4463045	1000986	-0.131
4463237	1000986	0.304
4463767	1000986	-0.282
4464026	1000986	-0.069
446403	1000986	0.132
4465803	1000986	0.2
4466006	1000986	-0.029
4466659	1000986	0.13
4467992	1000986	0.354
4468125	1000986	0.014
4468850	1000986	-0.177
4469417	1000986	-0.222
4469492	1000986	-0.031
4470078	1000986	0.1
4471189	1000986	-0.078
4472050	1000986	0.011
4472294	1000986	0.079
4473295	1000986	0.022
4473893	1000986	-0.115
4474083	1000986	-0.104
4474178	1000986	-0.124
4474736	1000986	0.019
4474951	1000986	0.113
4477254	1000986	-0.075
4477552	1000986	0.12
4477910	1000986	-0.142
4479288	1000986	-0.201
4480775	1000986	0.111
4482374	1000986	-0.059
4482598	1000986	0.066
4482839	1000986	0.071
4482889	1000986	0.157
4483015	1000986	0.179
449595	1000986	-0.109
455407	1000986	0.012
464797	1000986	0.386
465079	1000986	0.501
487725	1000986	0.131
48874	1000986	-0.255
495270	1000986	0.246
499109	1000986	0.223
503372	1000986	0.126
505670	1000986	0.13
51114	1000986	-0.102
511378	1000986	0.005
523025	1000986	0.354
526131	1000986	0.018
526682	1000986	0.105
529233	1000986	0.063
530206	1000986	-0.031
534922	1000986	-0.028
535353	1000986	-0.016
537894	1000986	-0.019
538093	1000986	-0.236
543491	1000986	-0.044
543675	1000986	-0.214
546567	1000986	0.042
548055	1000986	-0.132
551602	1000986	-0.132
551775	1000986	-0.006
553648	1000986	-0.129
571873	1000986	0.005
573135	1000986	0.096
580181	1000986	0.156
581286	1000986	0.26
584176	1000986	0.101
605399	1000986	-0.236
608293	1000986	-0.025
611110	1000986	-0.124
614651	1000986	-0.182
615514	1000986	0.131
61836	1000986	-0.394
621279	1000986	0.131
626166	1000986	0.279
627230	1000986	0.199
635303	1000986	-0.17
637931	1000986	0.036
64653	1000986	-0.139
650171	1000986	0.369
651004	1000986	-0.075
65427	1000986	-0.102
663573	1000986	0.042
671258	1000986	-0.207
677165	1000986	-0.271
688993	1000986	-0.019
698236	1000986	-0.165
699322	1000986	0.153
704267	1000986	0.021
706432	1000986	-0.332
710275	1000986	-0.123
711275	1000986	0.036
714461	1000986	0.077
715527	1000986	-0.37
719608	1000986	-0.373
722854	1000986	-0.168
724665	1000986	-0.061
73538	1000986	-0.32
736769	1000986	-0.383
73846	1000986	-0.08
740825	1000986	-0.222
74159	1000986	-0.098
747980	1000986	0.235
748051	1000986	-0.254
749837	1000986	0.249
751288	1000986	-0.023
755148	1000986	-0.043
760359	1000986	-0.054
777467	1000986	-0.198
780555	1000986	-0.189
781371	1000986	-0.15
787663	1000986	-0.013
788023	1000986	-0.288
799211	1000986	0.126
808245	1000986	-0.174
809192	1000986	0.151
809916	1000986	0.208
810425	1000986	-0.211
810959	1000986	-0.217
817926	1000986	0.035
818527	1000986	-0.142
821820	1000986	0.054
822624	1000986	-0.191
823916	1000986	0.274
823953	1000986	-0.128
827497	1000986	-0.124
831178	1000986	-0.187
833864	1000986	-0.234
835964	1000986	-0.17
839282	1000986	-0.032
848811	1000986	0.169
851704	1000986	-0.026
851938	1000986	0.065
852665	1000986	0.448
861595	1000986	0.516
870106	1000986	0.53
873972	1000986	-0.139
875451	1000986	-0.338
875735	1000986	-0.143
885496	1000986	-0.307
886735	1000986	-0.303
902903	1000986	0.413
905211	1000986	0.164
90701	1000986	-0.157
910933	1000986	-0.037
911016	1000986	0.019
911496	1000986	0.243
912997	1000986	0.473
922239	1000986	0.159
92262	1000986	0.135
92535	1000986	0.171
925397	1000986	0.429
92721	1000986	0.068
929901	1000986	0.04
933546	1000986	0.154
938794	1000986	-0.035
939309	1000986	-0.316
941632	1000986	-0.015
943989	1000986	0.319
94705	1000986	-0.142
952003	1000986	0.258
953084	1000986	0.009
954340	1000986	-0.021
956553	1000986	0.179
960131	1000986	0.233
963344	1000986	0.061
963763	1000986	-0.261
964220	1000986	0.316
971971	1000986	0.295
972343	1000986	-0.133
996434	1000986	0.292
New.CleanUp.ReferenceOTU122414	1000986	-0.133
New.CleanUp.ReferenceOTU123920	1000986	-0.056
New.CleanUp.ReferenceOTU129017	1000986	0.042
New.CleanUp.ReferenceOTU157152	1000986	0.375
New.CleanUp.ReferenceOTU18152	1000986	0.014
New.CleanUp.ReferenceOTU185171	1000986	-0.232
New.CleanUp.ReferenceOTU197887	1000986	0.229
New.CleanUp.ReferenceOTU213779	1000986	-0.181
New.CleanUp.ReferenceOTU214372	1000986	0.138
New.CleanUp.ReferenceOTU255320	1000986	0.269
New.CleanUp.ReferenceOTU293889	1000986	0.054
New.CleanUp.ReferenceOTU301092	1000986	0.082
New.CleanUp.ReferenceOTU340411	1000986	-0.239
New.CleanUp.ReferenceOTU358571	1000986	0.061
New.CleanUp.ReferenceOTU370678	1000986	-0.169
New.CleanUp.ReferenceOTU51395	1000986	-0.087
New.CleanUp.ReferenceOTU7674	1000986	-0.014
New.CleanUp.ReferenceOTU77173	1000986	-0.113
New.CleanUp.ReferenceOTU85387	1000986	0.372
New.CleanUp.ReferenceOTU89321	1000986	0.025
New.ReferenceOTU1057	1000986	-0.139
New.ReferenceOTU1074	1000986	0.009
New.ReferenceOTU1086	1000986	-0.003
New.ReferenceOTU1094	1000986	0.221
New.ReferenceOTU1119	1000986	-0.015
New.ReferenceOTU1191	1000986	-0.033
New.ReferenceOTU1204	1000986	-0.118
New.ReferenceOTU1213	1000986	0.03
New.ReferenceOTU122	1000986	0.121
New.ReferenceOTU1240	1000986	0.166
New.ReferenceOTU1260	1000986	0.168
New.ReferenceOTU1264	1000986	-0.001
New.ReferenceOTU1282	1000986	-0.161
New.ReferenceOTU1333	1000986	0.121
New.ReferenceOTU1350	1000986	-0.218
New.ReferenceOTU140	1000986	0.167
New.ReferenceOTU158	1000986	-0.149
New.ReferenceOTU162	1000986	-0.211
New.ReferenceOTU17	1000986	-0.173
New.ReferenceOTU177	1000986	0.353
New.ReferenceOTU217	1000986	0.075
New.ReferenceOTU222	1000986	0.225
New.ReferenceOTU23	1000986	0.292
New.ReferenceOTU24	1000986	0.162
New.ReferenceOTU26	1000986	0.44
New.ReferenceOTU29	1000986	0.473
New.ReferenceOTU310	1000986	-0.012
New.ReferenceOTU320	1000986	-0.269
New.ReferenceOTU349	1000986	-0.071
New.ReferenceOTU356	1000986	0.224
New.ReferenceOTU366	1000986	0.19
New.ReferenceOTU37	1000986	0.205
New.ReferenceOTU406	1000986	-0.131
New.ReferenceOTU423	1000986	0.344
New.ReferenceOTU475	1000986	-0.207
New.ReferenceOTU492	1000986	0.467
New.ReferenceOTU513	1000986	0.026
New.ReferenceOTU521	1000986	0.107
New.ReferenceOTU539	1000986	-0.196
New.ReferenceOTU584	1000986	0.003
New.ReferenceOTU593	1000986	0.325
New.ReferenceOTU622	1000986	0.091
New.ReferenceOTU652	1000986	0
New.ReferenceOTU653	1000986	0.063
New.ReferenceOTU674	1000986	-0.145
New.ReferenceOTU7	1000986	-0.076
New.ReferenceOTU705	1000986	0.303
New.ReferenceOTU71	1000986	0.149
New.ReferenceOTU716	1000986	0.143
New.ReferenceOTU721	1000986	-0.01
New.ReferenceOTU750	1000986	-0.245
New.ReferenceOTU78	1000986	0.104
New.ReferenceOTU789	1000986	0.162
New.ReferenceOTU8	1000986	0.65
New.ReferenceOTU805	1000986	0.053
New.ReferenceOTU816	1000986	0.442
New.ReferenceOTU833	1000986	0.207
New.ReferenceOTU836	1000986	0.206
New.ReferenceOTU838	1000986	0.132
New.ReferenceOTU850	1000986	-0.052
New.ReferenceOTU866	1000986	-0.206
New.ReferenceOTU873	1000986	0.11
New.ReferenceOTU875	1000986	-0.207
New.ReferenceOTU877	1000986	0.364
New.ReferenceOTU888	1000986	0.135
New.ReferenceOTU891	1000986	0.071
New.ReferenceOTU899	1000986	0.297
New.ReferenceOTU901	1000986	0.621
New.ReferenceOTU903	1000986	-0.1
New.ReferenceOTU917	1000986	-0.192
New.ReferenceOTU920	1000986	-0.028
New.ReferenceOTU948	1000986	-0.132
New.ReferenceOTU974	1000986	-0.293
New.ReferenceOTU991	1000986	0.188
1000986	100208	-0.083
1004326	100208	0.072
1005952	100208	-0.151
101293	100208	0.056
1015518	100208	0.007
1016369	100208	0.16
1022944	100208	-0.028
1027904	100208	0.215
1049188	100208	-0.113
1053191	100208	0.097
106019	100208	0.239
1061772	100208	-0.05
1062356	100208	-0.078
1063810	100208	0.039
1066410	100208	-0.207
1067574	100208	0.086
107501	100208	0.317
1076668	100208	0.06
1082539	100208	-0.094
1082607	100208	-0.167
1084157	100208	0.048
1084906	100208	-0.116
1086805	100208	-0.15
109263	100208	0.014
109591	100208	0.102
1096610	100208	0.082
109728	100208	0.132
1100972	100208	-0.005
1105948	100208	0.359
1108062	100208	0.058
1118870	100208	0.234
1122588	100208	0.222
1123167	100208	0.2
1123222	100208	-0.071
1126467	100208	0.092
1128226	100208	-0.044
1130616	100208	0.048
1131137	100208	-0.044
1133201	100208	0.112
1135861	100208	-0.12
1136762	100208	0.181
1138722	100208	-0.015
1139336	100208	-0.277
1140286	100208	-0.066
1140909	100208	0.035
1141382	100208	-0.022
1142029	100208	0.101
11427	100208	0.09
114587	100208	0.052
1146291	100208	0.151
12564	100208	0.005
128300	100208	-0.176
128390	100208	0.107
129798	100208	-0.143
13034	100208	-0.142
130710	100208	-0.068
13074	100208	0.028
131766	100208	0.04
13233	100208	-0.256
13332	100208	-0.205
13463	100208	0.342
137183	100208	0.031
137961	100208	0.309
141105	100208	-0.086
141145	100208	0.239
14157	100208	-0.029
149895	100208	0.365
150891	100208	-0.389
151176	100208	-0.006
151324	100208	-0.154
152004	100208	-0.002
152668	100208	-0.241
152720	100208	0.133
1582784	100208	0.169
159711	100208	0.102
161677	100208	0.38
163919	100208	-0.24
164471	100208	0.22
164830	100208	-0.26
1696853	100208	0.034
1705765	100208	0.354
1749079	100208	0.128
183182	100208	-0.001
1887414	100208	-0.118
190502	100208	0.114
190690	100208	-0.014
191359	100208	0.096
1925094	100208	0.114
1977617	100208	-0.01
2084904	100208	0.037
2101745	100208	0.046
213687	100208	0.094
215095	100208	0.398
223656	100208	0.001
2254348	100208	0.304
2254354	100208	0.285
231733	100208	-0.027
232696	100208	0.25
234802	100208	-0.074
241110	100208	0.216
243185	100208	0.381
245648	100208	-0.21
247442	100208	0.295
2480553	100208	-0.185
2510538	100208	0.015
254938	100208	-0.167
255732	100208	0.235
2647328	100208	0.099
2654263	100208	0.063
268812	100208	0.225
269907	100208	-0.143
272150	100208	-0.373
27227	100208	0.408
274754	100208	0.052
2751958	100208	0.089
276678	100208	-0.057
2792176	100208	-0.204
282360	100208	0.17
2896104	100208	-0.087
298862	100208	0.057
30062	100208	-0.056
304435	100208	-0.005
3055791	100208	-0.243
305668	100208	0.299
308848	100208	-0.413
3166216	100208	0.051
316924	100208	0.387
3202924	100208	-0.214
3229180	100208	0.205
328472	100208	0.189
344057	100208	0.189
3449122	100208	0.076
3453734	100208	0.197
3468225	100208	-0.024
3490230	100208	0.072
353576	100208	-0.046
355315	100208	0.245
355774	100208	0.138
357334	100208	0.137
361600	100208	0.084
3643491	100208	0.312
366545	100208	0.03
368849	100208	0.228
370368	100208	-0.374
3718254	100208	-0.101
3746876	100208	0.081
3778553	100208	-0.007
3841245	100208	0.253
384716	100208	0.124
3874043	100208	-0.104
3875675	100208	0.501
388951	100208	0.037
3941682	100208	-0.36
3944484	100208	0.258
396187	100208	0.056
3994882	100208	0.062
400253	100208	0.13
4028105	100208	0.199
4028110	100208	-0.309
403068	100208	-0.091
403701	100208	0.152
408706	100208	0.252
410048	100208	-0.047
4121939	100208	-0.24
4154872	100208	-0.088
4183282	100208	0.124
4212795	100208	0.142
4245392	100208	0.31
428705	100208	-0.048
4294457	100208	-0.08
4297119	100208	-0.247
4297222	100208	-0.108
4297698	100208	0.088
4299448	100208	-0.23
4299526	100208	0.03
4300206	100208	0.205
4302571	100208	-0.352
4303191	100208	0.01
4303249	100208	0.218
4303688	100208	0.009
4304901	100208	0.09
4307347	100208	-0.119
4307391	100208	-0.193
4308023	100208	0.155
4308970	100208	-0.138
4310398	100208	-0.165
4311939	100208	-0.053
4312143	100208	-0.067
4312974	100208	0.134
4316391	100208	0.001
4317477	100208	-0.265
4318671	100208	-0.029
4318672	100208	-0.191
4319020	100208	0.018
4321136	100208	0.037
4321170	100208	0.394
4321398	100208	-0.316
4321402	100208	-0.227
4321559	100208	-0.338
4322739	100208	-0.215
4323555	100208	-0.05
4324464	100208	-0.181
4324467	100208	-0.364
4325011	100208	-0.257
4327501	100208	0.363
4328084	100208	0.084
4328910	100208	-0.134
4333372	100208	0.105
4334049	100208	-0.325
4334479	100208	-0.324
4335578	100208	-0.075
4336070	100208	-0.062
4337010	100208	-0.097
4337383	100208	0
4337404	100208	0.234
4338512	100208	-0.224
4339358	100208	-0.31
4339720	100208	0.255
4340162	100208	-0.16
4341205	100208	-0.089
4342225	100208	-0.152
4344207	100208	0.082
4344371	100208	0.248
4344483	100208	0.244
4347078	100208	0.093
4347099	100208	-0.242
4347159	100208	0.289
4349934	100208	0.057
4350466	100208	-0.284
4352493	100208	-0.076
4352494	100208	-0.118
4354699	100208	0.149
4355314	100208	-0.116
4361528	100208	-0.052
4364652	100208	-0.065
4364838	100208	-0.427
4366487	100208	-0.197
4371191	100208	0.037
4373910	100208	-0.084
4374197	100208	-0.006
4374638	100208	-0.186
4375080	100208	-0.251
4375268	100208	-0.15
4375764	100208	0.048
4376318	100208	0.018
4380475	100208	-0.38
4383918	100208	-0.155
4384936	100208	-0.226
4385138	100208	-0.296
4387092	100208	-0.048
4389529	100208	0.033
4389633	100208	-0.029
4390723	100208	-0.013
4391542	100208	-0.066
4391560	100208	-0.069
4392350	100208	-0.261
4393057	100208	-0.258
4393962	100208	-0.238
4394926	100208	0.366
4395175	100208	0.043
4396025	100208	0.123
4396235	100208	-0.221
4396717	100208	0.187
4397098	100208	-0.095
439908	100208	0.036
4400260	100208	-0.253
4400476	100208	-0.133
4401186	100208	-0.309
4401957	100208	-0.039
4404577	100208	-0.365
4404731	100208	0.226
4405685	100208	0.096
4405869	100208	-0.268
4407433	100208	-0.259
4408129	100208	0.42
4409962	100208	0.096
4411489	100208	-0.193
4414311	100208	0.213
4415571	100208	-0.126
4415943	100208	0.107
4416763	100208	-0.089
4417996	100208	-0.149
4418165	100208	0.32
4419634	100208	-0.216
4422405	100208	-0.006
4422794	100208	0.223
4423410	100208	0.305
4423790	100208	-0.073
4424907	100208	-0.025
4425214	100208	0.049
4425358	100208	0.01
4425394	100208	0.121
4425566	100208	-0.142
4425629	100208	0.052
4426163	100208	-0.42
4427114	100208	0.339
4427546	100208	0.11
4429158	100208	0.185
4429199	100208	-0.139
4429335	100208	-0.055
4429736	100208	-0.016
4430826	100208	0.02
4430952	100208	-0.175
4431355	100208	-0.182
4432431	100208	-0.436
4432889	100208	0.1
4438545	100208	-0.118
4441343	100208	-0.058
4442127	100208	-0.279
4443207	100208	-0.079
4443390	100208	-0.122
4444134	100208	0.091
4444760	100208	-0.009
4445096	100208	0.499
444649	100208	0.006
4447248	100208	-0.087
4447605	100208	-0.074
4448211	100208	-0.153
4449608	100208	0.266
4449609	100208	0.147
4450260	100208	-0.118
4450360	100208	0.4
4451251	100208	-0.005
4451743	100208	0.307
4452050	100208	0.402
4453535	100208	-0.284
4453743	100208	0.323
4454839	100208	0.356
4456889	100208	0.153
4456894	100208	-0.026
4457504	100208	0.069
4457554	100208	-0.05
4458304	100208	-0.051
4458306	100208	0.023
4458373	100208	-0.02
4458503	100208	-0.202
4458619	100208	0.113
4458959	100208	-0.051
4459560	100208	-0.1
4460914	100208	-0.208
4461208	100208	0.234
4462432	100208	-0.01
4462474	100208	0.179
4463045	100208	0.123
4463237	100208	-0.066
4463767	100208	-0.036
4464026	100208	0.003
446403	100208	-0.162
4465803	100208	-0.153
4466006	100208	0.199
4466659	100208	-0.24
4467992	100208	-0.084
4468125	100208	-0.059
4468850	100208	0.092
4469417	100208	0.168
4469492	100208	-0.002
4470078	100208	-0.393
4471189	100208	-0.29
4472050	100208	-0.244
4472294	100208	-0.002
4473295	100208	-0.194
4473893	100208	0.488
4474083	100208	-0.042
4474178	100208	0.136
4474736	100208	-0.02
4474951	100208	-0.232
4477254	100208	0.216
4477552	100208	0.035
4477910	100208	-0.273
4479288	100208	-0.13
4480775	100208	0.023
4482374	100208	-0.088
4482598	100208	0.241
4482839	100208	0.125
4482889	100208	-0.081
4483015	100208	-0.112
449595	100208	0.057
455407	100208	-0.151
464797	100208	-0.143
465079	100208	-0.205
487725	100208	0.308
48874	100208	0.003
495270	100208	-0.005
499109	100208	-0.273
503372	100208	-0.006
505670	100208	-0.143
51114	100208	0.052
511378	100208	0.016
523025	100208	-0.259
526131	100208	-0.283
526682	100208	0.069
529233	100208	-0.094
530206	100208	-0.238
534922	100208	-0.155
535353	100208	-0.201
537894	100208	-0.225
538093	100208	-0.163
543491	100208	-0.079
543675	100208	-0.046
546567	100208	-0.091
548055	100208	0.107
551602	100208	0.022
551775	100208	0.015
553648	100208	0.182
571873	100208	0.15
573135	100208	-0.369
580181	100208	0.065
581286	100208	0.001
584176	100208	0.169
605399	100208	-0.153
608293	100208	0.018
611110	100208	-0.166
614651	100208	-0.136
615514	100208	0.079
61836	100208	0.103
621279	100208	0.147
626166	100208	0.196
627230	100208	-0.213
635303	100208	-0.167
637931	100208	-0.05
64653	100208	-0.193
650171	100208	-0.131
651004	100208	-0.077
65427	100208	0.056
663573	100208	-0.059
671258	100208	0.352
677165	100208	0.07
688993	100208	-0.145
698236	100208	-0.048
699322	100208	-0.134
704267	100208	0.201
706432	100208	0.223
710275	100208	0.101
711275	100208	-0.071
714461	100208	0.086
715527	100208	0.133
719608	100208	-0.156
722854	100208	-0.339
724665	100208	0.145
73538	100208	0.258
736769	100208	0.282
73846	100208	-0.016
740825	100208	0.273
74159	100208	-0.007
747980	100208	-0.336
748051	100208	0.035
749837	100208	0.094
751288	100208	0.011
755148	100208	-0.048
760359	100208	-0.085
777467	100208	0.361
780555	100208	0.069
781371	100208	0.154
787663	100208	0.098
788023	100208	0.21
799211	100208	-0.302
808245	100208	0.117
809192	100208	-0.002
809916	100208	0.119
810425	100208	0.098
810959	100208	0.055
817926	100208	0.057
818527	100208	0.069
821820	100208	-0.31
822624	100208	-0.38
823916	100208	0.057
823953	100208	-0.065
827497	100208	-0.276
831178	100208	-0.067
833864	100208	0.271
835964	100208	-0.207
839282	100208	0.046
848811	100208	0.095
851704	100208	0.029
851938	100208	-0.013
852665	100208	-0.081
861595	100208	-0.015
870106	100208	-0.128
873972	100208	0.065
875451	100208	0.268
875735	100208	0.165
885496	100208	0.031
886735	100208	0.036
902903	100208	0
905211	100208	0.136
90701	100208	-0.197
910933	100208	-0.112
911016	100208	-0.227
911496	100208	-0.287
912997	100208	0.017
922239	100208	-0.325
92262	100208	-0.025
92535	100208	0.019
925397	100208	0.018
92721	100208	-0.156
929901	100208	0.143
933546	100208	-0.181
938794	100208	0.103
939309	100208	0.086
941632	100208	0.253
943989	100208	-0.024
94705	100208	0.112
952003	100208	-0.252
953084	100208	-0.06
954340	100208	-0.079
956553	100208	0.025
960131	100208	-0.005
963344	100208	0.224
963763	100208	-0.208
964220	100208	-0.304
971971	100208	0.05
972343	100208	-0.051
996434	100208	-0.129
New.CleanUp.ReferenceOTU122414	100208	-0.022
New.CleanUp.ReferenceOTU123920	100208	-0.052
New.CleanUp.ReferenceOTU129017	100208	-0.136
New.CleanUp.ReferenceOTU157152	100208	-0.09
New.CleanUp.ReferenceOTU18152	100208	-0.058
New.CleanUp.ReferenceOTU185171	100208	0.121
New.CleanUp.ReferenceOTU197887	100208	-0.064
New.CleanUp.ReferenceOTU213779	100208	-0.138
New.CleanUp.ReferenceOTU214372	100208	0.085
New.CleanUp.ReferenceOTU255320	100208	-0.158
New.CleanUp.ReferenceOTU293889	100208	0.092
New.CleanUp.ReferenceOTU301092	100208	-0.026
New.CleanUp.ReferenceOTU340411	100208	-0.214
New.CleanUp.ReferenceOTU358571	100208	0.212
New.CleanUp.ReferenceOTU370678	100208	0.174
New.CleanUp.ReferenceOTU51395	100208	0.091
New.CleanUp.ReferenceOTU7674	100208	-0.003
New.CleanUp.ReferenceOTU77173	100208	-0.105
New.CleanUp.ReferenceOTU85387	100208	-0.034
New.CleanUp.ReferenceOTU89321	100208	-0.068
New.ReferenceOTU1057	100208	-0.092
New.ReferenceOTU1074	100208	0.067
New.ReferenceOTU1086	100208	-0.083
New.ReferenceOTU1094	100208	0.131
New.ReferenceOTU1119	100208	0.185
New.ReferenceOTU1191	100208	-0.041
New.ReferenceOTU1204	100208	-0.079
New.ReferenceOTU1213	100208	0.011
New.ReferenceOTU122	100208	0.288
New.ReferenceOTU1240	100208	0.192
New.ReferenceOTU1260	100208	0.026
New.ReferenceOTU1264	100208	0.032
New.ReferenceOTU1282	100208	0.233
New.ReferenceOTU1333	100208	-0.22
New.ReferenceOTU1350	100208	0.222
New.ReferenceOTU140	100208	-0.018
New.ReferenceOTU158	100208	-0.083
New.ReferenceOTU162	100208	-0.076
New.ReferenceOTU17	100208	0.084
New.ReferenceOTU177	100208	0.107
New.ReferenceOTU217	100208	0.186
New.ReferenceOTU222	100208	-0.169
New.ReferenceOTU23	100208	0.032
New.ReferenceOTU24	100208	0.015
New.ReferenceOTU26	100208	-0.062
New.ReferenceOTU29	100208	-0.103
New.ReferenceOTU310	100208	0.207
New.ReferenceOTU320	100208	-0.141
New.ReferenceOTU349	100208	0.221
New.ReferenceOTU356	100208	0.036
New.ReferenceOTU366	100208	0.063
New.ReferenceOTU37	100208	0.018
New.ReferenceOTU406	100208	0.018
New.ReferenceOTU423	100208	-0.031
New.ReferenceOTU475	100208	0.035
New.ReferenceOTU492	100208	-0.111
New.ReferenceOTU513	100208	0.301
New.ReferenceOTU521	100208	-0.168
New.ReferenceOTU539	100208	-0.017
New.ReferenceOTU584	100208	0.039
New.ReferenceOTU593	100208	0.11
New.ReferenceOTU622	100208	-0.083
New.ReferenceOTU652	100208	-0.221
New.ReferenceOTU653	100208	-0.044
New.ReferenceOTU674	100208	0.108
New.ReferenceOTU7	100208	-0.018
New.ReferenceOTU705	100208	-0.001
New.ReferenceOTU71	100208	-0.025
New.ReferenceOTU716	100208	0.084
New.ReferenceOTU721	100208	0.087
New.ReferenceOTU750	100208	-0.194
New.ReferenceOTU78	100208	0.029
New.ReferenceOTU789	100208	-0.148
New.ReferenceOTU8	100208	-0.136
New.ReferenceOTU805	100208	-0.169
New.ReferenceOTU816	100208	0.073
New.ReferenceOTU833	100208	0.18
New.ReferenceOTU836	100208	-0.171
New.ReferenceOTU838	100208	0.138
New.ReferenceOTU850	100208	-0.162
New.ReferenceOTU866	100208	0.088
New.ReferenceOTU873	100208	-0.094
New.ReferenceOTU875	100208	0.043
New.ReferenceOTU877	100208	-0.194
New.ReferenceOTU888	100208	-0.199
New.ReferenceOTU891	100208	0.113
New.ReferenceOTU899	100208	-0.135
New.ReferenceOTU901	100208	-0.06
New.ReferenceOTU903	100208	-0.212
New.ReferenceOTU917	100208	0.016
New.ReferenceOTU920	100208	-0.044
New.ReferenceOTU948	100208	0.069
New.ReferenceOTU974	100208	0.079
New.ReferenceOTU991	100208	0.075
1000986	1004326	0.355
100208	1004326	0.072
1005952	1004326	-0.044
101293	1004326	0.216
1015518	1004326	-0.019
1016369	1004326	-0.161
1022944	1004326	-0.179
1027904	1004326	-0.214
1049188	1004326	-0.44
1053191	1004326	0.112
106019	1004326	0.138
1061772	1004326	-0.011
1062356	1004326	0.322
1063810	1004326	0.215
1066410	1004326	0.096
1067574	1004326	0.345
107501	1004326	0.225
1076668	1004326	-0.143
1082539	1004326	-0.263
1082607	1004326	0.116
1084157	1004326	0.078
1084906	1004326	0.125
1086805	1004326	0.054
109263	1004326	0.201
109591	1004326	0.248
1096610	1004326	-0.052
109728	1004326	0.136
1100972	1004326	-0.063
1105948	1004326	-0.014
1108062	1004326	0.048
1118870	1004326	-0.139
1122588	1004326	0.02
1123167	1004326	0.039
1123222	1004326	0.015
1126467	1004326	-0.224
1128226	1004326	-0.368
1130616	1004326	-0.068
1131137	1004326	0.194
1133201	1004326	0.035
1135861	1004326	-0.113
1136762	1004326	-0.027
1138722	1004326	0.132
1139336	1004326	0.176
1140286	1004326	0.349
1140909	1004326	0.297
1141382	1004326	0.132
1142029	1004326	0.094
11427	1004326	0.101
114587	1004326	-0.125
1146291	1004326	-0.193
12564	1004326	-0.043
128300	1004326	0.11
128390	1004326	0.302
129798	1004326	-0.226
13034	1004326	0.042
130710	1004326	-0.082
13074	1004326	-0.141
131766	1004326	0.077
13233	1004326	0.23
13332	1004326	-0.005
13463	1004326	-0.089
137183	1004326	0.239
137961	1004326	-0.116
141105	1004326	-0.124
141145	1004326	0.094
14157	1004326	0.021
149895	1004326	0.147
150891	1004326	0.162
151176	1004326	-0.167
151324	1004326	0.163
152004	1004326	-0.148
152668	1004326	0.021
152720	1004326	0.041
1582784	1004326	0.112
159711	1004326	-0.232
161677	1004326	0.075
163919	1004326	-0.092
164471	1004326	-0.074
164830	1004326	-0.193
1696853	1004326	0.288
1705765	1004326	-0.021
1749079	1004326	-0.135
183182	1004326	0.085
1887414	1004326	-0.169
190502	1004326	0.346
190690	1004326	-0.154
191359	1004326	-0.196
1925094	1004326	0.133
1977617	1004326	-0.026
2084904	1004326	0.172
2101745	1004326	-0.09
213687	1004326	-0.077
215095	1004326	0.15
223656	1004326	0.087
2254348	1004326	0.094
2254354	1004326	0.059
231733	1004326	-0.231
232696	1004326	0.051
234802	1004326	0.01
241110	1004326	0.131
243185	1004326	0.036
245648	1004326	-0.127
247442	1004326	-0.001
2480553	1004326	-0.154
2510538	1004326	-0.006
254938	1004326	0.04
255732	1004326	0.156
2647328	1004326	-0.164
2654263	1004326	-0.22
268812	1004326	0.311
269907	1004326	-0.172
272150	1004326	-0.025
27227	1004326	-0.267
274754	1004326	-0.235
2751958	1004326	0.042
276678	1004326	-0.2
2792176	1004326	-0.069
282360	1004326	0.197
2896104	1004326	0.043
298862	1004326	0.195
30062	1004326	0.077
304435	1004326	-0.037
3055791	1004326	0.085
305668	1004326	-0.069
308848	1004326	-0.332
3166216	1004326	0.168
316924	1004326	-0.24
3202924	1004326	0.221
3229180	1004326	-0.118
328472	1004326	-0.197
344057	1004326	-0.218
3449122	1004326	0.237
3453734	1004326	-0.211
3468225	1004326	-0.299
3490230	1004326	0.01
353576	1004326	0.126
355315	1004326	0.064
355774	1004326	0.04
357334	1004326	0.017
361600	1004326	0.006
3643491	1004326	-0.18
366545	1004326	-0.011
368849	1004326	0.029
370368	1004326	-0.158
3718254	1004326	-0.06
3746876	1004326	-0.061
3778553	1004326	0.247
3841245	1004326	-0.119
384716	1004326	0.318
3874043	1004326	0.449
3875675	1004326	-0.006
388951	1004326	-0.182
3941682	1004326	-0.254
3944484	1004326	0.231
396187	1004326	0.222
3994882	1004326	-0.189
400253	1004326	0.113
4028105	1004326	0.034
4028110	1004326	-0.213
403068	1004326	0.292
403701	1004326	-0.142
408706	1004326	0.159
410048	1004326	-0.102
4121939	1004326	0.37
4154872	1004326	-0.202
4183282	1004326	0.114
4212795	1004326	-0.067
4245392	1004326	0.207
428705	1004326	-0.138
4294457	1004326	0.252
4297119	1004326	-0.144
4297222	1004326	0.162
4297698	1004326	-0.061
4299448	1004326	-0.29
4299526	1004326	0.399
4300206	1004326	-0.417
4302571	1004326	-0.256
4303191	1004326	0.203
4303249	1004326	0.174
4303688	1004326	0.067
4304901	1004326	0.191
4307347	1004326	-0.07
4307391	1004326	-0.001
4308023	1004326	-0.094
4308970	1004326	0.047
4310398	1004326	-0.157
4311939	1004326	0.365
4312143	1004326	0.148
4312974	1004326	-0.288
4316391	1004326	-0.027
4317477	1004326	-0.049
4318671	1004326	0.064
4318672	1004326	-0.059
4319020	1004326	0.318
4321136	1004326	0.324
4321170	1004326	-0.013
4321398	1004326	-0.109
4321402	1004326	-0.034
4321559	1004326	-0.295
4322739	1004326	-0.052
4323555	1004326	-0.215
4324464	1004326	-0.136
4324467	1004326	-0.249
4325011	1004326	0.076
4327501	1004326	0.161
4328084	1004326	0.08
4328910	1004326	0.213
4333372	1004326	-0.179
4334049	1004326	-0.514
4334479	1004326	0.013
4335578	1004326	-0.089
4336070	1004326	0.009
4337010	1004326	0.067
4337383	1004326	-0.125
4337404	1004326	-0.204
4338512	1004326	-0.196
4339358	1004326	-0.249
4339720	1004326	0.169
4340162	1004326	0.058
4341205	1004326	-0.14
4342225	1004326	-0.121
4344207	1004326	-0.162
4344371	1004326	-0.007
4344483	1004326	0.265
4347078	1004326	-0.402
4347099	1004326	-0.352
4347159	1004326	-0.154
4349934	1004326	0.094
4350466	1004326	-0.098
4352493	1004326	-0.116
4352494	1004326	0.075
4354699	1004326	0.041
4355314	1004326	-0.245
4361528	1004326	0.078
4364652	1004326	-0.156
4364838	1004326	-0.099
4366487	1004326	-0.151
4371191	1004326	-0.033
4373910	1004326	-0.084
4374197	1004326	0.011
4374638	1004326	0
4375080	1004326	-0.247
4375268	1004326	-0.291
4375764	1004326	0.062
4376318	1004326	0.298
4380475	1004326	-0.123
4383918	1004326	0.093
4384936	1004326	0.017
4385138	1004326	-0.111
4387092	1004326	-0.112
4389529	1004326	-0.303
4389633	1004326	-0.124
4390723	1004326	-0.149
4391542	1004326	-0.313
4391560	1004326	0.239
4392350	1004326	-0.319
4393057	1004326	-0.471
4393962	1004326	-0.242
4394926	1004326	-0.125
4395175	1004326	0.135
4396025	1004326	0.061
4396235	1004326	-0.005
4396717	1004326	-0.111
4397098	1004326	0.201
439908	1004326	0.215
4400260	1004326	-0.049
4400476	1004326	-0.009
4401186	1004326	-0.212
4401957	1004326	0.178
4404577	1004326	-0.324
4404731	1004326	-0.122
4405685	1004326	-0.024
4405869	1004326	-0.197
4407433	1004326	-0.202
4408129	1004326	-0.17
4409962	1004326	0.353
4411489	1004326	-0.049
4414311	1004326	0.108
4415571	1004326	0.477
4415943	1004326	-0.069
4416763	1004326	-0.058
4417996	1004326	-0.153
4418165	1004326	0.278
4419634	1004326	-0.183
4422405	1004326	-0.138
4422794	1004326	-0.145
4423410	1004326	0.336
4423790	1004326	-0.158
4424907	1004326	-0.034
4425214	1004326	0.401
4425358	1004326	0.443
4425394	1004326	-0.22
4425566	1004326	-0.04
4425629	1004326	-0.117
4426163	1004326	0.052
4427114	1004326	-0.017
4427546	1004326	-0.077
4429158	1004326	0.117
4429199	1004326	-0.087
4429335	1004326	-0.391
4429736	1004326	-0.224
4430826	1004326	0.027
4430952	1004326	-0.087
4431355	1004326	-0.249
4432431	1004326	-0.186
4432889	1004326	0.07
4438545	1004326	-0.303
4441343	1004326	0.442
4442127	1004326	-0.067
4443207	1004326	-0.129
4443390	1004326	-0.149
4444134	1004326	0.004
4444760	1004326	-0.388
4445096	1004326	-0.106
444649	1004326	0.246
4447248	1004326	-0.016
4447605	1004326	0.077
4448211	1004326	0.212
4449608	1004326	0.326
4449609	1004326	-0.343
4450260	1004326	-0.244
4450360	1004326	0.247
4451251	1004326	-0.06
4451743	1004326	0.195
4452050	1004326	0.159
4453535	1004326	-0.195
4453743	1004326	0.246
4454839	1004326	0.215
4456889	1004326	0.022
4456894	1004326	-0.531
4457504	1004326	-0.259
4457554	1004326	0.133
4458304	1004326	0.059
4458306	1004326	0.176
4458373	1004326	0.077
4458503	1004326	0.286
4458619	1004326	-0.01
4458959	1004326	0.216
4459560	1004326	-0.005
4460914	1004326	-0.176
4461208	1004326	-0.178
4462432	1004326	0.302
4462474	1004326	-0.078
4463045	1004326	-0.148
4463237	1004326	0.051
4463767	1004326	0.081
4464026	1004326	-0.189
446403	1004326	0.199
4465803	1004326	-0.297
4466006	1004326	0.225
4466659	1004326	0
4467992	1004326	0.069
4468125	1004326	0.219
4468850	1004326	0.06
4469417	1004326	-0.067
4469492	1004326	0.087
4470078	1004326	-0.115
4471189	1004326	-0.132
4472050	1004326	-0.195
4472294	1004326	-0.196
4473295	1004326	-0.348
4473893	1004326	0.199
4474083	1004326	-0.06
4474178	1004326	-0.16
4474736	1004326	0.036
4474951	1004326	0.178
4477254	1004326	-0.047
4477552	1004326	-0.057
4477910	1004326	-0.352
4479288	1004326	0.113
4480775	1004326	-0.158
4482374	1004326	0.021
4482598	1004326	-0.143
4482839	1004326	0.137
4482889	1004326	0.206
4483015	1004326	-0.36
449595	1004326	0.113
455407	1004326	-0.135
464797	1004326	0.309
465079	1004326	0.187
487725	1004326	0.112
48874	1004326	-0.257
495270	1004326	0.092
499109	1004326	-0.118
503372	1004326	-0.028
505670	1004326	-0.366
51114	1004326	0.15
511378	1004326	0.141
523025	1004326	0.018
526131	1004326	-0.24
526682	1004326	0.223
529233	1004326	-0.074
530206	1004326	-0.129
534922	1004326	-0.137
535353	1004326	-0.145
537894	1004326	-0.213
538093	1004326	-0.261
543491	1004326	0.2
543675	1004326	-0.526
546567	1004326	0.137
548055	1004326	-0.221
551602	1004326	-0.135
551775	1004326	-0.057
553648	1004326	0.059
571873	1004326	-0.197
573135	1004326	-0.053
580181	1004326	-0.012
581286	1004326	0.017
584176	1004326	-0.052
605399	1004326	0.011
608293	1004326	0.021
611110	1004326	-0.15
614651	1004326	0.112
615514	1004326	0.081
61836	1004326	0.062
621279	1004326	0.096
626166	1004326	-0.041
627230	1004326	-0.021
635303	1004326	-0.215
637931	1004326	0.002
64653	1004326	-0.033
650171	1004326	0.215
651004	1004326	-0.009
65427	1004326	-0.227
663573	1004326	0.041
671258	1004326	0.104
677165	1004326	-0.173
688993	1004326	0.066
698236	1004326	-0.33
699322	1004326	0.117
704267	1004326	0.108
706432	1004326	-0.302
710275	1004326	0.107
711275	1004326	-0.068
714461	1004326	0.101
715527	1004326	0.07
719608	1004326	-0.016
722854	1004326	-0.18
724665	1004326	0.04
73538	1004326	-0.318
736769	1004326	-0.055
73846	1004326	0.403
740825	1004326	-0.11
74159	1004326	-0.034
747980	1004326	-0.267
748051	1004326	0.203
749837	1004326	0.124
751288	1004326	0.24
755148	1004326	-0.233
760359	1004326	-0.226
777467	1004326	0.155
780555	1004326	0
781371	1004326	-0.438
787663	1004326	-0.099
788023	1004326	0.233
799211	1004326	-0.475
808245	1004326	0.054
809192	1004326	-0.301
809916	1004326	0.07
810425	1004326	-0.143
810959	1004326	-0.042
817926	1004326	0.022
818527	1004326	-0.044
821820	1004326	-0.138
822624	1004326	-0.279
823916	1004326	0.205
823953	1004326	0.067
827497	1004326	0.08
831178	1004326	0.091
833864	1004326	0.303
835964	1004326	-0.457
839282	1004326	-0.02
848811	1004326	0.069
851704	1004326	-0.137
851938	1004326	-0.109
852665	1004326	0.488
861595	1004326	0.416
870106	1004326	0.321
873972	1004326	0.051
875451	1004326	0.336
875735	1004326	-0.067
885496	1004326	0.049
886735	1004326	-0.382
902903	1004326	0.192
905211	1004326	0.179
90701	1004326	0.165
910933	1004326	0.155
911016	1004326	0.135
911496	1004326	-0.092
912997	1004326	0.388
922239	1004326	-0.114
92262	1004326	0.169
92535	1004326	-0.193
925397	1004326	0.479
92721	1004326	-0.084
929901	1004326	-0.297
933546	1004326	-0.244
938794	1004326	-0.304
939309	1004326	0.192
941632	1004326	0.183
943989	1004326	0.171
94705	1004326	-0.408
952003	1004326	0.324
953084	1004326	0.302
954340	1004326	-0.154
956553	1004326	0.122
960131	1004326	0.355
963344	1004326	0.177
963763	1004326	0.041
964220	1004326	-0.087
971971	1004326	0.275
972343	1004326	0.052
996434	1004326	0.079
New.CleanUp.ReferenceOTU122414	1004326	-0.203
New.CleanUp.ReferenceOTU123920	1004326	0.086
New.CleanUp.ReferenceOTU129017	1004326	-0.268
New.CleanUp.ReferenceOTU157152	1004326	0.204
New.CleanUp.ReferenceOTU18152	1004326	-0.144
New.CleanUp.ReferenceOTU185171	1004326	0.047
New.CleanUp.ReferenceOTU197887	1004326	0.173
New.CleanUp.ReferenceOTU213779	1004326	-0.033
New.CleanUp.ReferenceOTU214372	1004326	0.038
New.CleanUp.ReferenceOTU255320	1004326	-0.03
New.CleanUp.ReferenceOTU293889	1004326	-0.149
New.CleanUp.ReferenceOTU301092	1004326	0.142
New.CleanUp.ReferenceOTU340411	1004326	-0.135
New.CleanUp.ReferenceOTU358571	1004326	0.379
New.CleanUp.ReferenceOTU370678	1004326	0.013
New.CleanUp.ReferenceOTU51395	1004326	-0.064
New.CleanUp.ReferenceOTU7674	1004326	0.092
New.CleanUp.ReferenceOTU77173	1004326	0.114
New.CleanUp.ReferenceOTU85387	1004326	0.195
New.CleanUp.ReferenceOTU89321	1004326	-0.18
New.ReferenceOTU1057	1004326	0.015
New.ReferenceOTU1074	1004326	0.189
New.ReferenceOTU1086	1004326	-0.137
New.ReferenceOTU1094	1004326	0.043
New.ReferenceOTU1119	1004326	-0.264
New.ReferenceOTU1191	1004326	0.088
New.ReferenceOTU1204	1004326	-0.143
New.ReferenceOTU1213	1004326	0.019
New.ReferenceOTU122	1004326	0.301
New.ReferenceOTU1240	1004326	0.337
New.ReferenceOTU1260	1004326	0.153
New.ReferenceOTU1264	1004326	-0.238
New.ReferenceOTU1282	1004326	0.201
New.ReferenceOTU1333	1004326	-0.084
New.ReferenceOTU1350	1004326	-0.026
New.ReferenceOTU140	1004326	0.401
New.ReferenceOTU158	1004326	-0.126
New.ReferenceOTU162	1004326	0.108
New.ReferenceOTU17	1004326	-0.156
New.ReferenceOTU177	1004326	0.266
New.ReferenceOTU217	1004326	0.23
New.ReferenceOTU222	1004326	0.132
New.ReferenceOTU23	1004326	-0.068
New.ReferenceOTU24	1004326	0.284
New.ReferenceOTU26	1004326	0.227
New.ReferenceOTU29	1004326	0.263
New.ReferenceOTU310	1004326	0.09
New.ReferenceOTU320	1004326	-0.139
New.ReferenceOTU349	1004326	0.03
New.ReferenceOTU356	1004326	0.167
New.ReferenceOTU366	1004326	0.164
New.ReferenceOTU37	1004326	0.062
New.ReferenceOTU406	1004326	-0.065
New.ReferenceOTU423	1004326	0.002
New.ReferenceOTU475	1004326	0.102
New.ReferenceOTU492	1004326	0.457
New.ReferenceOTU513	1004326	0.398
New.ReferenceOTU521	1004326	0.234
New.ReferenceOTU539	1004326	0.068
New.ReferenceOTU584	1004326	0.069
New.ReferenceOTU593	1004326	-0.01
New.ReferenceOTU622	1004326	0.017
New.ReferenceOTU652	1004326	-0.053
New.ReferenceOTU653	1004326	-0.114
New.ReferenceOTU674	1004326	0.103
New.ReferenceOTU7	1004326	0.09
New.ReferenceOTU705	1004326	0.222
New.ReferenceOTU71	1004326	0.226
New.ReferenceOTU716	1004326	-0.169
New.ReferenceOTU721	1004326	0.099
New.ReferenceOTU750	1004326	-0.161
New.ReferenceOTU78	1004326	0.348
New.ReferenceOTU789	1004326	0.302
New.ReferenceOTU8	1004326	0.211
New.ReferenceOTU805	1004326	0.127
New.ReferenceOTU816	1004326	0.482
New.ReferenceOTU833	1004326	0.141
New.ReferenceOTU836	1004326	0.343
New.ReferenceOTU838	1004326	0.151
New.ReferenceOTU850	1004326	-0.09
New.ReferenceOTU866	1004326	0.098
New.ReferenceOTU873	1004326	-0.144
New.ReferenceOTU875	1004326	0.074
New.ReferenceOTU877	1004326	0.101
New.ReferenceOTU888	1004326	-0.149
New.ReferenceOTU891	1004326	0.275
New.ReferenceOTU899	1004326	-0.159
New.ReferenceOTU901	1004326	0.383
New.ReferenceOTU903	1004326	-0.084
New.ReferenceOTU917	1004326	-0.202
New.ReferenceOTU920	1004326	0.258
New.ReferenceOTU948	1004326	-0.155
New.ReferenceOTU974	1004326	-0.163
New.ReferenceOTU991	1004326	0.052
1000986	1005952	0.029
100208	1005952	-0.151
1004326	1005952	-0.044
101293	1005952	-0.146
1015518	1005952	-0.15
1016369	1005952	-0.187
1022944	1005952	-0.112
1027904	1005952	-0.092
1049188	1005952	-0.1
1053191	1005952	0.048
106019	1005952	-0.147
1061772	1005952	0.188
1062356	1005952	-0.063
1063810	1005952	-0.116
1066410	1005952	0.25
1067574	1005952	-0.191
107501	1005952	-0.275
1076668	1005952	0.011
1082539	1005952	0.192
1082607	1005952	0.125
1084157	1005952	-0.36
1084906	1005952	0.383
1086805	1005952	0.175
109263	1005952	-0.132
109591	1005952	-0.184
1096610	1005952	0.035
109728	1005952	-0.119
1100972	1005952	0.046
1105948	1005952	-0.16
1108062	1005952	0.11
1118870	1005952	-0.16
1122588	1005952	-0.195
1123167	1005952	0.068
1123222	1005952	-0.261
1126467	1005952	-0.089
1128226	1005952	0.028
1130616	1005952	-0.223
1131137	1005952	-0.052
1133201	1005952	-0.213
1135861	1005952	-0.124
1136762	1005952	-0.158
1138722	1005952	-0.021
1139336	1005952	-0.004
1140286	1005952	-0.161
1140909	1005952	-0.122
1141382	1005952	-0.068
1142029	1005952	-0.183
11427	1005952	-0.104
114587	1005952	-0.187
1146291	1005952	-0.06
12564	1005952	-0.039
128300	1005952	0.242
128390	1005952	0.032
129798	1005952	0.094
13034	1005952	0.245
130710	1005952	-0.319
13074	1005952	-0.06
131766	1005952	-0.098
13233	1005952	0.114
13332	1005952	-0.16
13463	1005952	-0.117
137183	1005952	-0.03
137961	1005952	-0.141
141105	1005952	-0.032
141145	1005952	-0.303
14157	1005952	0.31
149895	1005952	-0.101
150891	1005952	0.212
151176	1005952	0.114
151324	1005952	-0.096
152004	1005952	0.27
152668	1005952	-0.02
152720	1005952	-0.136
1582784	1005952	-0.288
159711	1005952	0.025
161677	1005952	-0.133
163919	1005952	-0.115
164471	1005952	-0.252
164830	1005952	0.056
1696853	1005952	0.257
1705765	1005952	-0.128
1749079	1005952	-0.172
183182	1005952	-0.197
1887414	1005952	0.083
190502	1005952	-0.017
190690	1005952	-0.189
191359	1005952	0.108
1925094	1005952	-0.043
1977617	1005952	-0.033
2084904	1005952	-0.279
2101745	1005952	0.085
213687	1005952	-0.334
215095	1005952	-0.218
223656	1005952	-0.145
2254348	1005952	0.033
2254354	1005952	-0.224
231733	1005952	-0.185
232696	1005952	-0.122
234802	1005952	-0.108
241110	1005952	-0.166
243185	1005952	0.142
245648	1005952	-0.1
247442	1005952	-0.003
2480553	1005952	0.375
2510538	1005952	-0.033
254938	1005952	-0.093
255732	1005952	-0.146
2647328	1005952	0.252
2654263	1005952	0.103
268812	1005952	-0.192
269907	1005952	0.364
272150	1005952	0.516
27227	1005952	-0.106
274754	1005952	-0.173
2751958	1005952	0.193
276678	1005952	-0.021
2792176	1005952	-0.069
282360	1005952	-0.005
2896104	1005952	-0.222
298862	1005952	0.179
30062	1005952	0.21
304435	1005952	0.028
3055791	1005952	-0.107
305668	1005952	0.037
308848	1005952	0.258
3166216	1005952	-0.069
316924	1005952	-0.016
3202924	1005952	0.274
3229180	1005952	-0.264
328472	1005952	-0.128
344057	1005952	-0.149
3449122	1005952	0.237
3453734	1005952	-0.26
3468225	1005952	-0.024
3490230	1005952	0.133
353576	1005952	0.022
355315	1005952	-0.072
355774	1005952	-0.269
357334	1005952	-0.276
361600	1005952	-0.133
3643491	1005952	-0.243
366545	1005952	-0.113
368849	1005952	-0.095
370368	1005952	-0.042
3718254	1005952	-0.018
3746876	1005952	-0.001
3778553	1005952	-0.366
3841245	1005952	0.044
384716	1005952	-0.115
3874043	1005952	-0.21
3875675	1005952	-0.182
388951	1005952	-0.132
3941682	1005952	-0.029
3944484	1005952	-0.054
396187	1005952	-0.093
3994882	1005952	-0.083
400253	1005952	-0.261
4028105	1005952	0.045
4028110	1005952	0.104
403068	1005952	0.081
403701	1005952	0.01
408706	1005952	-0.166
410048	1005952	-0.002
4121939	1005952	0.062
4154872	1005952	0.048
4183282	1005952	-0.047
4212795	1005952	-0.099
4245392	1005952	-0.311
428705	1005952	-0.11
4294457	1005952	0.25
4297119	1005952	0.356
4297222	1005952	0.232
4297698	1005952	-0.082
4299448	1005952	0.405
4299526	1005952	0.196
4300206	1005952	-0.184
4302571	1005952	0.241
[truncated: 63,536 more rows]
